# Supplementary material for: Regulatory changes associated with the head to trunk developmental transition
Source: BMC Biol. 2023 Aug 8;21:170. doi: 10.1186/s12915-023-01675-2 (PMC10408190; doi:10.1186/s12915-023-01675-2)
Supplement: Supplementary file 2 — Additional file 2: Table S1. Complete differential analysis results of RNA-seq datasets. [file 12915_2023_1675_MOESM2_ESM.xlsx]

## Sheet: S1_Table
genes	GeneName	log2FoldChange	logCPM	F	pvalue	FDR
ENSMUSG00000000001.4	Gnai3	0.183743	8.89313	11.438	0.000719744	0.00709477
ENSMUSG00000000003.15	Pbsn	0	-3.21519	0	1	1
ENSMUSG00000000028.15	Cdc45	0.060229	6.36066	0.69853	0.403279	1
ENSMUSG00000000031.16	H19	0.427515	7.91732	52.1197	5.24392e-13	1.73093e-11
ENSMUSG00000000037.17	Scml2	-0.622967	2.83273	12.9145	0.000326336	0.00345111
ENSMUSG00000000049.11	Apoh	0	-3.09963	0	1	1
ENSMUSG00000000056.7	Narf	0.281432	5.59853	10.9862	0.000918116	0.00878488
ENSMUSG00000000058.6	Cav2	0.27371	0.337708	0.327341	0.56723	1
ENSMUSG00000000078.7	Klf6	-0.39311	5.7645	23.6327	1.16696e-06	1.89166e-05
ENSMUSG00000000085.16	Scmh1	1.11662	4.34276	91.6508	1.04745e-21	6.53766e-20
ENSMUSG00000000088.7	Cox5a	-0.313978	6.85958	22.2743	2.36537e-06	3.64576e-05
ENSMUSG00000000093.6	Tbx2	0.376225	-0.570744	0.312453	0.57618	1
ENSMUSG00000000094.12	Tbx4	1.61121	4.56948	162.344	3.62252e-37	4.19631e-35
ENSMUSG00000000103.12	Zfy2	0	-3.21519	0	1	1
ENSMUSG00000000120.6	Ngfr	1.90112	5.37027	350.57	3.83248e-78	1.11337e-75
ENSMUSG00000000125.5	Wnt3	-1.21268	2.10762	29.1427	6.7332e-08	1.29949e-06
ENSMUSG00000000126.11	Wnt9a	1.38691	-0.0576336	7.66909	0.00561811	0.0439431
ENSMUSG00000000127.15	Fer	0.43974	4.9887	20.053	7.53739e-06	0.000108321
ENSMUSG00000000131.15	Xpo6	0.0185369	6.27178	0.065349	0.798233	1
ENSMUSG00000000134.17	Tfe3	-0.686206	5.14873	55.0962	1.15313e-13	4.02161e-12
ENSMUSG00000000142.15	Axin2	-0.297154	6.14488	16.082	6.06837e-05	0.000738088
ENSMUSG00000000148.17	Brat1	-0.15787	4.33627	1.9078	0.167209	0.705172
ENSMUSG00000000149.10	Gna12	-0.350405	3.83007	6.88389	0.00869841	0.0643789
ENSMUSG00000000154.16	Slc22a18	-1.5721	1.67252	37.0256	1.16839e-09	2.78123e-08
ENSMUSG00000000157.16	Itgb2l	6.18136	-1.27661	16.3641	5.22889e-05	0.000644459
ENSMUSG00000000159.16	Igsf5	-1.93154	-0.442821	11.5697	0.000670521	0.00666163
ENSMUSG00000000167.14	Pih1d2	-0.610769	2.0913	7.87139	0.00502287	0.0398377
ENSMUSG00000000168.9	Dlat	0.0268478	6.88674	0.163829	0.685656	1
ENSMUSG00000000171.5	Sdhd	-0.390546	7.5912	41.2482	1.34434e-10	3.54363e-09
ENSMUSG00000000182.9	Fgf23	-3.72913	-2.89318	1.76002	0.184624	0.750549
ENSMUSG00000000183.6	Fgf6	-0.0176411	-2.99282	5.16245e-05	0.994267	1
ENSMUSG00000000184.12	Ccnd2	0.670227	8.87422	150.245	1.58625e-34	1.67013e-32
ENSMUSG00000000194.13	Gpr107	-0.187178	5.53709	4.90288	0.0268132	0.168473
ENSMUSG00000000197.8	Nalcn	-2.24195	-2.15602	2.88285	0.0895293	0.444061
ENSMUSG00000000202.9	Btbd17	-0.569422	0.700538	2.76337	0.0964468	0.471169
ENSMUSG00000000204.16	Slfn4	-2.33252	-3.09974	0.526823	0.467946	1
ENSMUSG00000000214.11	Th	-1.20232	-2.15599	0.862817	0.352953	1
ENSMUSG00000000215.11	Ins2	0	-3.21519	0	1	1
ENSMUSG00000000216.8	Scnn1g	-1.4267	-2.40778	0.601509	0.438004	1
ENSMUSG00000000223.13	Drp2	0.258376	-0.156714	0.265134	0.606615	1
ENSMUSG00000000244.17	Tspan32	1.97783	-0.514975	11.4484	0.000715715	0.00706132
ENSMUSG00000000247.11	Lhx2	-1.76347	-0.941505	6.31446	0.0119766	0.0853217
ENSMUSG00000000248.16	Clec2g	0	-3.21519	0	1	1
ENSMUSG00000000253.13	Gmpr	0.670764	2.88186	13.6854	0.0002162	0.00236894
ENSMUSG00000000263.15	Glra1	-0.03366	-2.99275	0.000148237	0.990286	1
ENSMUSG00000000266.11	Mid2	0.776958	0.650251	4.18345	0.0408222	0.23901
ENSMUSG00000000275.16	Trim25	-1.02789	4.28284	81.3856	1.87608e-19	9.99983e-18
ENSMUSG00000000276.11	Dgke	0.21523	3.56914	2.2568	0.13303	0.595278
ENSMUSG00000000278.10	Scpep1	-0.759435	5.78268	89.0226	3.95114e-21	2.40128e-19
ENSMUSG00000000282.12	Mnt	0.139614	3.39624	0.882241	0.34759	1
ENSMUSG00000000290.13	Itgb2	-1.14296	-1.84538	1.08673	0.297199	0.974822
ENSMUSG00000000295.13	Hddc2	-0.277857	5.39816	9.93785	0.00161943	0.0146181
ENSMUSG00000000296.8	Tpd52l1	0.708862	4.44852	37.6837	8.33837e-10	2.01775e-08
ENSMUSG00000000301.16	Pemt	-0.262323	2.54568	1.85537	0.173162	0.721611
ENSMUSG00000000303.12	Cdh1	-2.30401	6.37634	933.031	2.38913e-204	2.36724e-201
ENSMUSG00000000305.12	Cdh4	-0.662366	1.66499	6.62566	0.0100529	0.0731353
ENSMUSG00000000308.14	Ckmt1	-2.15721	-0.650151	11.0722	0.00087649	0.00843751
ENSMUSG00000000317.11	Bcl6b	0.415164	1.9318	3.19017	0.074084	0.384249
ENSMUSG00000000318.16	Clec10a	0	-3.21519	0	1	1
ENSMUSG00000000320.10	Alox12	-1.11343	-1.59073	1.47919	0.223903	0.851522
ENSMUSG00000000325.16	Arvcf	-0.174201	4.8611	3.12518	0.077093	0.39597
ENSMUSG00000000326.13	Comt	-0.224659	4.8036	4.9222	0.026515	0.166864
ENSMUSG00000000339.14	Rtca	-0.128411	6.45784	3.29171	0.0696322	0.367026
ENSMUSG00000000340.10	Dbt	-0.03705	5.19682	0.16553	0.684116	1
ENSMUSG00000000346.9	Dazap2	1.10416	6.91856	262.994	4.2395e-59	8.8435e-57
ENSMUSG00000000355.13	Mcts1	-0.417564	5.42182	23.0298	1.59648e-06	2.53676e-05
ENSMUSG00000000359.3	Rem1	-1.64201	-1.04455	5.22351	0.0222848	0.144082
ENSMUSG00000000365.9	Rnf17	-0.66914	3.19236	18.9448	1.34636e-05	0.00018602
ENSMUSG00000000374.8	Trappc10	-0.296865	3.38241	4.01914	0.0449883	0.258707
ENSMUSG00000000378.15	Ccm2	0.00493412	5.37195	0.00311355	0.955502	1
ENSMUSG00000000381.10	Wap	-2.34853	-3.09966	0.531112	0.466141	1
ENSMUSG00000000384.15	Tbrg4	-0.100284	6.07499	1.78968	0.180967	0.742923
ENSMUSG00000000385.8	Tmprss2	-1.51631	6.22731	410.12	4.44734e-91	1.71368e-88
ENSMUSG00000000386.16	Mx1	1.34336	-2.80011	0.408499	0.522733	1
ENSMUSG00000000392.17	Fap	0	-3.21519	0	1	1
ENSMUSG00000000394.15	Gcg	-2.34853	-3.09966	0.531112	0.466141	1
ENSMUSG00000000399.10	Ndufa9	-0.205415	6.69896	9.03546	0.00264832	0.0227028
ENSMUSG00000000402.2	Egfl6	0.373787	0.45762	0.800709	0.370883	1
ENSMUSG00000000409.14	Lck	-0.216307	3.61739	2.36096	0.124408	0.564955
ENSMUSG00000000411.7	Tssk3	0	-3.21519	0	1	1
ENSMUSG00000000416.16	Cttnbp2	1.03755	3.45911	44.5604	2.47402e-11	6.99319e-10
ENSMUSG00000000420.15	Galnt1	-0.33906	5.9342	19.1871	1.18708e-05	0.000165705
ENSMUSG00000000435.1	Myf5	2.48215	-0.917556	9.40233	0.00216745	0.0190053
ENSMUSG00000000439.9	Mkrn2	-0.273004	4.39625	5.75866	0.0164087	0.111563
ENSMUSG00000000440.12	Pparg	-1.87314	-1.27633	4.27245	0.0387366	0.228535
ENSMUSG00000000441.17	Raf1	-0.0484702	6.18508	0.430393	0.511797	1
ENSMUSG00000000486.13	Sept1	0.451831	1.61591	2.91441	0.0877936	0.436915
ENSMUSG00000000489.7	Pdgfb	-0.448022	-0.185553	0.892081	0.344915	1
ENSMUSG00000000530.16	Acvrl1	1.09098	3.15315	37.2453	1.04394e-09	2.49785e-08
ENSMUSG00000000531.5	Grasp	-0.689495	1.72695	7.54292	0.00602528	0.0466803
ENSMUSG00000000532.11	Acvr1b	-0.982574	4.54806	82.5461	1.0432e-19	5.68045e-18
ENSMUSG00000000538.18	Tom1l2	0.298438	3.2861	3.74797	0.0528734	0.294857
ENSMUSG00000000544.14	Gpa33	-1.02391	-1.30781	1.77226	0.183104	0.748712
ENSMUSG00000000552.10	Zfp385a	1.50346	4.28777	149.598	2.19582e-34	2.29021e-32
ENSMUSG00000000555.8	Itga5	0.0317525	5.38186	0.129781	0.71866	1
ENSMUSG00000000560.9	Gabra2	-0.0330588	-2.71237	0.000180221	0.989289	1
ENSMUSG00000000561.14	Wdr77	0.113517	7.92857	3.73947	0.0531431	0.295881
ENSMUSG00000000562.5	Adora3	0	-3.21519	0	1	1
ENSMUSG00000000563.17	Atp5f1	-0.16518	8.60637	8.86459	0.00290798	0.0246456
ENSMUSG00000000567.5	Sox9	-0.296353	3.53502	4.37408	0.0364911	0.217859
ENSMUSG00000000568.15	Hnrnpd	0.0217859	6.20958	0.0878685	0.766905	1
ENSMUSG00000000579.14	Dynlt1c	0.026336	-0.200723	0.00253087	0.959877	1
ENSMUSG00000000581.8	C1d	-0.00154639	7.27878	0.000604661	0.980382	1
ENSMUSG00000000594.7	Gm2a	-0.973312	3.05801	32.9474	9.48505e-09	2.03597e-07
ENSMUSG00000000600.15	Krit1	0.49419	6.4261	48.0615	4.14562e-12	1.26667e-10
ENSMUSG00000000605.9	Clcn4	0.0361437	4.7994	0.124932	0.723746	1
ENSMUSG00000000606.18	Vmn2r88	0	-3.21519	0	1	1
ENSMUSG00000000617.14	Grm6	0.734555	-0.894248	1.04723	0.306148	0.993638
ENSMUSG00000000627.15	Sema4f	-0.559072	0.865485	2.57843	0.108331	0.51445
ENSMUSG00000000628.10	Hk2	0.460825	7.19743	51.6321	6.72171e-13	2.19651e-11
ENSMUSG00000000631.20	Myo18a	-0.947007	3.86217	53.6917	2.35606e-13	8.01539e-12
ENSMUSG00000000632.13	Sez6	-0.72807	-2.47811	0.24641	0.619615	1
ENSMUSG00000000673.9	Haao	-3.66335	-0.916913	21.2366	4.06246e-06	6.03195e-05
ENSMUSG00000000682.7	Cd52	-5.37425	-2.09964	7.72945	0.00543335	0.0426603
ENSMUSG00000000686.11	Abhd15	1.18772	-1.89305	1.32933	0.248927	0.914533
ENSMUSG00000000690.5	Hoxb6	2.16352	5.2462	435.699	1.24368e-96	5.14984e-94
ENSMUSG00000000693.10	Loxl3	0.183927	1.14816	0.324479	0.568929	1
ENSMUSG00000000701.8	Tcl1b5	0	-3.21519	0	1	1
ENSMUSG00000000706.16	Btn1a1	-2.25391	-1.89314	4.27615	0.0386523	0.228111
ENSMUSG00000000708.14	Kat2b	0.188787	0.445699	0.22215	0.637408	1
ENSMUSG00000000711.3	Rab5b	0.0241752	5.00335	0.0613789	0.80433	1
ENSMUSG00000000724.10	Cryba1	0.941466	-1.59039	1.22605	0.268178	0.957923
ENSMUSG00000000730.13	Dnmt3l	-2.44599	-1.04465	11.2206	0.000809112	0.00786531
ENSMUSG00000000731.15	Aire	2.03598	-2.40751	1.40706	0.235547	0.881146
ENSMUSG00000000732.9	Icosl	0.26047	1.46422	0.826912	0.363169	1
ENSMUSG00000000738.18	Spg7	-0.140052	4.14585	1.38959	0.238475	0.888039
ENSMUSG00000000739.14	Sult5a1	-0.3447	0.828817	0.889719	0.345555	1
ENSMUSG00000000740.12	Rpl13	-0.161525	9.0056	9.00142	0.0026981	0.0230855
ENSMUSG00000000743.9	Chmp1a	-0.354818	6.262	23.7247	1.1125e-06	1.80812e-05
ENSMUSG00000000751.13	Rpa1	-0.295645	7.95324	25.4382	4.57257e-07	7.83081e-06
ENSMUSG00000000753.15	Serpinf1	1.43425	1.45965	20.9807	4.64272e-06	6.85316e-05
ENSMUSG00000000759.14	Tubgcp3	0.287829	5.92359	13.5567	0.000231534	0.00251756
ENSMUSG00000000766.18	Oprm1	0.829359	-2.89329	0.128648	0.719839	1
ENSMUSG00000000776.13	Polr3d	-0.10551	5.91134	1.83965	0.174994	0.725433
ENSMUSG00000000782.16	Tcf7	-0.377694	4.88594	14.8501	0.000116446	0.00133828
ENSMUSG00000000787.12	Ddx3x	0.177399	8.82097	10.5825	0.00114184	0.0107131
ENSMUSG00000000791.9	Il12rb1	0	-2.99262	0	1	1
ENSMUSG00000000792.2	Slc5a5	-4.23115	1.02195	104.856	1.33572e-24	9.8296e-23
ENSMUSG00000000794.9	Kcnn3	1.89424	0.82862	25.2022	5.16766e-07	8.80104e-06
ENSMUSG00000000804.14	Usp32	0.183571	4.08554	2.24306	0.134217	0.599478
ENSMUSG00000000805.18	Car4	-2.11359	8.23716	1251.62	3.85606e-273	5.78273e-270
ENSMUSG00000000811.13	Txnrd3	0.972665	3.7472	49.2227	2.29354e-12	7.17371e-11
ENSMUSG00000000817.10	Fasl	-2.05829	-2.27656	2.23935	0.13454	0.600677
ENSMUSG00000000823.16	Zfp512b	-0.910717	2.80388	27.0228	2.01312e-07	3.61963e-06
ENSMUSG00000000826.16	Dnajc5	0.30177	7.28335	22.944	1.66936e-06	2.64557e-05
ENSMUSG00000000827.18	Tpd52l2	-0.138416	7.00744	4.49348	0.0340258	0.205283
ENSMUSG00000000838.17	Fmr1	0.402078	6.0568	28.0753	1.16833e-07	2.17104e-06
ENSMUSG00000000861.15	Bcl11a	-3.55295	0.618736	66.6243	3.30774e-16	1.43053e-14
ENSMUSG00000000869.12	Il4	0.405848	-1.34038	0.228302	0.632786	1
ENSMUSG00000000876.11	Pxmp4	-0.790937	2.3888	14.8837	0.000114392	0.00131659
ENSMUSG00000000881.12	Dlg3	-0.377474	1.50159	2.07424	0.149806	0.653276
ENSMUSG00000000884.17	Gnb1l	-0.297904	3.44069	4.09788	0.0429386	0.248958
ENSMUSG00000000889.8	Dbh	-2.34853	-3.09966	0.531112	0.466141	1
ENSMUSG00000000901.17	Mmp11	1.07299	3.4039	45.7897	1.32087e-11	3.82323e-10
ENSMUSG00000000902.13	Smarcb1	-0.155703	7.26206	6.09601	0.0135498	0.0948809
ENSMUSG00000000903.3	Vpreb3	0.0205393	0.0697637	0.00187918	0.965423	1
ENSMUSG00000000915.15	Hip1r	-0.633124	2.95004	14.6399	0.000130179	0.00148657
ENSMUSG00000000916.15	Nsun5	-0.140801	4.56944	1.72541	0.189	0.759381
ENSMUSG00000000934.9	Top1mt	-0.0453353	2.53405	0.0543298	0.815694	1
ENSMUSG00000000938.11	Hoxa10	1.62684	3.58569	100.556	1.16864e-23	8.18739e-22
ENSMUSG00000000942.10	Hoxa4	2.51508	1.64295	61.5824	4.27111e-15	1.68557e-13
ENSMUSG00000000948.16	Gm38393	-0.682449	4.53058	40.3045	2.17862e-10	5.64357e-09
ENSMUSG00000000957.11	Mmp14	-0.378483	5.30178	17.5922	2.73843e-05	0.000354851
ENSMUSG00000000958.10	Slc7a7	-3.16745	4.86497	815.711	5.62109e-179	5.11307e-176
ENSMUSG00000000959.7	Oxa1l	-0.298746	5.57243	12.8863	0.000331089	0.0034966
ENSMUSG00000000976.13	Heatr6	0.539571	5.09894	32.2796	1.33729e-08	2.81924e-07
ENSMUSG00000000982.5	Ccl3	0	-3.09963	0	1	1
ENSMUSG00000000983.13	Wfdc18	0	-3.21519	0	1	1
ENSMUSG00000001014.6	Icam4	0	-3.21519	0	1	1
ENSMUSG00000001016.12	Ilf2	-0.0787391	7.9715	1.80678	0.178897	0.73631
ENSMUSG00000001017.15	Chtop	0.0211127	7.97751	0.130286	0.718136	1
ENSMUSG00000001018.15	Snapin	-0.139195	5.92838	3.19059	0.0740651	0.384187
ENSMUSG00000001020.8	S100a4	-4.36952	-1.51443	15.2222	9.56113e-05	0.00111853
ENSMUSG00000001021.13	S100a3	2.28325	-1.80034	3.66731	0.0554915	0.306234
ENSMUSG00000001023.10	S100a5	-3.19087	-2.99277	1.1164	0.290697	0.974822
ENSMUSG00000001025.8	S100a6	-1.57571	2.67797	67.6717	1.94487e-16	8.53081e-15
ENSMUSG00000001027.7	Scn4a	-1.9821	-1.21479	6.45343	0.0110747	0.0797447
ENSMUSG00000001029.15	Icam2	4.5788	1.42199	94.9712	1.95861e-22	1.27758e-20
ENSMUSG00000001034.17	Mapk7	0.0754771	5.73813	0.867174	0.35174	1
ENSMUSG00000001036.17	Epn2	0.0315371	5.08291	0.112669	0.737126	1
ENSMUSG00000001039.12	B9d1	-0.550335	4.47796	25.3575	4.76792e-07	8.15278e-06
ENSMUSG00000001052.15	Sec24b	0.35737	6.34745	24.5213	7.35642e-07	1.23096e-05
ENSMUSG00000001053.15	N4bp3	0.715546	3.08903	17.7987	2.45683e-05	0.000321211
ENSMUSG00000001054.9	Rmnd5b	0.148427	4.45471	1.8148	0.177935	0.733622
ENSMUSG00000001056.3	Nhp2	-0.381739	7.51191	39.0699	4.09894e-10	1.0296e-08
ENSMUSG00000001062.18	Vps9d1	0.560935	2.91152	10.9344	0.000944162	0.00902165
ENSMUSG00000001065.15	Zfp276	0.00651317	3.06756	0.00155986	0.968496	1
ENSMUSG00000001076.7	C1ql4	1.23296	-1.55192	1.47995	0.223784	0.851245
ENSMUSG00000001082.12	Mfsd10	-0.635425	5.44951	54.4837	1.57466e-13	5.42689e-12
ENSMUSG00000001089.14	Luzp1	0.0707157	6.72771	1.08894	0.296708	0.974822
ENSMUSG00000001095.5	Slc13a2	0	-3.09981	0	1	1
ENSMUSG00000001098.15	Kctd10	0.11675	5.28541	1.68027	0.19489	0.769616
ENSMUSG00000001100.10	Poldip2	-0.00760426	6.52224	0.0117402	0.913716	1
ENSMUSG00000001103.7	Sebox	3.16187	-2.80035	1.26807	0.26013	0.936164
ENSMUSG00000001105.15	Ift20	-0.030799	4.94487	0.0997143	0.752173	1
ENSMUSG00000001119.7	Col6a1	0.317738	1.0198	0.915866	0.338564	1
ENSMUSG00000001120.15	Pcbp3	-0.0410633	4.54722	0.145552	0.702823	1
ENSMUSG00000001123.15	Lgals9	-2.24516	0.754999	27.4883	1.58237e-07	2.8901e-06
ENSMUSG00000001127.12	Araf	0.0433124	5.98821	0.31799	0.572819	1
ENSMUSG00000001128.7	Cfp	0.619005	0.600382	2.61161	0.106086	0.507098
ENSMUSG00000001131.11	Timp1	-0.418093	1.64271	2.44936	0.117575	0.546571
ENSMUSG00000001134.9	Uxt	-0.52109	3.91726	16.5389	4.76853e-05	0.00059259
ENSMUSG00000001138.13	Cnnm3	-0.149487	3.67149	1.19103	0.275123	0.969499
ENSMUSG00000001143.13	Lman2l	-0.336441	5.1358	13.0339	0.000305995	0.00325139
ENSMUSG00000001150.7	Mcm3ap	0.03555	5.79694	0.197809	0.656496	1
ENSMUSG00000001151.10	Pcnt	0.212916	5.6519	6.69513	0.0096685	0.0707285
ENSMUSG00000001155.13	Ftcd	-1.19382	-2.09958	0.871484	0.350546	1
ENSMUSG00000001156.9	Mxd1	0.263194	3.06157	2.42151	0.119681	0.552245
ENSMUSG00000001157.13	Gmcl1	0.212133	4.57935	3.87782	0.0489298	0.277038
ENSMUSG00000001158.13	Snrnp27	-0.312418	6.16113	17.6153	2.70542e-05	0.000351066
ENSMUSG00000001166.17	Oas1c	0.392648	-1.12704	0.281467	0.595742	1
ENSMUSG00000001168.16	Oas1h	0	-3.21519	0	1	1
ENSMUSG00000001173.15	Ocrl	0.0647071	5.00836	0.456126	0.499441	1
ENSMUSG00000001175.16	Calm1	0.516504	9.41195	96.864	7.53303e-23	5.00581e-21
ENSMUSG00000001211.15	Agpat3	-0.817521	3.80938	39.523	3.25024e-10	8.23123e-09
ENSMUSG00000001225.12	Slc26a3	2.31547	-3.09971	0.512977	0.473854	1
ENSMUSG00000001227.12	Sema6b	-2.68423	-1.67054	5.77355	0.0162702	0.110758
ENSMUSG00000001228.14	Uhrf1	0.359345	8.39098	40.2528	2.23702e-10	5.78135e-09
ENSMUSG00000001229.9	Dpp9	-0.161979	5.6481	3.95016	0.0468687	0.267579
ENSMUSG00000001240.13	Ramp2	0.170356	3.54923	1.35424	0.244539	0.902413
ENSMUSG00000001247.16	Lsr	-0.819884	5.78496	104.149	1.90784e-24	1.39652e-22
ENSMUSG00000001248.15	Gramd1a	0.47155	5.38915	27.6329	1.46844e-07	2.69442e-06
ENSMUSG00000001249.14	Hpn	-1.72389	2.73528	88.4419	5.29827e-21	3.20245e-19
ENSMUSG00000001260.10	Gabrg1	1.85015	1.4439	41.9571	9.37454e-11	2.51166e-09
ENSMUSG00000001270.9	Ckb	-2.58602	3.94338	354.788	4.64494e-79	1.36367e-76
ENSMUSG00000001280.13	Sp1	0.117989	5.67654	2.06596	0.150622	0.656102
ENSMUSG00000001281.10	Itgb7	0.711062	-0.57103	1.45161	0.228271	0.863046
ENSMUSG00000001285.12	Myg1	-0.0555878	5.53489	0.431415	0.511296	1
ENSMUSG00000001288.15	Rarg	1.10326	6.34144	220.147	9.03874e-50	1.5061e-47
ENSMUSG00000001289.12	Pfdn5	-0.255563	6.11816	11.5344	0.000683359	0.00677462
ENSMUSG00000001300.16	Efnb2	-0.521216	4.28303	20.6451	5.53168e-06	8.07515e-05
ENSMUSG00000001305.5	Rrp15	-0.0603042	6.52651	0.743491	0.388546	1
ENSMUSG00000001313.12	Rnd2	-1.13121	1.58259	18.64	1.57967e-05	0.000215518
ENSMUSG00000001323.17	Srr	0.559751	2.16026	6.05822	0.0138428	0.0966306
ENSMUSG00000001333.9	Sync	0.371174	-1.30814	0.206635	0.649418	1
ENSMUSG00000001334.9	Fndc5	0.0567601	0.298797	0.0190535	0.890213	1
ENSMUSG00000001348.15	Acp5	-2.32982	1.62186	75.3957	3.88619e-18	1.91164e-16
ENSMUSG00000001349.5	Cnn1	-1.81903	1.13916	31.7039	1.79847e-08	3.74172e-07
ENSMUSG00000001366.14	Fbxo9	-0.0954611	4.5239	0.778499	0.377602	1
ENSMUSG00000001376.17	Vps50	0.224	6.01915	8.64873	0.00327334	0.0274238
ENSMUSG00000001380.7	Hars	-0.109093	7.04963	2.83805	0.0920577	0.45457
ENSMUSG00000001383.9	Zmat2	-0.378642	6.72752	31.2818	2.23514e-08	4.58997e-07
ENSMUSG00000001403.13	Ube2c	-0.189871	8.17933	10.9038	0.000959879	0.00914977
ENSMUSG00000001415.10	Smg5	-0.0599599	6.18526	0.666143	0.414401	1
ENSMUSG00000001416.13	Cct3	-0.0675529	9.64227	1.72345	0.189251	0.76017
ENSMUSG00000001418.13	Glmp	-0.695572	5.88868	78.2696	9.07446e-19	4.63641e-17
ENSMUSG00000001419.17	Mef2d	-0.374383	3.77385	7.65347	0.00566693	0.0442563
ENSMUSG00000001420.13	Tmem79	-0.838732	1.23237	8.04617	0.00456055	0.0366688
ENSMUSG00000001424.14	Snd1	0.0789664	6.9331	1.42684	0.232283	0.873097
ENSMUSG00000001435.15	Col18a1	0.117883	6.93045	3.24849	0.0714911	0.373947
ENSMUSG00000001436.15	Slc19a1	-0.284799	5.07851	9.25232	0.00235234	0.0204648
ENSMUSG00000001440.5	Kpnb1	0.203714	8.95598	14.2144	0.000163177	0.00182877
ENSMUSG00000001441.13	Npepps	0.411256	6.60957	35.119	3.1077e-09	7.08161e-08
ENSMUSG00000001444.2	Tbx21	-0.861479	-2.80029	0.151072	0.697514	1
ENSMUSG00000001445.10	Mrpl10	-0.0998842	6.01652	1.71648	0.190148	0.761209
ENSMUSG00000001467.5	Cyp51	0.768865	6.11454	99.9239	1.60803e-23	1.11114e-21
ENSMUSG00000001472.17	Tcf25	0.00906414	7.29449	0.0208196	0.885272	1
ENSMUSG00000001473.7	Tubb6	0.522817	6.58428	55.1126	1.1436e-13	3.99339e-12
ENSMUSG00000001482.15	Def8	-0.32469	5.5999	15.3709	8.84006e-05	0.00104142
ENSMUSG00000001493.9	Meox1	-0.533731	4.52248	27.1643	1.87101e-07	3.38275e-06
ENSMUSG00000001494.6	Sost	1.38317	1.80018	28.5944	8.93577e-08	1.69048e-06
ENSMUSG00000001496.15	Nkx2-1	0	-3.21519	0	1	1
ENSMUSG00000001497.18	Pax9	-0.326534	0.708045	0.777396	0.37794	1
ENSMUSG00000001504.10	Irx2	0.0384977	1.22231	0.0157451	0.900144	1
ENSMUSG00000001506.10	Col1a1	1.53154	5.13642	227.221	2.60165e-51	4.55388e-49
ENSMUSG00000001507.16	Itga3	0.545542	4.6477	26.2359	3.02489e-07	5.31146e-06
ENSMUSG00000001508.15	Sgca	0	-3.21519	0	1	1
ENSMUSG00000001510.8	Dlx3	0.136172	3.31327	0.843876	0.358292	1
ENSMUSG00000001517.14	Foxm1	0.0675222	5.05806	0.512117	0.474225	1
ENSMUSG00000001518.12	Itfg2	0.114585	4.87347	1.32629	0.249468	0.91628
ENSMUSG00000001520.12	Nrip2	1.14637	0.858868	10.4925	0.00119886	0.0111951
ENSMUSG00000001521.12	Tulp3	-0.0500595	5.70489	0.376202	0.539643	1
ENSMUSG00000001524.14	Gtf2h4	-0.227933	5.41578	6.83112	0.00895913	0.0661057
ENSMUSG00000001525.10	Tubb5	-0.0571245	11.2139	1.47266	0.224928	0.854367
ENSMUSG00000001542.7	Ell2	-0.427732	2.11062	3.93048	0.0474202	0.270089
ENSMUSG00000001552.14	Jup	-0.452154	5.02839	22.1363	2.5417e-06	3.89697e-05
ENSMUSG00000001555.10	Fkbp10	0.194785	5.05079	4.02441	0.0448479	0.258131
ENSMUSG00000001558.5	Klhl10	-0.472348	-0.572016	0.603442	0.437269	1
ENSMUSG00000001566.9	Mnx1	2.41193	0.863764	36.2713	1.72031e-09	4.02934e-08
ENSMUSG00000001569.10	Nom1	-0.285191	6.08105	14.2899	0.000156756	0.00176107
ENSMUSG00000001576.15	Ergic1	0.143435	7.51565	5.48071	0.0192286	0.127477
ENSMUSG00000001583.13	Tnk1	-1.16223	1.37573	16.6358	4.5308e-05	0.000565707
ENSMUSG00000001588.12	Acap1	-0.275282	-0.892391	0.177983	0.673113	1
ENSMUSG00000001604.14	Tcea3	-0.725777	4.05295	35.0275	3.25723e-09	7.38896e-08
ENSMUSG00000001622.15	Csn3	0.433977	-0.691523	0.620992	0.43068	1
ENSMUSG00000001627.12	Ifrd1	-0.096642	6.36633	1.8435	0.174543	0.725433
ENSMUSG00000001630.13	Stk38l	0.741414	4.16199	36.104	1.87447e-09	4.37194e-08
ENSMUSG00000001632.16	Brpf1	-0.259577	4.42237	5.49137	0.0191118	0.126879
ENSMUSG00000001642.18	Akr1b3	0.159768	6.87396	5.77159	0.0162884	0.110841
ENSMUSG00000001655.6	Hoxc13	-0.406272	-2.47834	0.0722853	0.788038	1
ENSMUSG00000001656.3	Hoxc11	6.01405	-1.34074	14.6057	0.000132559	0.00151188
ENSMUSG00000001657.7	Hoxc8	6.06168	5.13812	1363.83	2.46149e-297	3.9023e-294
ENSMUSG00000001661.5	Hoxc6	6.54382	5.27729	1503.68	0	0
ENSMUSG00000001663.10	Gstt1	-2.41611	0.602578	34.6719	3.90973e-09	8.78651e-08
ENSMUSG00000001665.11	Gstt3	-1.83972	2.17662	66.851	2.94855e-16	1.28017e-14
ENSMUSG00000001666.8	Ddt	-1.36628	4.49213	153.501	3.08574e-35	3.35722e-33
ENSMUSG00000001670.13	Tat	-2.33252	-2.71309	0.723542	0.394986	1
ENSMUSG00000001672.14	Marveld3	-1.19282	0.222148	7.57763	0.00591036	0.0459697
ENSMUSG00000001674.11	Ddx18	-0.0535181	6.7987	0.638529	0.424245	1
ENSMUSG00000001687.15	Ubl3	0.402003	4.99278	17.2149	3.33968e-05	0.000427176
ENSMUSG00000001700.10	Gramd3	0.330603	4.3132	8.19262	0.00420663	0.0341597
ENSMUSG00000001707.8	Eef1e1	-0.13357	7.05504	4.26746	0.0388505	0.229135
ENSMUSG00000001729.14	Akt1	0.552115	4.6958	27.1919	1.84449e-07	3.33915e-06
ENSMUSG00000001739.14	Cldn15	0.501302	-2.09961	0.10476	0.746191	1
ENSMUSG00000001741.12	Il16	6.18126	-0.734383	18.0857	2.11295e-05	0.000280281
ENSMUSG00000001750.16	Tcirg1	-1.34499	2.78525	57.1514	4.05581e-14	1.47088e-12
ENSMUSG00000001751.9	Naglu	0.292945	1.60007	1.18766	0.275804	0.970255
ENSMUSG00000001755.12	Ppat	-0.247419	4.51711	5.1304	0.0235116	0.151029
ENSMUSG00000001761.7	Smo	-0.0196846	5.58416	0.0561607	0.812671	1
ENSMUSG00000001763.14	Tspan33	-0.672915	0.449286	3.09043	0.0787557	0.40272
ENSMUSG00000001767.5	Crnkl1	-0.063584	6.5937	0.85028	0.356475	1
ENSMUSG00000001768.16	Rin2	0.458725	5.28783	26.5895	2.51889e-07	4.46537e-06
ENSMUSG00000001773.14	Folh1	2.61297	-1.40773	7.70137	0.00551851	0.0432494
ENSMUSG00000001774.8	Chordc1	0.0320137	8.02865	0.302284	0.582455	1
ENSMUSG00000001783.3	Rtcb	-0.14023	7.737	5.4844	0.0191881	0.127279
ENSMUSG00000001785.13	Pwp1	-0.0226632	7.57042	0.139001	0.709277	1
ENSMUSG00000001786.14	Fbxo7	0.00894005	4.03456	0.00519123	0.942562	1
ENSMUSG00000001794.13	Capns1	-0.230371	4.54987	4.54998	0.0329206	0.199898
ENSMUSG00000001802.16	Lrp3	0.55174	3.04164	10.5988	0.00113184	0.0106319
ENSMUSG00000001804.9	Dsg4	0	-3.21519	0	1	1
ENSMUSG00000001815.15	Evx2	3.69198	-2.27661	2.52116	0.11233	0.528297
ENSMUSG00000001819.4	Hoxd13	1.00209	-0.277246	3.14	0.0763956	0.393319
ENSMUSG00000001823.5	Hoxd12	0	-3.21519	0	1	1
ENSMUSG00000001827.12	Folr1	-2.47229	4.15972	385.255	1.117e-85	3.92271e-83
ENSMUSG00000001829.17	Clpb	0.0584921	5.57602	0.482741	0.487185	1
ENSMUSG00000001833.17	Sept7	0.479748	8.80628	76.5288	2.18989e-18	1.09469e-16
ENSMUSG00000001844.10	Zdhhc4	-0.0406717	4.63149	0.151899	0.696728	1
ENSMUSG00000001847.14	Rac1	0.0495927	8.68196	0.806625	0.369121	1
ENSMUSG00000001855.15	Nup214	-0.0367525	5.94709	0.227522	0.633368	1
ENSMUSG00000001864.13	Aif1l	-0.0832998	6.52973	1.42365	0.232805	0.874529
ENSMUSG00000001865.2	Cpa3	0	-3.21519	0	1	1
ENSMUSG00000001870.16	Ltbp1	2.15761	4.82697	347.833	1.79802e-77	5.16926e-75
ENSMUSG00000001891.16	Ugp2	0.811471	6.06665	108.582	2.03994e-25	1.5634e-23
ENSMUSG00000001901.15	Kcnh6	-0.566393	-1.10005	0.601663	0.437945	1
ENSMUSG00000001909.16	Trmt1	-0.35814	5.71811	19.6467	9.32256e-06	0.000131959
ENSMUSG00000001910.5	Nacc1	-0.616284	6.01762	66.2677	3.9634e-16	1.69951e-14
ENSMUSG00000001911.16	Nfix	-5.05055	-2.34094	5.82089	0.015838	0.108294
ENSMUSG00000001918.17	Slc1a5	-0.44876	5.6597	29.978	4.37614e-08	8.61365e-07
ENSMUSG00000001924.15	Uba1	-0.0622713	8.64107	1.26799	0.260146	0.936164
ENSMUSG00000001930.17	Vwf	2.61429	2.73192	138.685	5.31627e-32	5.12125e-30
ENSMUSG00000001942.8	Siae	-1.09806	3.20727	48.297	3.67642e-12	1.12703e-10
ENSMUSG00000001943.8	Vsig2	-2.10276	-0.869134	8.13613	0.00433972	0.0350966
ENSMUSG00000001946.14	Esam	2.11959	3.23485	128.89	7.35306e-30	6.64493e-28
ENSMUSG00000001948.10	Spa17	-2.04683	0.908491	32.5114	1.18695e-08	2.51855e-07
ENSMUSG00000001962.8	Fam50a	-0.441556	5.19202	23.2601	1.41633e-06	2.26936e-05
ENSMUSG00000001964.14	Emd	-0.230943	6.7451	11.6053	0.000657788	0.00655273
ENSMUSG00000001983.7	Taco1	-0.275562	2.96741	2.68692	0.101177	0.488514
ENSMUSG00000001985.9	Grik3	-3.3679	2.19494	179.295	2.11802e-40	2.71415e-38
ENSMUSG00000001986.16	Gria3	0.742693	2.7855	16.9814	3.77656e-05	0.000478207
ENSMUSG00000001988.9	Npas1	0.421589	-0.14211	0.732716	0.392005	1
ENSMUSG00000001995.9	Sipa1l2	0.12732	3.74795	0.869258	0.351162	1
ENSMUSG00000001998.15	Ap4e1	0.451608	4.71404	18.9404	1.34947e-05	0.000186311
ENSMUSG00000001999.15	Blvra	-0.977407	2.90134	30.957	2.64208e-08	5.38183e-07
ENSMUSG00000002006.12	Pdzd4	-1.88696	2.12061	72.8414	1.41653e-17	6.76413e-16
ENSMUSG00000002007.5	Srpk3	1.92884	-0.755368	7.60657	0.00581623	0.045282
ENSMUSG00000002010.17	Idh3g	-0.328034	7.06072	25.6757	4.04302e-07	6.96909e-06
ENSMUSG00000002012.13	Pnck	1.45484	-0.356848	6.17942	0.0129255	0.0910955
ENSMUSG00000002014.12	Ssr4	-0.522335	5.98427	46.3337	1.00314e-11	2.94348e-10
ENSMUSG00000002015.5	Bcap31	-0.109777	7.06138	2.85057	0.0913433	0.451324
ENSMUSG00000002017.10	Fam98a	0.0139773	5.9651	0.0329736	0.855908	1
ENSMUSG00000002020.15	Ltbp2	0.814758	-2.47864	0.170479	0.679687	1
ENSMUSG00000002028.13	Kmt2a	0.604919	5.40262	47.3118	6.07596e-12	1.82138e-10
ENSMUSG00000002031.13	Ift46	-0.157669	5.47954	3.36549	0.0665776	0.354061
ENSMUSG00000002032.17	Tmem25	0.683094	-0.230209	1.6537	0.198458	0.780192
ENSMUSG00000002033.14	Cd3g	0	-3.21519	0	1	1
ENSMUSG00000002043.17	Trappc6a	0.10391	3.81004	0.584716	0.444471	1
ENSMUSG00000002052.6	Supt6	-0.0907169	6.19465	1.52945	0.216197	0.831795
ENSMUSG00000002055.9	Spag5	0.092046	6.23711	1.56931	0.210309	0.814308
ENSMUSG00000002057.4	Foxn1	-0.03306	-2.80029	0.000168355	0.989648	1
ENSMUSG00000002058.13	Unc119	0.795199	2.61887	16.7186	4.33743e-05	0.000543398
ENSMUSG00000002059.18	Rab34	0.61801	5.80801	57.7351	3.01466e-14	1.10704e-12
ENSMUSG00000002064.10	Sdf2	-0.229078	4.89397	5.28957	0.0214547	0.139774
ENSMUSG00000002068.16	Ccne1	-0.802077	7.27132	162.166	3.96118e-37	4.56953e-35
ENSMUSG00000002076.12	Hsf2bp	-0.596724	0.457571	2.38224	0.122723	0.562308
ENSMUSG00000002083.13	Bbc3	0.035646	2.20696	0.0256915	0.872656	1
ENSMUSG00000002100.15	Mybpc3	0	-3.21519	0	1	1
ENSMUSG00000002102.15	Psmc3	-0.258916	8.04585	19.7977	8.61419e-06	0.000122526
ENSMUSG00000002103.16	Acp2	0.00556174	5.17669	0.00366495	0.951727	1
ENSMUSG00000002104.11	Rapsn	1.65957	-2.27674	1.36267	0.243077	0.899719
ENSMUSG00000002105.15	Slc39a13	-0.205471	2.03904	0.817718	0.365849	1
ENSMUSG00000002107.18	Celf2	0.721223	4.39689	39.6639	3.02395e-10	7.68621e-09
ENSMUSG00000002108.10	Nr1h3	-0.59443	0.626224	2.3898	0.122131	0.560519
ENSMUSG00000002109.14	Ddb2	0.28559	2.20034	1.66853	0.196458	0.774319
ENSMUSG00000002111.8	Spi1	2.01108	-1.47903	3.02911	0.0817845	0.413408
ENSMUSG00000002129.11	Sf3a1	-0.115525	7.81859	3.79771	0.0513244	0.288155
ENSMUSG00000002147.18	Stat6	-0.683215	4.35782	36.8263	1.29416e-09	3.06744e-08
ENSMUSG00000002190.13	Clgn	1.05768	1.46085	15.4806	8.3388e-05	0.000988242
ENSMUSG00000002204.9	Napsa	-0.600078	-1.51514	0.397321	0.528477	1
ENSMUSG00000002205.16	Vrk3	-0.0820182	4.91674	0.676352	0.410847	1
ENSMUSG00000002210.11	Smg9	0.0147784	4.21838	0.0159347	0.899548	1
ENSMUSG00000002221.11	Paxip1	0.132914	6.22833	3.29729	0.0693959	0.365885
ENSMUSG00000002222.14	Rmnd5a	0.0796723	5.61034	0.901122	0.342482	1
ENSMUSG00000002227.15	Mov10	-0.415696	3.93929	10.527	0.00117663	0.0110116
ENSMUSG00000002228.7	Ppm1j	0.636653	0.396703	1.98909	0.158437	0.679803
ENSMUSG00000002233.13	Rhoc	-0.850736	4.72185	66.643	3.27656e-16	1.41925e-14
ENSMUSG00000002240.12	Prr27	0	-3.21519	0	1	1
ENSMUSG00000002249.21	Tead3	0.304825	2.38311	2.15114	0.142466	0.628679
ENSMUSG00000002250.16	Ppard	0.0176043	1.40935	0.00408294	0.949052	1
ENSMUSG00000002257.8	Def6	-1.62813	0.475468	13.9854	0.000184294	0.00204396
ENSMUSG00000002265.17	Peg3	-0.591387	9.91347	136.021	2.03051e-31	1.91937e-29
ENSMUSG00000002266.17	Zim1	1.04037	1.80656	16.8569	4.0325e-05	0.000507718
ENSMUSG00000002274.13	Metrn	-0.395681	2.64834	4.98038	0.0256377	0.162337
ENSMUSG00000002279.19	Lmf1	-0.329772	4.06992	7.16881	0.00741892	0.0559769
ENSMUSG00000002280.11	Narfl	-0.430143	4.65268	16.8664	4.01255e-05	0.00050532
ENSMUSG00000002289.16	Angptl4	-0.203888	2.70431	1.27704	0.258452	0.935421
ENSMUSG00000002297.16	Dbf4	0.0532093	6.7147	0.617903	0.431829	1
ENSMUSG00000002307.16	Daxx	-0.242599	5.9313	9.76661	0.00177741	0.0158839
ENSMUSG00000002308.16	Cd320	-0.0716858	6.1144	0.905995	0.341181	1
ENSMUSG00000002319.16	Ipo4	0.0121456	5.81042	0.0232579	0.878789	1
ENSMUSG00000002320.15	Tm9sf1	-0.108593	5.42579	1.55627	0.212214	0.819824
ENSMUSG00000002324.8	Rec8	-0.429388	1.87075	3.431	0.0639865	0.343334
ENSMUSG00000002325.15	Irf9	0.219587	2.68436	1.44794	0.22886	0.86359
ENSMUSG00000002326.6	Gmpr2	0.222134	4.3363	3.77352	0.0520717	0.291574
ENSMUSG00000002329.7	Mdp1	-0.215319	5.47042	6.28003	0.0122116	0.0867695
ENSMUSG00000002332.16	Dhrs1	-0.0868542	4.79413	0.724318	0.394732	1
ENSMUSG00000002341.8	Ncan	-1.94591	0.244636	18.9179	1.36545e-05	0.000188282
ENSMUSG00000002342.17	Tmem161a	0.181257	5.24532	3.9607	0.0465761	0.266106
ENSMUSG00000002343.11	Armc6	-0.185236	3.97315	2.20658	0.137425	0.611098
ENSMUSG00000002345.18	Borcs8	-0.269868	3.90852	4.34761	0.0370625	0.220251
ENSMUSG00000002346.16	Slc25a42	-1.23227	1.01204	13.8619	0.000196817	0.00217199
ENSMUSG00000002365.10	Snx9	-0.559124	3.82024	18.0642	2.13692e-05	0.000283067
ENSMUSG00000002372.9	Ranbp3	-0.141287	6.9456	4.61523	0.0316907	0.193573
ENSMUSG00000002379.7	Ndufa11	-0.478382	5.49938	31.3796	2.12533e-08	4.3742e-07
ENSMUSG00000002384.2	Bmp8b	0.111612	-0.776587	0.0308543	0.860566	1
ENSMUSG00000002393.14	Nr2f6	0.134079	2.87555	0.590539	0.442212	1
ENSMUSG00000002395.14	Use1	-0.732661	5.14059	61.7808	3.86179e-15	1.52855e-13
ENSMUSG00000002396.8	Ocel1	0.0595377	1.46224	0.046952	0.828455	1
ENSMUSG00000002409.18	Dyrk1b	0.205477	2.01526	0.776155	0.378321	1
ENSMUSG00000002413.15	Braf	0.38355	5.60577	21.3198	3.88993e-06	5.7866e-05
ENSMUSG00000002416.13	Ndufb2	-0.54775	4.46713	25.1407	5.33494e-07	9.05259e-06
ENSMUSG00000002428.12	Hltf	0.0157078	5.65737	0.0369631	0.847541	1
ENSMUSG00000002455.14	Prpf6	-0.151885	6.89147	5.27688	0.0216117	0.140628
ENSMUSG00000002458.13	Rgs19	0.256324	5.85625	10.434	0.00123741	0.0115124
ENSMUSG00000002459.17	Rgs20	1.10857	0.762586	7.83907	0.00511348	0.0404984
ENSMUSG00000002475.16	Abhd3	-3.57916	0.00784657	42.2027	8.25153e-11	2.22367e-09
ENSMUSG00000002477.5	Snrpd1	-0.325	7.84475	30.1666	3.97052e-08	7.86829e-07
ENSMUSG00000002486.15	Tchp	-0.107737	3.00991	0.423677	0.515109	1
ENSMUSG00000002489.16	Tiam1	0.548853	5.37769	37.4011	9.63818e-10	2.31613e-08
ENSMUSG00000002496.10	Tsc2	-0.0827586	6.24155	1.27417	0.258988	0.936164
ENSMUSG00000002500.15	Rpl3l	-2.33252	-2.99273	0.577293	0.447376	1
ENSMUSG00000002504.15	Slc9a3r2	-0.413736	2.76319	5.28447	0.0215177	0.140151
ENSMUSG00000002524.17	Puf60	0.124971	7.80237	4.39648	0.0360146	0.215455
ENSMUSG00000002546.17	Golga2	0.406331	4.41475	13.0111	0.000309734	0.00328671
ENSMUSG00000002550.16	Uck1	-0.302446	4.87196	9.29683	0.00229587	0.0200269
ENSMUSG00000002565.16	Scin	-2.41588	0.496095	29.3175	6.15215e-08	1.19275e-06
ENSMUSG00000002578.18	Ikzf4	0.167455	1.86825	0.475215	0.490598	1
ENSMUSG00000002580.7	Mien1	-0.98021	3.67151	49.7924	1.7157e-12	5.42137e-11
ENSMUSG00000002588.13	Pon1	6.40087	-0.967833	19.7916	8.64182e-06	0.000122856
ENSMUSG00000002602.16	Axl	1.00169	2.42158	21.5841	3.38908e-06	5.09206e-05
ENSMUSG00000002603.15	Tgfb1	-0.202634	0.633149	0.282085	0.595338	1
ENSMUSG00000002608.8	Ccdc97	0.0536255	5.07484	0.321652	0.570617	1
ENSMUSG00000002617.14	Zfp40	0.435626	3.60029	9.62284	0.00192204	0.0170392
ENSMUSG00000002625.10	Akap8l	-0.110259	4.88013	1.23237	0.266948	0.955007
ENSMUSG00000002633.4	Shh	2.03487	4.41034	235.913	3.33078e-53	6.14003e-51
ENSMUSG00000002635.11	Pdcd2l	-0.152395	5.4139	3.03687	0.0813946	0.411737
ENSMUSG00000002658.9	Gtf2f1	-0.497133	5.82407	39.5885	3.14305e-10	7.97798e-09
ENSMUSG00000002660.8	Clpp	-0.343338	6.04408	20.5289	5.87774e-06	8.53988e-05
ENSMUSG00000002661.14	Alkbh7	-1.89863	3.5212	165.59	7.08791e-38	8.43963e-36
ENSMUSG00000002664.2	Pspn	-1.38808	-2.55221	0.528926	0.46706	1
ENSMUSG00000002668.8	Dennd1c	-0.882429	1.5748	10.894	0.000964954	0.00919352
ENSMUSG00000002679.14	Med6	0.419229	5.97315	29.0499	7.0632e-08	1.35987e-06
ENSMUSG00000002688.8	Prkd1	0.615401	5.09031	41.8323	9.97224e-11	2.66537e-09
ENSMUSG00000002699.13	Lcp2	2.51367	-1.51452	3.38842	0.0656575	0.350284
ENSMUSG00000002718.14	Cse1l	0.0644744	9.41407	1.52134	0.217418	0.834756
ENSMUSG00000002728.14	Naa20	-0.182537	6.23014	6.17221	0.0129782	0.0913747
ENSMUSG00000002731.6	Prkra	0.28941	6.12601	14.6645	0.000128493	0.00146882
ENSMUSG00000002732.14	Fkbp7	0.0716214	1.96293	0.0899941	0.764185	1
ENSMUSG00000002733.8	Plekha3	0.355718	3.34702	5.30278	0.0212926	0.138947
ENSMUSG00000002741.9	Ykt6	0.0705627	6.9275	1.14568	0.284456	0.974822
ENSMUSG00000002748.7	Baz1b	0.166777	7.17798	6.88938	0.00867174	0.0642158
ENSMUSG00000002763.16	Pex6	-0.0727742	3.77424	0.292474	0.588641	1
ENSMUSG00000002767.13	Mrpl2	-0.337575	5.89144	18.5301	1.67334e-05	0.000227291
ENSMUSG00000002768.8	Mea1	-0.273655	5.58239	10.5805	0.00114307	0.0107229
ENSMUSG00000002769.9	Gnmt	-1.71495	-1.0999	4.7637	0.0290675	0.180148
ENSMUSG00000002771.12	Grin2d	-0.0294137	-1.30809	0.0013496	0.970695	1
ENSMUSG00000002778.14	Kdelr1	-0.136083	6.1555	3.35639	0.0669465	0.355572
ENSMUSG00000002781.19	Tmem143	-0.416501	3.62759	8.68172	0.00321462	0.0269766
ENSMUSG00000002791.17	Pdxk-ps	0.907456	-2.27669	0.445911	0.504284	1
ENSMUSG00000002797.9	Ggct	-1.0869	3.49981	57.2663	3.82574e-14	1.39291e-12
ENSMUSG00000002799.6	Jag2	1.0244	0.761652	7.74906	0.00537466	0.0422772
ENSMUSG00000002803.14	Btbd6	-0.563026	3.77594	17.5152	2.85171e-05	0.00036867
ENSMUSG00000002804.4	Nudt14	-0.5329	4.48235	23.5627	1.21016e-06	1.95652e-05
ENSMUSG00000002808.7	Epdr1	0.819545	4.75974	58.1401	2.45382e-14	9.0952e-13
ENSMUSG00000002812.4	Flii	0.0917592	5.92917	1.37357	0.241201	0.895014
ENSMUSG00000002814.15	Top3a	-0.0278135	4.93564	0.0794975	0.77798	1
ENSMUSG00000002820.6	Atg4d	-0.471126	3.92282	13.6154	0.000224408	0.00244968
ENSMUSG00000002825.8	Qtrt1	-0.0093042	5.17731	0.010096	0.919964	1
ENSMUSG00000002831.14	Plin4	1.36654	-0.00703261	7.99477	0.00469222	0.0375479
ENSMUSG00000002833.11	Hdgfl2	-0.301725	6.43478	18.1233	2.07168e-05	0.000275464
ENSMUSG00000002835.9	Chaf1a	0.142767	6.58862	4.23433	0.0396159	0.232808
ENSMUSG00000002844.9	Adprh	0.282341	6.24308	14.5171	0.000138946	0.00157598
ENSMUSG00000002845.14	Tmem39a	-0.0520516	6.43219	0.536099	0.464055	1
ENSMUSG00000002846.9	Timmdc1	-0.0664165	3.97254	0.275793	0.599473	1
ENSMUSG00000002847.7	Pla1a	-1.77386	0.874725	24.0285	9.50101e-07	1.56295e-05
ENSMUSG00000002870.8	Mcm2	-0.285507	8.65897	26.6951	2.38501e-07	4.24379e-06
ENSMUSG00000002871.14	Tpra1	-0.292676	4.2987	6.42701	0.0112406	0.0808018
ENSMUSG00000002881.14	Nab1	0.814651	2.97995	22.1974	2.462e-06	3.78313e-05
ENSMUSG00000002885.14	Adgre5	1.22944	0.210453	7.06835	0.00784651	0.0588191
ENSMUSG00000002897.5	Il17ra	-0.297238	3.86408	5.08263	0.024168	0.154563
ENSMUSG00000002900.17	Lamb1	-0.147002	7.1815	5.32478	0.0210255	0.137689
ENSMUSG00000002908.17	Kcnn1	-2.05487	-1.30911	5.27847	0.0215919	0.140536
ENSMUSG00000002910.11	Arrdc2	0.0107601	0.297232	0.000603259	0.980405	1
ENSMUSG00000002930.6	Ppp1r17	-1.38703	-2.80022	0.437639	0.508265	1
ENSMUSG00000002944.15	Cd36	-0.914386	1.9825	15.4387	8.52592e-05	0.00100762
ENSMUSG00000002948.19	Map2k7	-0.0681627	4.61546	0.414112	0.519891	1
ENSMUSG00000002949.15	Timm44	-0.101147	6.24033	1.91292	0.166641	0.703321
ENSMUSG00000002957.11	Ap2a2	0.117898	6.90338	3.15086	0.075889	0.391125
ENSMUSG00000002963.17	Pnkp	-0.524394	4.01661	17.6646	2.63619e-05	0.000342884
ENSMUSG00000002968.9	Med25	-0.211206	6.72381	9.74035	0.00180297	0.0160813
ENSMUSG00000002980.14	Bcam	-0.222656	5.01201	5.54439	0.0185412	0.123727
ENSMUSG00000002981.10	Clptm1	-0.270428	7.08673	17.5738	2.76508e-05	0.000358137
ENSMUSG00000002983.17	Relb	-0.199449	1.14837	0.394682	0.529849	1
ENSMUSG00000002984.17	Tomm40	-0.245146	7.40864	15.7943	7.06445e-05	0.000848085
ENSMUSG00000002985.16	Apoe	-3.23421	8.20841	2621.51	0	0
ENSMUSG00000002992.17	Apoc2	-3.20547	-2.9927	1.12454	0.288945	0.974822
ENSMUSG00000002996.17	Hbp1	0.0691649	6.11496	0.822682	0.364398	1
ENSMUSG00000002997.15	Prkar2b	0.772962	4.95201	58.3236	2.23543e-14	8.32463e-13
ENSMUSG00000003031.14	Cdkn1b	-0.285531	2.83541	2.62027	0.105508	0.505076
ENSMUSG00000003032.8	Klf4	-1.25182	-0.610313	4.49635	0.0339687	0.204983
ENSMUSG00000003033.15	Ap1m1	0.298551	6.58705	18.2333	1.95535e-05	0.000261773
ENSMUSG00000003037.16	Rab8a	-0.308389	6.81496	21.0383	4.50793e-06	6.66839e-05
ENSMUSG00000003038.15	Hmgn2	0.130573	9.34234	6.16204	0.013053	0.0918195
ENSMUSG00000003039.9	Fam32a	-0.216202	6.67146	9.9798	0.00158295	0.0143425
ENSMUSG00000003051.13	Elf3	-0.993227	2.78083	30.2071	3.88854e-08	7.72791e-07
ENSMUSG00000003053.17	Cyp2c29	0	-3.21519	0	1	1
ENSMUSG00000003062.13	Stard3nl	-0.298271	6.84861	19.826	8.48779e-06	0.000120914
ENSMUSG00000003068.17	Stk11	-0.110038	5.86135	1.95489	0.162063	0.689231
ENSMUSG00000003070.6	Efna2	-1.17734	2.25599	29.5025	5.5924e-08	1.08841e-06
ENSMUSG00000003072.15	Atp5d	-0.381085	7.06953	34.711	3.83198e-09	8.62577e-08
ENSMUSG00000003099.11	Ppp5c	-0.338577	7.18581	28.4188	9.78381e-08	1.8415e-06
ENSMUSG00000003119.14	Cdk12	0.120977	5.59001	2.1433	0.143195	0.630843
ENSMUSG00000003123.15	Lipe	-0.743389	1.48115	7.47682	0.0062505	0.0481964
ENSMUSG00000003131.7	Pafah1b2	0.829736	8.69341	221.784	3.97682e-50	6.70705e-48
ENSMUSG00000003134.10	Tbc1d8	1.15557	2.16267	26.384	2.80158e-07	4.95068e-06
ENSMUSG00000003135.15	Cnot11	0.108913	4.51627	1.01046	0.314795	1
ENSMUSG00000003153.10	Slc2a3	-0.356953	11.207	57.3346	3.6951e-14	1.34711e-12
ENSMUSG00000003154.15	Foxj2	-0.482921	1.83465	3.886	0.0486919	0.275916
ENSMUSG00000003161.15	Sri	-0.167433	6.20549	5.09773	0.0239584	0.153455
ENSMUSG00000003166.20	Dgcr2	0.205411	6.55867	8.62004	0.0033253	0.0278171
ENSMUSG00000003184.15	Irf3	-1.06787	4.34304	86.925	1.1403e-20	6.67422e-19
ENSMUSG00000003190.12	Bcl2l12	-0.535928	3.50876	13.4408	0.000246287	0.00266181
ENSMUSG00000003198.10	Zfp959	0.277803	4.18201	5.59039	0.0180624	0.121115
ENSMUSG00000003199.16	Mpnd	-0.159669	3.17787	1.00657	0.315728	1
ENSMUSG00000003200.10	Sh3gl1	-0.0168037	6.75441	0.0615583	0.80405	1
ENSMUSG00000003206.7	Ebi3	0.829509	-2.40824	0.180842	0.670651	1
ENSMUSG00000003208.9	Ccdc94	-0.276644	3.95041	4.80784	0.0283318	0.176338
ENSMUSG00000003226.7	Ranbp2	0.235026	6.87545	12.6728	0.000371126	0.00388687
ENSMUSG00000003227.4	Edar	-3.64071	-0.590294	22.9245	1.68763e-06	2.67242e-05
ENSMUSG00000003228.9	Grk5	0.360149	1.98776	2.44799	0.117677	0.546828
ENSMUSG00000003233.12	Dvl3	0.147756	4.52528	1.84148	0.17478	0.725433
ENSMUSG00000003234.16	Abcf3	-0.415375	5.32042	21.8181	2.99997e-06	4.54559e-05
ENSMUSG00000003235.13	Eif2b5	-0.130077	6.91831	3.88756	0.0486467	0.275688
ENSMUSG00000003269.17	Cyth2	-0.275713	5.64054	11.0333	0.000895104	0.0085973
ENSMUSG00000003271.17	Sult2b1	0.384035	0.339141	0.770923	0.379933	1
ENSMUSG00000003273.14	Car11	0.0736217	0.707913	0.0394347	0.84259	1
ENSMUSG00000003279.17	Dlgap1	-0.983593	0.0573425	4.35257	0.0369546	0.219775
ENSMUSG00000003282.9	Plag1	0.701363	2.3945	11.5706	0.000670169	0.00665933
ENSMUSG00000003283.15	Hck	1.34687	-0.0198183	6.728	0.00949192	0.069556
ENSMUSG00000003299.10	Mrpl4	-0.423656	5.99165	30.5625	3.23762e-08	6.50184e-07
ENSMUSG00000003308.15	Keap1	0.219174	4.26926	3.45505	0.0630607	0.339055
ENSMUSG00000003309.14	Ap1m2	-1.85624	4.91126	336.557	4.25627e-75	1.19277e-72
ENSMUSG00000003316.14	Glg1	-0.066343	6.45905	0.867862	0.351549	1
ENSMUSG00000003341.9	Atp8b3	-0.564508	0.948186	2.83493	0.092237	0.455334
ENSMUSG00000003344.14	Btbd2	-0.223762	4.69647	4.64558	0.0311351	0.190683
ENSMUSG00000003345.16	Csnk1g2	0.0346956	4.46889	0.100061	0.751757	1
ENSMUSG00000003346.14	Abhd17a	-0.146501	3.21791	0.905777	0.341239	1
ENSMUSG00000003348.10	Mob3a	-0.07881	5.15932	0.702095	0.402082	1
ENSMUSG00000003352.14	Cacnb3	-0.546531	3.07677	11.5173	0.000689673	0.00682989
ENSMUSG00000003354.6	Ccdc65	-3.1159	0.0952939	37.5246	9.04678e-10	2.17967e-08
ENSMUSG00000003355.7	Fkbp11	-0.891398	4.58305	69.5015	7.693e-17	3.47324e-15
ENSMUSG00000003360.15	Ddx23	-0.240115	3.48474	2.77574	0.0957041	0.468315
ENSMUSG00000003363.15	Pld3	-0.576243	4.42272	26.1707	3.12882e-07	5.47662e-06
ENSMUSG00000003378.9	Grik5	0.896102	0.777298	6.33787	0.0118196	0.0843619
ENSMUSG00000003379.7	Cd79a	-1.41406	-2.55206	0.54739	0.459387	1
ENSMUSG00000003380.11	Rabac1	-0.653185	4.1334	29.2027	6.52785e-08	1.26162e-06
ENSMUSG00000003382.18	Etv3	0.287984	4.26923	6.05757	0.0138478	0.0966509
ENSMUSG00000003402.14	Prkcsh	-0.391968	6.48215	30.9484	2.65385e-08	5.40374e-07
ENSMUSG00000003410.8	Elavl3	-2.21502	0.120015	22.5673	2.03076e-06	3.16697e-05
ENSMUSG00000003411.10	Rab3b	0.257253	3.01503	2.2732	0.13163	0.590657
ENSMUSG00000003418.11	St8sia6	0.892999	0.151865	3.45001	0.0632531	0.339883
ENSMUSG00000003420.8	Fcgrt	-1.09072	0.967807	10.1002	0.00148279	0.0135433
ENSMUSG00000003421.13	Nosip	-0.109107	5.25132	1.44827	0.228808	0.863574
ENSMUSG00000003423.15	Pih1d1	-0.273177	5.03723	8.1436	0.00432235	0.0349664
ENSMUSG00000003429.11	Rps11	-0.422595	8.75307	59.1872	1.44144e-14	5.46693e-13
ENSMUSG00000003435.9	Supt5	-0.292128	6.9318	19.6673	9.2226e-06	0.000130778
ENSMUSG00000003436.11	Dll3	0.235018	6.15335	9.76363	0.00178028	0.015907
ENSMUSG00000003437.14	Paf1	-0.0827642	6.34639	1.3182	0.250917	0.919026
ENSMUSG00000003438.17	Timm50	-0.0248137	7.14493	0.150012	0.698525	1
ENSMUSG00000003444.8	Med29	-0.13303	3.81423	1.02292	0.311828	1
ENSMUSG00000003452.15	Bicd1	1.2239	5.16171	169.34	1.07716e-38	1.31939e-36
ENSMUSG00000003458.12	Ncstn	0.0506306	6.67452	0.54112	0.46197	1
ENSMUSG00000003464.13	Pex19	0.384533	7.06762	34.783	3.69277e-09	8.32592e-08
ENSMUSG00000003469.9	Phyhip	0.164823	-0.308292	0.104491	0.746505	1
ENSMUSG00000003476.16	Crhr2	-3.31721	-1.99297	5.78418	0.0161721	0.110169
ENSMUSG00000003477.5	Inmt	-3.17635	-2.99284	1.10836	0.29244	0.974822
ENSMUSG00000003484.4	Cyp4f18	-0.32341	-1.75599	0.0753805	0.783658	1
ENSMUSG00000003500.13	Impdh1	-0.0909283	6.25876	1.54637	0.213674	0.824029
ENSMUSG00000003505.15	Psg18	0	-3.21519	0	1	1
ENSMUSG00000003518.13	Dusp3	-0.423492	3.00155	6.52497	0.0106379	0.0769677
ENSMUSG00000003526.12	Prodh	0.191382	3.81855	2.09372	0.147907	0.646611
ENSMUSG00000003527.9	Dgcr14	0.06505	5.26559	0.520843	0.470483	1
ENSMUSG00000003528.15	Slc25a1	-0.00272214	5.86372	0.00119284	0.972449	1
ENSMUSG00000003531.15	Dgcr6	0.156068	5.45496	3.17063	0.0749755	0.387822
ENSMUSG00000003534.17	Ddr1	-0.919155	4.79005	82.3	1.18147e-19	6.3957e-18
ENSMUSG00000003541.6	Ier3	1.56129	2.41737	30.3913	3.53633e-08	7.06592e-07
ENSMUSG00000003545.3	Fosb	-0.03366	-2.99275	0.000148237	0.990286	1
ENSMUSG00000003546.10	Klc4	-1.0339	4.3554	83.4628	6.56243e-20	3.62679e-18
ENSMUSG00000003549.9	Ercc1	-0.135015	4.43224	1.46396	0.226303	0.858179
ENSMUSG00000003555.8	Cyp17a1	-1.38187	-1.79951	1.4177	0.233784	0.877079
ENSMUSG00000003559.8	As3mt	-1.35559	4.53142	155.386	1.19591e-35	1.3245e-33
ENSMUSG00000003573.15	Homer3	0.977001	3.82259	52.3737	4.60788e-13	1.52643e-11
ENSMUSG00000003575.13	Crtc1	0.275007	3.93496	4.71196	0.0299549	0.184494
ENSMUSG00000003581.14	Rnf215	-0.106536	1.38439	0.138569	0.709708	1
ENSMUSG00000003585.13	Sec14l2	-1.38932	3.37842	88.1632	6.09948e-21	3.65488e-19
ENSMUSG00000003604.14	Aven	0.607784	2.28872	8.36948	0.00381624	0.0313756
ENSMUSG00000003617.16	Cp	2.01074	-1.94178	2.52623	0.111969	0.526869
ENSMUSG00000003623.4	Crot	-0.587108	6.72747	74.7664	5.34434e-18	2.61731e-16
ENSMUSG00000003644.17	Rps6ka1	0.215225	5.4088	5.96461	0.0145968	0.100977
ENSMUSG00000003657.9	Calb2	-3.98346	0.212716	53.5255	2.56404e-13	8.71225e-12
ENSMUSG00000003660.10	Snrnp200	0.136377	8.0313	5.47585	0.0192822	0.127705
ENSMUSG00000003662.10	Ciao1	-0.0496011	5.72393	0.371467	0.542207	1
ENSMUSG00000003665.7	Has1	0.516663	-2.55208	0.0896282	0.764651	1
ENSMUSG00000003680.16	Taf6l	0.0774954	4.96565	0.636954	0.424817	1
ENSMUSG00000003721.14	Insig2	-0.214117	5.2938	5.62701	0.0176869	0.118957
ENSMUSG00000003731.13	Kpna6	-0.530587	5.87373	46.1632	1.09163e-11	3.18963e-10
ENSMUSG00000003746.16	Man1a	0.399098	4.17334	10.4669	0.00121558	0.0113322
ENSMUSG00000003752.9	Itpkc	-0.198245	0.79241	0.306708	0.579708	1
ENSMUSG00000003762.13	Coq8b	-0.273238	2.25428	1.64567	0.199551	0.783284
ENSMUSG00000003778.14	Brd8	0.0555748	7.24684	0.776859	0.378105	1
ENSMUSG00000003779.16	Kif20a	-0.0675465	7.66881	1.25567	0.262474	0.942831
ENSMUSG00000003808.18	Farsa	-0.17654	6.60093	6.49517	0.0108177	0.0780852
ENSMUSG00000003809.14	Gcdh	-0.755835	5.28909	70.5304	4.56724e-17	2.09613e-15
ENSMUSG00000003810.13	Mast2	0.752835	4.32263	41.9551	9.36518e-11	2.51037e-09
ENSMUSG00000003812.13	Dnase2a	-1.28724	0.892107	13.3562	0.000257651	0.00277436
ENSMUSG00000003813.15	Rad23a	-0.301901	6.11853	16.2319	5.60677e-05	0.000687065
ENSMUSG00000003814.8	Calr	-0.198333	9.13219	13.8132	0.000201977	0.00222407
ENSMUSG00000003824.12	Syce2	-0.403607	5.14354	18.9427	1.34781e-05	0.000186173
ENSMUSG00000003847.16	Nfat5	0.653622	4.97978	45.5442	1.49719e-11	4.31779e-10
ENSMUSG00000003848.14	Nob1	-0.192892	6.34036	7.16146	0.0074494	0.0561915
ENSMUSG00000003849.8	Nqo1	-0.848062	0.99384	6.02715	0.0140885	0.0979651
ENSMUSG00000003863.18	Ppfia3	0.028306	0.29872	0.00454179	0.946269	1
ENSMUSG00000003865.16	Gys1	0.455793	5.06878	21.775	3.06812e-06	4.64504e-05
ENSMUSG00000003868.14	Ruvbl2	-0.213673	7.81507	12.9031	0.000328134	0.0034687
ENSMUSG00000003872.9	Lin7b	-1.41425	-2.71252	0.485542	0.485924	1
ENSMUSG00000003873.11	Bax	-0.387334	6.07124	26.1142	3.22166e-07	5.63557e-06
ENSMUSG00000003882.5	Il7r	0	-3.21519	0	1	1
ENSMUSG00000003923.14	Tfam	-0.106962	7.10019	2.77468	0.0957674	0.46851
ENSMUSG00000003929.11	Zfp81	0.513926	4.7962	25.7632	3.86383e-07	6.68305e-06
ENSMUSG00000003934.5	Efnb3	-0.301693	4.11663	6.11946	0.0133724	0.0938043
ENSMUSG00000003948.17	Mmd	1.08187	5.5353	151.579	8.10795e-35	8.66832e-33
ENSMUSG00000003949.16	Hlf	-0.256801	0.538912	0.418017	0.51793	1
ENSMUSG00000003955.8	Fam162a	0.758479	7.46499	146.679	9.52844e-34	9.71883e-32
ENSMUSG00000003970.9	Rpl8	-0.442126	9.05404	67.8431	1.78303e-16	7.84574e-15
ENSMUSG00000003974.6	Grm3	0.36434	-1.59028	0.176569	0.674339	1
ENSMUSG00000003992.15	Ssbp2	1.65373	5.7743	366.239	1.50967e-81	4.60258e-79
ENSMUSG00000004018.9	Fancl	0.117331	4.90201	1.41801	0.233732	0.876942
ENSMUSG00000004031.13	Brinp2	1.1533	-0.755561	3.44892	0.0632948	0.34005
ENSMUSG00000004032.10	Gstm5	0.32535	5.74996	15.5685	7.96036e-05	0.000946425
ENSMUSG00000004035.12	Gstm7	-2.78336	0.118702	26.7027	2.37563e-07	4.23304e-06
ENSMUSG00000004038.9	Gstm3	-1.51166	-0.0574105	10.0687	0.00150839	0.0137477
ENSMUSG00000004040.16	Stat3	-0.292392	4.08469	5.64834	0.017473	0.117704
ENSMUSG00000004043.14	Stat5a	-1.10859	1.29466	14.6311	0.000130789	0.0014923
ENSMUSG00000004044.9	Cavin1	0.411944	2.17013	3.27603	0.0703006	0.369356
ENSMUSG00000004054.9	Map3k11	0.154812	5.10337	2.70761	0.0998725	0.483562
ENSMUSG00000004056.15	Akt2	0.405289	5.63554	23.4935	1.25451e-06	2.02469e-05
ENSMUSG00000004069.17	Dnaja3	-0.336653	6.37917	21.9879	2.74596e-06	4.18369e-05
ENSMUSG00000004070.15	Hmox2	-0.20102	5.22595	4.90829	0.0267294	0.168041
ENSMUSG00000004071.13	Cdip1	0.255919	6.5296	13.2615	0.00027099	0.00290672
ENSMUSG00000004085.14	Map3k20	0.158567	4.15987	1.808	0.17875	0.735999
ENSMUSG00000004096.9	Cwc15	-0.0813378	7.03886	1.57406	0.20962	0.812631
ENSMUSG00000004098.7	Col5a3	-2.33252	-2.89348	0.626377	0.428688	1
ENSMUSG00000004099.16	Dnmt1	0.164772	7.80534	7.67309	0.00560567	0.0438643
ENSMUSG00000004100.12	Ppan	-0.143782	6.67094	4.45204	0.034861	0.209548
ENSMUSG00000004105.8	Angptl2	0.834161	4.31603	46.6011	8.73065e-12	2.5768e-10
ENSMUSG00000004110.17	Cacna1e	0.371835	-1.15659	0.262221	0.608599	1
ENSMUSG00000004113.18	Cacna1b	0.26541	1.80997	1.19831	0.273661	0.965451
ENSMUSG00000004127.12	Trmt10a	0.44689	5.59069	28.5859	9.00544e-08	1.7025e-06
ENSMUSG00000004151.17	Etv1	-0.324614	3.33264	4.39838	0.0359746	0.215306
ENSMUSG00000004187.11	Kifc2	-3.10569	4.18394	537.522	1.00758e-118	5.64725e-116
ENSMUSG00000004207.14	Psap	-0.532814	7.16719	69.2505	8.73658e-17	3.9316e-15
ENSMUSG00000004221.16	Ikbkg	0.363433	4.99467	13.9911	0.000183737	0.00203819
ENSMUSG00000004231.15	Pax2	1.81651	1.96448	52.4743	4.37799e-13	1.45636e-11
ENSMUSG00000004233.14	Wars2	0.183878	3.83385	1.95748	0.161785	0.688413
ENSMUSG00000004263.15	Atn1	-0.431363	1.28182	2.17922	0.139887	0.619665
ENSMUSG00000004264.17	Phb2	-0.321714	8.1965	31.3835	2.12106e-08	4.36702e-07
ENSMUSG00000004266.15	Ptpn6	-0.657246	3.99467	26.7483	2.32024e-07	4.13965e-06
ENSMUSG00000004267.16	Eno2	-0.312674	-1.04579	0.196729	0.657374	1
ENSMUSG00000004268.11	Emg1	-0.157759	7.1146	6.05398	0.013876	0.0968351
ENSMUSG00000004270.13	Lpcat3	-0.512684	5.78295	41.0074	1.52055e-10	3.98538e-09
ENSMUSG00000004285.12	Atp6v1f	-0.594642	6.31094	67.2641	2.39129e-16	1.04313e-14
ENSMUSG00000004296.14	Il12b	0	-3.21519	0	1	1
ENSMUSG00000004317.14	Clcn5	-0.341767	6.23905	21.8952	2.88173e-06	4.37719e-05
ENSMUSG00000004319.15	Clcn3	0.606499	6.72742	77.9571	1.06294e-18	5.41591e-17
ENSMUSG00000004328.15	Hif3a	-0.330279	2.84515	3.54064	0.059884	0.325667
ENSMUSG00000004341.8	Gpx6	0.0542775	-0.230549	0.0123872	0.91138	1
ENSMUSG00000004344.12	Gpx5	0	-3.21519	0	1	1
ENSMUSG00000004347.17	Pde1c	1.1416	1.92534	21.9361	2.93166e-06	4.44572e-05
ENSMUSG00000004356.8	Utp20	-0.0239036	6.44608	0.114785	0.734761	1
ENSMUSG00000004359.16	Spic	0	-3.21519	0	1	1
ENSMUSG00000004360.9	9330159F19Rik	0.382194	-0.099006	0.605934	0.436324	1
ENSMUSG00000004364.14	Cul3	0.0829274	5.67232	1.02946	0.310288	1
ENSMUSG00000004366.4	Sst	2.31547	-3.09971	0.512977	0.473854	1
ENSMUSG00000004371.15	Il11	-3.72913	-2.71261	2.03332	0.153886	0.66633
ENSMUSG00000004383.18	Large1	0.524858	2.98909	9.95441	0.00160493	0.0145108
ENSMUSG00000004393.10	Ddx56	-0.352584	6.84415	27.9423	1.25143e-07	2.31306e-06
ENSMUSG00000004394.12	Tmed4	-0.128097	6.01132	2.77062	0.0960107	0.469535
ENSMUSG00000004415.15	Col26a1	0.446584	3.59888	9.20438	0.00241474	0.0209452
ENSMUSG00000004446.12	Bid	-0.999598	5.25555	120.175	5.92093e-28	5.04661e-26
ENSMUSG00000004451.14	Ralb	-0.0660387	5.79926	0.669199	0.413332	1
ENSMUSG00000004455.16	Ppp1cc	0.31368	4.15816	6.73135	0.00947409	0.0694346
ENSMUSG00000004460.17	Dnajb11	-0.450296	6.96927	47.0993	6.77131e-12	2.02e-10
ENSMUSG00000004462.7	Tbccd1	-0.197828	5.37422	5.07048	0.024338	0.155473
ENSMUSG00000004473.10	Clec11a	-0.462144	0.658642	1.48484	0.22302	0.849684
ENSMUSG00000004500.9	Zfp324	0.0105736	3.37888	0.00486825	0.944375	1
ENSMUSG00000004508.6	Gab2	1.95581	2.32245	63.7256	1.43915e-15	5.91511e-14
ENSMUSG00000004530.12	Coro1c	0.0744481	7.57096	1.49932	0.220777	0.84402
ENSMUSG00000004535.12	Tax1bp1	0.286292	7.58354	22.1034	2.58558e-06	3.95768e-05
ENSMUSG00000004540.7	Psg17	-3.74252	-2.71254	2.04668	0.15254	0.662363
ENSMUSG00000004542.15	Psg19	-1.79465	-2.63026	0.905571	0.341294	1
ENSMUSG00000004552.16	Ctse	0.376178	-2.40809	0.0633147	0.801332	1
ENSMUSG00000004558.15	Ndrg2	-3.22157	2.39978	194.127	4.23047e-44	6.04989e-42
ENSMUSG00000004561.14	Mettl17	-0.170775	4.33521	2.27723	0.131288	0.589478
ENSMUSG00000004562.16	Arhgef40	0.490079	3.92849	14.2791	0.000157664	0.00176984
ENSMUSG00000004565.15	Pnpla6	-0.421232	4.67135	16.2635	5.51398e-05	0.00067689
ENSMUSG00000004567.16	Mcoln1	-0.500629	4.88634	25.5849	4.23795e-07	7.29151e-06
ENSMUSG00000004568.13	Arhgef18	-0.269166	4.40272	5.89241	0.0152073	0.104522
ENSMUSG00000004591.16	Pkn2	0.226645	6.71064	11.1408	0.000844699	0.00815843
ENSMUSG00000004609.11	Cd33	-3.74252	-2.89311	1.77159	0.183187	0.748712
ENSMUSG00000004610.4	Etfb	-0.350641	3.46368	5.66069	0.0173504	0.117034
ENSMUSG00000004612.9	Nkg7	-0.127392	-0.114296	0.0629192	0.80194	1
ENSMUSG00000004626.14	Stxbp2	-0.811123	5.74578	99.6183	1.8762e-23	1.29162e-21
ENSMUSG00000004630.18	Pcp2	-0.03366	-2.89331	0.000160865	0.989881	1
ENSMUSG00000004631.15	Sgce	0.244187	5.21412	6.87336	0.0087498	0.0647075
ENSMUSG00000004633.17	Chn2	-1.75318	2.77213	94.5896	2.37477e-22	1.53935e-20
ENSMUSG00000004637.15	Wwox	0.0645424	2.40013	0.0959141	0.756789	1
ENSMUSG00000004642.13	Slbp	0.0817191	7.77137	1.87147	0.171309	0.716094
ENSMUSG00000004651.6	Tyr	0.829359	-2.89329	0.128648	0.719839	1
ENSMUSG00000004654.6	Ghrhr	0	-3.21519	0	1	1
ENSMUSG00000004655.5	Aqp1	-1.37603	-0.478134	5.25233	0.0219186	0.14213
ENSMUSG00000004661.15	Arid3b	0.734609	7.77429	148.613	3.60428e-34	3.73814e-32
ENSMUSG00000004665.10	Cnn2	0.159343	6.7685	5.48642	0.0191659	0.127162
ENSMUSG00000004667.18	Polr2e	-0.192066	7.43116	9.68114	0.00186201	0.0165652
ENSMUSG00000004668.14	Abca13	0.749706	-2.04492	0.388385	0.53315	1
ENSMUSG00000004677.17	Myo9b	0.156722	4.75812	2.34408	0.125762	0.569962
ENSMUSG00000004698.11	Hdac9	1.13715	0.255541	6.6522	0.00990419	0.0722337
ENSMUSG00000004707.14	Ly9	-0.0142936	-2.55218	7.19302e-05	0.993233	1
ENSMUSG00000004709.14	Cd244	0.449179	-2.21523	0.136932	0.711351	1
ENSMUSG00000004730.15	Adgre1	-0.0176411	-2.99282	5.16245e-05	0.994267	1
ENSMUSG00000004748.5	Mtfp1	-0.841226	3.63241	36.0693	1.90818e-09	4.44684e-08
ENSMUSG00000004768.14	Rab23	-0.000753523	5.49058	7.91523e-05	0.992902	1
ENSMUSG00000004771.12	Rab11a	0.0756327	7.63225	1.5624	0.211316	0.817377
ENSMUSG00000004788.11	Eif2b2	-0.0535045	6.09456	0.504257	0.477636	1
ENSMUSG00000004789.10	Dlst	-0.000807159	7.18674	0.000162239	0.989837	1
ENSMUSG00000004791.7	Pgf	1.2913	2.27622	26.6916	2.38935e-07	4.24663e-06
ENSMUSG00000004798.14	Ulk2	0.707948	3.41381	21.3669	3.79537e-06	5.65808e-05
ENSMUSG00000004814.10	Ccl24	-2.33252	-3.09974	0.526823	0.467946	1
ENSMUSG00000004815.12	Dgkq	0.0939212	2.26905	0.2021	0.653032	1
ENSMUSG00000004821.1	Tmed11	0	-3.21519	0	1	1
ENSMUSG00000004837.2	Grap	2.25004	1.94026	62.8743	2.21687e-15	8.95903e-14
ENSMUSG00000004842.18	Pou1f1	0	-2.63024	0	1	1
ENSMUSG00000004843.7	Chmp2b	-0.300141	6.17309	16.3247	5.33872e-05	0.000656828
ENSMUSG00000004846.10	Plod3	-0.0866471	4.81527	0.745583	0.38788	1
ENSMUSG00000004849.14	Ap1s1	0.163029	5.60703	3.78799	0.0516231	0.28951
ENSMUSG00000004864.13	Mapk13	0.193885	2.01837	0.790928	0.373821	1
ENSMUSG00000004865.16	Srpk1	-0.253288	7.06964	15.4726	8.37417e-05	0.00099201
ENSMUSG00000004872.15	Pax3	3.09224	2.34481	151.486	8.49833e-35	9.0682e-33
ENSMUSG00000004880.11	Lbr	-0.119084	8.21027	4.31325	0.0378182	0.223927
ENSMUSG00000004885.5	Crabp2	0.67683	6.64301	96.9798	7.10545e-23	4.7387e-21
ENSMUSG00000004891.16	Nes	-1.12309	3.99113	82.7385	9.4651e-20	5.16411e-18
ENSMUSG00000004892.13	Bcan	-4.98832	0.439994	81.7999	1.52145e-19	8.16449e-18
ENSMUSG00000004894.10	Hapln2	-4.64626	-2.63029	3.90216	0.0482257	0.273861
ENSMUSG00000004895.9	Prcc	-0.302656	4.34569	7.03252	0.00800502	0.0598618
ENSMUSG00000004896.16	Rrnad1	0.187373	3.79263	1.91799	0.16608	0.701963
ENSMUSG00000004897.16	Hdgf	-0.11583	7.38463	3.49483	0.0615627	0.333131
ENSMUSG00000004902.7	Slc25a18	1.02825	-1.09943	1.94632	0.162986	0.692307
ENSMUSG00000004929.12	Thop1	-0.230515	6.92893	12.2867	0.000456328	0.00469677
ENSMUSG00000004931.11	Apba3	-0.0968141	4.77481	0.890525	0.345337	1
ENSMUSG00000004933.17	Matk	-1.63397	-0.245438	8.983	0.00272543	0.0232906
ENSMUSG00000004934.14	Pias4	0.144714	5.27751	2.52411	0.11212	0.527488
ENSMUSG00000004936.8	Map2k1	0.308615	7.24807	23.5948	1.19017e-06	1.9259e-05
ENSMUSG00000004937.6	Sgta	-0.186176	7.03711	8.20624	0.00417517	0.0339291
ENSMUSG00000004939.7	Nmrk2	3.16296	-2.9928	1.08309	0.298008	0.974822
ENSMUSG00000004945.15	Tmem242	-0.258739	5.84139	10.6774	0.00108474	0.0102362
ENSMUSG00000004947.15	Dtx2	0.158629	4.90994	2.55871	0.10969	0.519714
ENSMUSG00000004948.12	Zp3	0	-3.21519	0	1	1
ENSMUSG00000004951.10	Hspb1	-3.30263	1.08467	73.9683	8.00525e-18	3.87598e-16
ENSMUSG00000004952.13	Rasa4	-2.95219	-0.373625	21.4529	3.62905e-06	5.42616e-05
ENSMUSG00000004961.7	Syt5	-0.320811	0.389303	0.654294	0.418583	1
ENSMUSG00000004980.16	Hnrnpa2b1	0.147767	10.3412	8.97352	0.0027396	0.0233937
ENSMUSG00000004988.9	Fxyd4	1.2608	-1.21546	2.28261	0.130834	0.587915
ENSMUSG00000004994.12	Ccdc130	0.163296	2.57346	0.728238	0.393456	1
ENSMUSG00000004996.9	Mri1	0.0289662	4.85754	0.0829747	0.773306	1
ENSMUSG00000005034.15	Prkacb	0.388348	6.40394	29.4968	5.6087e-08	1.0912e-06
ENSMUSG00000005043.13	Sgsh	-0.0976444	2.2941	0.216058	0.642061	1
ENSMUSG00000005045.16	Chd5	-0.417067	-2.0992	0.0903976	0.763673	1
ENSMUSG00000005054.7	Cstb	-0.683789	5.89034	75.7331	3.27598e-18	1.61434e-16
ENSMUSG00000005057.13	Sh2b2	1.0826	1.51274	13.8841	0.000194505	0.00214904
ENSMUSG00000005069.12	Pex5	-0.288518	5.25395	10.2102	0.00139691	0.0128371
ENSMUSG00000005078.16	Jkamp	-0.284345	5.85837	13.0038	0.000310942	0.0032989
ENSMUSG00000005087.17	Cd44	0.00648715	4.38764	0.00323963	0.954611	1
ENSMUSG00000005089.15	Slc1a2	2.03122	0.885326	24.9028	6.03554e-07	1.01884e-05
ENSMUSG00000005102.13	Eif2ak4	0.340638	4.82812	11.5094	0.000692616	0.00685537
ENSMUSG00000005103.12	Wdr1	0.286747	7.84566	23.2934	1.39199e-06	2.23294e-05
ENSMUSG00000005107.13	Slc2a9	0.814013	-2.63027	0.153664	0.695059	1
ENSMUSG00000005124.10	Wisp1	1.18815	1.64235	16.5834	4.65792e-05	0.000580405
ENSMUSG00000005125.13	Ndrg1	-0.279092	3.43626	3.3646	0.0666136	0.354143
ENSMUSG00000005131.4	4930550C14Rik	-0.373628	-0.0716816	0.602132	0.437767	1
ENSMUSG00000005142.10	Man2b1	-0.608311	5.13837	42.9106	5.74654e-11	1.57306e-09
ENSMUSG00000005148.8	Klf5	-1.80309	4.03263	202.894	5.1917e-46	7.89238e-44
ENSMUSG00000005150.16	Wdr83	-0.223587	4.50835	4.20843	0.0402251	0.235838
ENSMUSG00000005161.15	Prdx2	-0.137751	8.52314	6.07324	0.0137255	0.0959301
ENSMUSG00000005198.15	Polr2a	0.0870887	7.89431	2.18673	0.139206	0.617239
ENSMUSG00000005202.2	Shbg	-3.19087	-2.89314	1.21169	0.270999	0.960526
ENSMUSG00000005204.12	Senp3	0.0176505	6.4079	0.0612974	0.804457	1
ENSMUSG00000005220.10	Corin	-1.36433	-1.80017	1.87702	0.170675	0.714436
ENSMUSG00000005225.15	Plekha8	0.161932	4.72606	2.48498	0.11494	0.537731
ENSMUSG00000005232.11	G6pc2	2.41573	-1.24493	5.13966	0.0233865	0.150347
ENSMUSG00000005233.16	Spc25	-0.158463	7.41234	6.589	0.0102619	0.0745097
ENSMUSG00000005237.14	Dnah2	-1.11199	0.707889	8.333	0.00389363	0.0319122
ENSMUSG00000005251.15	Ripk4	-0.227199	4.58694	4.53644	0.033182	0.201221
ENSMUSG00000005262.13	Ufd1	-0.0556045	6.10746	0.548909	0.458765	1
ENSMUSG00000005267.13	Zfp287	0.627499	2.83608	11.8428	0.000578986	0.00583052
ENSMUSG00000005268.20	Prlr	-2.00555	1.63628	54.5667	1.50956e-13	5.22201e-12
ENSMUSG00000005299.6	Letm1	-0.40199	6.46448	32.5801	1.14575e-08	2.43392e-07
ENSMUSG00000005312.15	Ubqln1	-0.0598645	7.93691	1.03936	0.307972	0.997932
ENSMUSG00000005320.9	Fgfr4	-1.24682	1.91668	29.7952	4.80856e-08	9.41802e-07
ENSMUSG00000005338.13	Cadm3	-0.861886	2.42249	18.2332	1.9555e-05	0.000261773
ENSMUSG00000005339.10	Fcer1a	0	-3.21519	0	1	1
ENSMUSG00000005354.16	Txn2	-0.0663619	7.18827	1.08991	0.296493	0.974822
ENSMUSG00000005355.9	Casp14	0	-3.21519	0	1	1
ENSMUSG00000005357.9	Slc1a6	0.283271	0.244358	0.402817	0.525639	1
ENSMUSG00000005360.14	Slc1a3	-1.41664	3.54228	98.8689	2.73857e-23	1.86448e-21
ENSMUSG00000005362.14	Crbn	-0.0173904	5.67696	0.0445255	0.832879	1
ENSMUSG00000005364.11	Il5ra	-4.44376	-2.63006	3.42868	0.0640752	0.343677
ENSMUSG00000005370.4	Msh6	-0.287137	7.61447	22.6115	1.98457e-06	3.10191e-05
ENSMUSG00000005371.15	Fbxo11	0.695421	5.58094	67.1425	2.54338e-16	1.1086e-14
ENSMUSG00000005373.13	Mlxipl	-2.85055	0.120258	35.2742	2.86965e-09	6.56882e-08
ENSMUSG00000005374.13	Tbl2	-0.0340763	5.55104	0.158424	0.690612	1
ENSMUSG00000005378.17	Bud23	-0.523595	6.25742	51.168	8.51368e-13	2.75451e-11
ENSMUSG00000005397.8	Nid1	0.744266	4.78762	49.311	2.1927e-12	6.86219e-11
ENSMUSG00000005410.6	Mcm5	-0.20004	8.68005	13.1511	0.000287436	0.00306829
ENSMUSG00000005413.8	Hmox1	-0.477152	4.4667	18.2784	1.90962e-05	0.000256188
ENSMUSG00000005417.17	Mprip	0.485074	6.10737	40.6575	1.81858e-10	4.73301e-09
ENSMUSG00000005442.13	Cic	0.0245191	3.89276	0.0367304	0.848015	1
ENSMUSG00000005447.12	Pafah1b3	0.0255367	5.8037	0.100512	0.751216	1
ENSMUSG00000005465.9	Il27ra	-0.405408	-2.40785	0.0741184	0.785432	1
ENSMUSG00000005469.10	Prkaca	-0.0617552	4.27263	0.285186	0.593323	1
ENSMUSG00000005470.8	Asf1b	0.17028	5.72978	4.38059	0.036352	0.21716
ENSMUSG00000005474.9	Myl10	0	-3.21519	0	1	1
ENSMUSG00000005481.18	Ddx39	-0.230538	8.64922	17.3535	3.10479e-05	0.000399156
ENSMUSG00000005483.10	Dnajb1	-0.263637	6.47722	13.8873	0.000194166	0.00214573
ENSMUSG00000005493.15	Msh4	-0.0322714	-0.799674	0.00271833	0.958419	1
ENSMUSG00000005501.14	Usp40	0.277868	5.18327	9.07277	0.00259483	0.0223016
ENSMUSG00000005503.8	Evx1	0.788507	5.86539	95.35	1.61768e-22	1.06225e-20
ENSMUSG00000005505.12	Kbtbd4	-0.292112	3.38308	3.84207	0.0499835	0.281853
ENSMUSG00000005506.16	Celf1	0.0240319	8.17698	0.175135	0.675588	1
ENSMUSG00000005510.9	Ndufs3	-0.231438	5.88752	8.68919	0.00320147	0.0268866
ENSMUSG00000005514.14	Por	-1.54789	5.82876	367.284	8.951e-82	2.744e-79
ENSMUSG00000005533.10	Igf1r	1.23769	6.24765	259.964	1.93549e-58	3.97757e-56
ENSMUSG00000005534.10	Insr	0.448535	4.61278	17.8948	2.33583e-05	0.000306911
ENSMUSG00000005540.10	Fcer2a	1.06562	-1.55256	1.37569	0.240839	0.894113
ENSMUSG00000005547.14	Cyp2a5	-0.946119	-2.27654	0.486308	0.48558	1
ENSMUSG00000005553.14	Atp4a	0.652463	-1.55201	0.567681	0.451183	1
ENSMUSG00000005566.14	Trim28	-0.100055	7.99339	2.93942	0.0864437	0.431495
ENSMUSG00000005575.16	Ube2m	-0.439981	4.43864	16.0367	6.21542e-05	0.000754155
ENSMUSG00000005580.11	Adcy9	-2.09945	-0.32308	15.7377	7.279e-05	0.000871767
ENSMUSG00000005583.16	Mef2c	0.11065	2.54911	0.307335	0.579321	1
ENSMUSG00000005609.16	Ctr9	-0.0806478	6.81586	1.45253	0.228124	0.862608
ENSMUSG00000005610.17	Eif4g2	0.189108	11.6163	16.8228	4.10563e-05	0.000516574
ENSMUSG00000005611.15	Mrvi1	3.4773	0.0568812	27.865	1.30243e-07	2.40493e-06
ENSMUSG00000005615.15	Pcyt1a	0.0206788	4.79242	0.0414286	0.838713	1
ENSMUSG00000005621.11	Zfp592	-0.0283493	5.19792	0.0956399	0.757126	1
ENSMUSG00000005625.15	Psmd4	-0.287763	7.57004	22.3495	2.27455e-06	3.51457e-05
ENSMUSG00000005628.12	Tmod4	0.0723878	-0.992558	0.011141	0.915939	1
ENSMUSG00000005640.11	Insrr	-0.483713	-2.09953	0.168009	0.681888	1
ENSMUSG00000005649.17	Cabp5	3.69338	-2.62995	2.10092	0.147213	0.645
ENSMUSG00000005656.9	Snx6	-0.174387	7.80183	8.5874	0.00338542	0.0282519
ENSMUSG00000005667.8	Mthfd2	0.383626	6.43559	28.9034	7.61804e-08	1.45659e-06
ENSMUSG00000005672.12	Kit	1.06352	6.34031	200.789	1.49349e-45	2.22768e-43
ENSMUSG00000005674.9	Tomm40l	-0.338403	2.85718	3.71489	0.0539308	0.299186
ENSMUSG00000005677.14	Nr1i3	-0.017041	-2.80036	5.73674e-05	0.993957	1
ENSMUSG00000005681.12	Apoa2	-2.39198	2.24641	112.576	2.72439e-26	2.16574e-24
ENSMUSG00000005682.9	Pan2	-0.145459	5.8252	3.37322	0.0662658	0.352632
ENSMUSG00000005683.8	Cs	0.188967	7.99509	10.4548	0.00122354	0.0113968
ENSMUSG00000005686.17	Ampd3	-0.976336	0.319246	5.30146	0.0213088	0.139019
ENSMUSG00000005687.14	Bcas2	-0.241688	7.84566	16.6015	4.61366e-05	0.000575276
ENSMUSG00000005696.11	Sh2d1a	2.31487	-2.99271	0.561948	0.453478	1
ENSMUSG00000005698.15	Ctcf	-0.0279703	5.73351	0.120145	0.728878	1
ENSMUSG00000005699.16	Pard6a	-0.308324	2.38585	2.23867	0.134599	0.600893
ENSMUSG00000005705.10	Agrp	-0.677195	-1.63029	0.437596	0.508286	1
ENSMUSG00000005716.16	Pvalb	-2.33252	-3.09974	0.526823	0.467946	1
ENSMUSG00000005718.8	Tfap4	0.135943	5.2681	2.27041	0.131867	0.591362
ENSMUSG00000005732.14	Ranbp1	0.0383736	9.05923	0.511311	0.474575	1
ENSMUSG00000005763.15	Cd247	-0.514522	-1.63021	0.302887	0.582079	1
ENSMUSG00000005774.12	Rfx5	0.108181	2.95034	0.391495	0.531516	1
ENSMUSG00000005779.12	Psmb4	-0.370281	7.95737	39.7956	2.8268e-10	7.21816e-09
ENSMUSG00000005800.3	Mmp8	0	-3.21519	0	1	1
ENSMUSG00000005802.12	Slc30a4	0.039074	3.18127	0.0607376	0.805334	1
ENSMUSG00000005803.14	Sqor	-0.401481	0.89886	1.29161	0.255753	0.927998
ENSMUSG00000005804.14	Bloc1s6	-0.00288506	5.98308	0.00140765	0.970072	1
ENSMUSG00000005813.12	Metap1	-0.150531	6.97124	5.29556	0.0213811	0.13936
ENSMUSG00000005823.9	Gpr108	-0.140564	4.30016	1.50748	0.219525	0.840809
ENSMUSG00000005824.7	Tnfsf14	3.16187	-2.9928	1.0825	0.298141	0.974822
ENSMUSG00000005836.10	Gata6	-0.7729	2.55402	16.632	4.53988e-05	0.000566714
ENSMUSG00000005846.12	Rsl1d1	0.116634	8.70733	4.48451	0.0342049	0.20605
ENSMUSG00000005864.7	Cnga2	0.829359	-2.89329	0.128648	0.719839	1
ENSMUSG00000005871.15	Apc	0.0962838	5.69245	1.39394	0.237743	0.886535
ENSMUSG00000005873.6	Reep5	-0.180038	6.15587	5.79951	0.0160317	0.109416
ENSMUSG00000005881.13	Ergic3	-0.21583	6.33338	8.91996	0.00282112	0.0240085
ENSMUSG00000005882.18	Uqcc1	-0.135877	5.91218	3.01818	0.0823376	0.415674
ENSMUSG00000005883.15	Spo11	-0.395283	0.255177	0.914423	0.338945	1
ENSMUSG00000005886.14	Ncoa2	0.368424	5.72958	20.4728	6.05253e-06	8.77546e-05
ENSMUSG00000005891.7	Prl4a1	-1.99461	0.879335	24.4147	7.77507e-07	1.2971e-05
ENSMUSG00000005892.4	Trh	-4.18695	5.17362	1402.5	1.13784e-305	2.03662e-302
ENSMUSG00000005893.14	Nr2c2	0.656102	3.78217	24.6634	6.83343e-07	1.1476e-05
ENSMUSG00000005897.14	Nr2c1	-0.146781	4.53368	1.84654	0.174188	0.725231
ENSMUSG00000005899.14	Smpd4	0.0350578	6.58843	0.257511	0.611836	1
ENSMUSG00000005907.14	Pex1	-0.546835	3.83491	17.6854	2.60761e-05	0.000339485
ENSMUSG00000005917.15	Otx1	1.30694	1.45122	16.3463	5.27833e-05	0.000650264
ENSMUSG00000005936.19	Kctd20	0.0703934	7.15861	1.21007	0.27132	0.961349
ENSMUSG00000005947.11	Itgae	0.40715	0.00629953	0.728503	0.39337	1
ENSMUSG00000005949.9	Ctns	-0.797513	3.91942	38.4995	5.48955e-10	1.36286e-08
ENSMUSG00000005950.14	P2rx5	-0.0262736	-2.0995	0.000453429	0.983011	1
ENSMUSG00000005951.13	Shpk	-0.621824	-0.407891	1.40316	0.236197	0.882949
ENSMUSG00000005952.15	Trpv1	0	-3.09981	0	1	1
ENSMUSG00000005958.15	Ephb3	0.369955	3.97091	8.53705	0.00348035	0.028892
ENSMUSG00000005968.14	Tuft1	-0.143581	3.37561	0.872559	0.350249	1
ENSMUSG00000005973.6	Rcn1	0.483674	7.6666	63.542	1.5797e-15	6.45929e-14
ENSMUSG00000005980.15	Dnase1	-0.0475012	1.90326	0.0417605	0.838077	1
ENSMUSG00000005981.11	Trap1	0.0414286	7.10327	0.411446	0.521237	1
ENSMUSG00000005982.14	Naa60	-0.0853369	5.55666	1.0431	0.307102	0.995977
ENSMUSG00000005983.15	1700037C18Rik	-0.552148	0.843625	2.6094	0.106234	0.507499
ENSMUSG00000005986.16	Ankrd13d	-0.0943351	0.892913	0.0727866	0.787322	1
ENSMUSG00000005994.14	Tyrp1	0	-3.21519	0	1	1
ENSMUSG00000006005.18	Tpr	0.331743	7.93235	32.0078	1.53807e-08	3.22635e-07
ENSMUSG00000006007.14	Pdc	0	-3.21519	0	1	1
ENSMUSG00000006010.14	BC003331	0.192673	4.6932	3.4892	0.0617723	0.334119
ENSMUSG00000006014.16	Prg4	1.32181	-0.610151	5.11785	0.0236822	0.152037
ENSMUSG00000006019.15	Dhx34	-0.370701	4.01054	8.98487	0.00272265	0.0232704
ENSMUSG00000006021.5	Kptn	-0.287399	3.71756	4.36003	0.0367933	0.219079
ENSMUSG00000006024.13	Napa	-0.309406	7.08352	22.8844	1.72187e-06	2.72353e-05
ENSMUSG00000006050.12	Sra1	-0.414956	6.24722	31.9352	1.59658e-08	3.33922e-07
ENSMUSG00000006056.13	Calcoco2	-1.30923	-2.09948	1.25777	0.262075	0.941701
ENSMUSG00000006057.15	Atp5g1	-0.527503	6.42511	55.0788	1.16341e-13	4.05237e-12
ENSMUSG00000006058.10	Snf8	-0.600955	3.35745	15.9224	6.60208e-05	0.000797062
ENSMUSG00000006095.12	Tbcb	-0.186584	6.47606	6.96031	0.00833453	0.062
ENSMUSG00000006127.9	Inpp5k	-0.0613616	3.63161	0.189874	0.663022	1
ENSMUSG00000006134.4	Crkl	-0.0383846	6.9527	0.342223	0.558549	1
ENSMUSG00000006143.12	Upk3bl	0.86904	-0.734265	2.03382	0.153835	0.66633
ENSMUSG00000006154.13	Eps8l1	0.240135	0.767083	0.331855	0.564569	1
ENSMUSG00000006169.20	Clint1	0.158396	5.50219	3.47655	0.0622462	0.336109
ENSMUSG00000006179.9	Prss16	-2.29023	0.350368	27.5025	1.57086e-07	2.8719e-06
ENSMUSG00000006191.17	Cdkal1	0.157834	4.70071	2.34295	0.125853	0.570288
ENSMUSG00000006200.3	Rhox6	-1.48746	0.85255	16.3117	5.37555e-05	0.000661067
ENSMUSG00000006204.7	5430419D17Rik	2.31487	-3.09972	0.512819	0.473922	1
ENSMUSG00000006205.13	Htra1	-2.98709	3.51974	342.794	2.13314e-76	6.06982e-74
ENSMUSG00000006215.12	Zbtb17	0.13694	4.51202	1.57878	0.208939	0.810727
ENSMUSG00000006216.10	Clcnkb	-3.20547	-2.9927	1.12454	0.288945	0.974822
ENSMUSG00000006218.4	Fam131c	-4.30584	-1.40728	15.2189	9.5776e-05	0.00112022
ENSMUSG00000006219.12	Fblim1	-0.821163	5.55229	94.1708	2.934e-22	1.89522e-20
ENSMUSG00000006221.7	Hspb7	-2.34747	-2.27729	0.92664	0.335739	1
ENSMUSG00000006235.6	Epor	-0.24624	1.78521	0.958617	0.327537	1
ENSMUSG00000006241.16	Ccdc159	-0.134038	0.409583	0.107448	0.743069	1
ENSMUSG00000006262.15	Mob1b	0.0859826	5.88165	1.2227	0.268834	0.959326
ENSMUSG00000006269.7	Atp6v1b1	-1.42704	-2.71263	0.49366	0.4823	1
ENSMUSG00000006270.7	Vax1	0	-3.21519	0	1	1
ENSMUSG00000006273.14	Atp6v1b2	-0.492596	7.58738	65.6198	5.50512e-16	2.32468e-14
ENSMUSG00000006276.10	Eps15l1	0.199458	6.1395	7.11936	0.00762634	0.0573391
ENSMUSG00000006281.8	Tep1	0.585286	2.5849	9.18394	0.00244185	0.0211341
ENSMUSG00000006288.8	Ttc5	0.0804312	5.66787	0.94799	0.330233	1
ENSMUSG00000006289.14	Osgep	-0.235007	6.01229	9.41736	0.00214975	0.018865
ENSMUSG00000006299.13	Aamp	-0.159054	7.29955	6.38924	0.0114824	0.0822942
ENSMUSG00000006301.17	Tmbim1	-0.435055	4.03511	12.6014	0.000385562	0.00402238
ENSMUSG00000006304.14	Arpc2	0.066405	8.23189	1.34038	0.246968	0.909264
ENSMUSG00000006307.16	Kmt2b	-0.0600701	4.33369	0.280905	0.596109	1
ENSMUSG00000006310.10	Zbtb32	-1.27233	-0.690961	4.14956	0.0416468	0.242928
ENSMUSG00000006311.8	Etv2	0.265184	4.18809	4.76535	0.0290396	0.180076
ENSMUSG00000006313.5	Upk1a	3.58113	1.59507	100.095	1.47495e-23	1.02429e-21
ENSMUSG00000006315.9	Tmem147	-0.135374	5.97191	3.10978	0.0778254	0.398721
ENSMUSG00000006333.14	Rps9	-0.429368	9.06466	64.0471	1.22255e-15	5.05106e-14
ENSMUSG00000006335.16	Tfpt	-0.292146	3.77264	4.71707	0.029866	0.184033
ENSMUSG00000006342.15	Susd2	0.194633	1.13147	0.394709	0.529835	1
ENSMUSG00000006344.17	Ggt5	-4.65767	-2.21518	4.86861	0.0273509	0.17125
ENSMUSG00000006345.10	Ggt1	-1.58403	0.63472	17.6211	2.69724e-05	0.000350168
ENSMUSG00000006356.10	Crip2	-0.669784	5.55562	61.6565	4.11332e-15	1.62445e-13
ENSMUSG00000006360.11	Crip1	-1.20566	2.22732	30.6489	3.09664e-08	6.23904e-07
ENSMUSG00000006362.16	Cbfa2t3	0.913937	1.03237	7.65392	0.00566554	0.0442563
ENSMUSG00000006369.14	Fbln1	0.208156	7.47981	11.4448	0.000717114	0.00707386
ENSMUSG00000006373.10	Pgrmc1	0.10473	7.86754	3.12729	0.0769937	0.395679
ENSMUSG00000006378.15	Gcat	-0.60828	4.28127	27.9299	1.2595e-07	2.3272e-06
ENSMUSG00000006386.15	Tek	2.62184	4.14731	306.306	1.60509e-68	4.04826e-66
ENSMUSG00000006389.13	Mpl	3.16242	-2.80016	1.26861	0.260029	0.936164
ENSMUSG00000006390.15	Elovl1	-0.903487	5.4917	111.204	5.44024e-26	4.25758e-24
ENSMUSG00000006392.16	Med8	-0.122816	6.18149	2.77378	0.0958215	0.468734
ENSMUSG00000006395.16	Hyi	-0.0625644	1.42226	0.0505236	0.822155	1
ENSMUSG00000006398.15	Cdc20	-0.411036	8.30779	52.1144	5.25823e-13	1.73462e-11
ENSMUSG00000006403.13	Adamts4	-0.101508	1.95542	0.180149	0.671246	1
ENSMUSG00000006411.12	Nectin4	1.77889	-0.424864	9.15129	0.00248581	0.0214577
ENSMUSG00000006412.10	Pfdn2	-0.13814	5.82749	3.01592	0.0824526	0.416116
ENSMUSG00000006418.17	Rnf114	-0.0367802	6.91508	0.309117	0.578223	1
ENSMUSG00000006423.15	C330007P06Rik	0.353561	5.38743	16.3144	5.36774e-05	0.000660252
ENSMUSG00000006435.16	Neurl1a	0.300149	2.5753	2.44966	0.117552	0.546558
ENSMUSG00000006442.10	Srm	-0.00744663	8.22421	0.0169116	0.896531	1
ENSMUSG00000006445.3	Epha2	-0.907419	3.69169	43.5101	4.23029e-11	1.17129e-09
ENSMUSG00000006456.10	Rbm14	-0.0802714	6.7443	1.40627	0.235678	0.881494
ENSMUSG00000006457.4	Actn3	-1.82527	2.27609	69.8064	6.59129e-17	2.99044e-15
ENSMUSG00000006462.6	A530013C23Rik	0	-3.21519	0	1	1
ENSMUSG00000006463.13	Zdhhc24	-0.492603	3.30441	10.7848	0.00102356	0.00970838
ENSMUSG00000006464.9	Bbs1	-0.610448	1.80374	6.50214	0.0107753	0.0778099
ENSMUSG00000006469.13	Slc34a3	-2.90352	-0.46021	22.1675	2.50063e-06	3.83931e-05
ENSMUSG00000006471.18	Ndor1	-0.245518	2.87096	2.00566	0.156715	0.674239
ENSMUSG00000006476.19	Nsmf	-0.667448	3.85092	26.2539	2.99676e-07	5.26374e-06
ENSMUSG00000006488.17	Prl7a1	-3.52539	2.15829	138.341	6.31829e-32	6.07596e-30
ENSMUSG00000006490.3	Prl8a9	-7.54824	-0.868927	37.7352	8.12119e-10	1.96692e-08
ENSMUSG00000006494.11	Pdk1	1.36843	6.97552	397.251	2.77087e-88	9.9836e-86
ENSMUSG00000006498.16	Ptbp1	0.0350195	8.75962	0.408387	0.52279	1
ENSMUSG00000006517.5	Mvd	0.192185	4.42239	2.91342	0.0878472	0.437085
ENSMUSG00000006519.11	Cyba	-0.673736	4.73036	42.314	7.79524e-11	2.10581e-09
ENSMUSG00000006522.17	Itih3	-5.61848	-2.15643	8.65743	0.00325775	0.0273056
ENSMUSG00000006526.13	Tmem110	-0.131889	3.85065	1.02512	0.311308	1
ENSMUSG00000006527.16	Sfmbt1	0.0612081	4.83086	0.371819	0.542015	1
ENSMUSG00000006529.16	Itih1	0	-3.21519	0	1	1
ENSMUSG00000006538.12	Ihh	-0.0155896	1.85639	0.00423837	0.948092	1
ENSMUSG00000006542.13	Prkag3	0.887768	-2.55229	0.288288	0.59132	1
ENSMUSG00000006546.3	Cryba2	-1.40031	-2.71259	0.47671	0.489917	1
ENSMUSG00000006567.11	Atp7b	-1.02673	3.37725	46.0144	1.17777e-11	3.4269e-10
ENSMUSG00000006570.3	Defb2	0	-3.21519	0	1	1
ENSMUSG00000006574.15	Slc4a1	9.95317	2.02324	228.605	1.29963e-51	2.29658e-49
ENSMUSG00000006575.14	Rundc3a	-0.136091	-0.185547	0.0701428	0.791129	1
ENSMUSG00000006576.16	Slc4a3	0.0994043	1.9251	0.191605	0.661585	1
ENSMUSG00000006585.3	Cdt1	0.0688508	6.25807	0.889757	0.345545	1
ENSMUSG00000006586.15	Runx1t1	0.275458	3.26473	3.04859	0.0808091	0.409148
ENSMUSG00000006587.6	Snai3	-0.947147	-2.47835	0.346047	0.55636	1
ENSMUSG00000006589.8	Aprt	-0.675361	6.95793	105.973	7.6047e-25	5.68682e-23
ENSMUSG00000006599.13	Gtf2h1	-0.298956	6.6664	19.1166	1.23042e-05	0.000171195
ENSMUSG00000006611.15	Hfe	0.0327797	-0.046308	0.00388732	0.950285	1
ENSMUSG00000006638.15	Abhd1	-0.56652	-2.55233	0.108082	0.742338	1
ENSMUSG00000006641.12	Slc5a6	0.254945	4.19998	4.50666	0.0337645	0.204063
ENSMUSG00000006642.3	Tcf23	-1.41365	-2.80007	0.453318	0.500764	1
ENSMUSG00000006649.17	Nphs1	-0.598648	0.969015	3.43344	0.0638908	0.342924
ENSMUSG00000006651.8	Aplp1	-1.54388	0.635563	16.0671	6.11645e-05	0.000743447
ENSMUSG00000006673.14	Qrich1	0.008216	7.72076	0.0187887	0.890974	1
ENSMUSG00000006675.10	P4htm	0.28379	0.635403	0.564099	0.452615	1
ENSMUSG00000006676.16	Usp19	-0.375244	6.5338	29.0096	7.21174e-08	1.38511e-06
ENSMUSG00000006678.6	Pola1	0.425245	6.67009	38.6652	5.04278e-10	1.25644e-08
ENSMUSG00000006699.17	Cdc42	0.0559852	9.52488	1.16362	0.280717	0.974822
ENSMUSG00000006705.13	Pknox1	0.472419	4.64511	19.1991	1.17843e-05	0.000164654
ENSMUSG00000006711.15	D130043K22Rik	-1.25864	-1.15592	3.33614	0.0677752	0.35884
ENSMUSG00000006715.11	Gmnn	-0.199488	7.05555	9.51427	0.00203913	0.0180024
ENSMUSG00000006717.7	Acot13	-1.90381	3.9223	205.053	1.75774e-46	2.73199e-44
ENSMUSG00000006720.16	Zfp184	-0.256825	4.50366	5.43965	0.0196858	0.129944
ENSMUSG00000006724.12	Cyp27b1	-0.319455	-2.27644	0.0576593	0.810235	1
ENSMUSG00000006728.12	Cdk4	-0.0119407	9.76746	0.0547129	0.815057	1
ENSMUSG00000006731.10	B4galnt1	-0.645027	2.06279	8.26288	0.00404691	0.0330204
ENSMUSG00000006732.14	Mettl1	-0.337427	5.2807	14.3847	0.000149059	0.00168027
ENSMUSG00000006736.9	Tspan31	-0.339474	6.18035	20.7613	5.20611e-06	7.62999e-05
ENSMUSG00000006740.14	Kif5b	0.412286	7.86739	48.6047	3.14271e-12	9.70393e-11
ENSMUSG00000006763.14	Saal1	0.0547749	5.95958	0.502856	0.478249	1
ENSMUSG00000006764.8	Tph2	2.31547	-2.89345	0.609914	0.434821	1
ENSMUSG00000006777.7	Krt23	-2.08137	-0.893255	9.41968	0.00214703	0.0188441
ENSMUSG00000006782.16	Cnp	-0.256753	2.8417	2.07922	0.14932	0.651617
ENSMUSG00000006784.14	Ttc25	-1.65114	0.902674	22.7073	1.88812e-06	2.96703e-05
ENSMUSG00000006800.14	Sulf2	0.754118	5.56807	76.1883	2.60176e-18	1.2959e-16
ENSMUSG00000006818.5	Sod2	0.078648	6.20787	1.13295	0.287148	0.974822
ENSMUSG00000006850.8	Tmco6	-0.221624	3.17641	1.91635	0.166261	0.702561
ENSMUSG00000006906.10	Stambp	-0.0751532	3.39238	0.24632	0.619679	1
ENSMUSG00000006920.14	Ezh1	-0.155866	4.25738	1.77195	0.183143	0.748712
ENSMUSG00000006930.15	Hap1	1.10177	0.760324	8.5229	0.00350752	0.0290958
ENSMUSG00000006931.15	P3h4	0.622228	4.15037	24.1826	8.77032e-07	1.45135e-05
ENSMUSG00000006932.17	Ctnnb1	0.0276412	8.97393	0.262836	0.608179	1
ENSMUSG00000006941.5	Eif1b	0.169783	6.24009	5.2735	0.0216536	0.140773
ENSMUSG00000006948.7	Klk4	-3.70251	-2.89333	1.73722	0.187493	0.754472
ENSMUSG00000006958.14	Chrd	-1.28146	2.22061	37.8656	7.62168e-10	1.85729e-08
ENSMUSG00000006998.16	Psmd2	0.0514218	8.95328	0.90409	0.341689	1
ENSMUSG00000007021.5	Syngr3	-1.00372	0.16581	5.32116	0.0210692	0.137895
ENSMUSG00000007029.16	Vars	0.0433855	8.11666	0.564575	0.452424	1
ENSMUSG00000007030.8	Vwa7	-0.377172	-1.27604	0.241757	0.62294	1
ENSMUSG00000007033.4	Hspa1l	2.09313	-0.917432	8.03482	0.00458921	0.0368352
ENSMUSG00000007034.15	Slc44a4	-1.22329	0.814922	12.4915	0.000408921	0.00424267
ENSMUSG00000007035.15	Msh5	1.0769	0.119488	5.30664	0.0212456	0.138737
ENSMUSG00000007036.15	Abhd16a	0.314104	4.55696	8.2586	0.00405645	0.0330757
ENSMUSG00000007038.5	Neu1	-1.03653	4.59136	94.9704	1.95941e-22	1.27758e-20
ENSMUSG00000007039.12	Ddah2	0.695037	6.22897	85.4321	2.42495e-20	1.38858e-18
ENSMUSG00000007041.9	Clic1	0.340879	6.47532	22.8086	1.79117e-06	2.82269e-05
ENSMUSG00000007050.17	Lsm2	-0.230495	7.24699	13.3715	0.000255556	0.00275448
ENSMUSG00000007080.14	Pole	0.166346	6.31956	5.29635	0.0213714	0.139314
ENSMUSG00000007097.14	Atp1a2	-0.716005	1.48632	6.96161	0.00832846	0.0619632
ENSMUSG00000007107.6	Atp1a4	-4.42109	-2.63003	3.39244	0.0654978	0.349657
ENSMUSG00000007122.11	Casq1	0.339808	-0.497495	0.324524	0.568902	1
ENSMUSG00000007207.10	Stx1a	-0.544683	1.7581	4.89943	0.026867	0.168734
ENSMUSG00000007209.4	Ceacam9	-1.25799	-1.15671	2.01804	0.155441	0.670367
ENSMUSG00000007216.6	Zfp775	-0.450952	2.69676	6.07754	0.0136922	0.0957209
ENSMUSG00000007279.14	Scube2	-1.3287	-1.27667	2.98822	0.0838739	0.421359
ENSMUSG00000007338.10	Mrpl49	-0.0146803	6.32493	0.0411702	0.83921	1
ENSMUSG00000007379.15	Dennd2c	-1.06153	3.22119	41.8486	9.88911e-11	2.64442e-09
ENSMUSG00000007411.16	Mark3	0.2228	4.96473	5.31424	0.021153	0.138345
ENSMUSG00000007415.15	Gatad1	-0.0385786	5.50076	0.204613	0.651023	1
ENSMUSG00000007440.10	Pcdha11	-2.34853	-3.09966	0.531112	0.466141	1
ENSMUSG00000007457.3	2310003L06Rik	0	-3.21519	0	1	1
ENSMUSG00000007458.14	M6pr	-0.277295	7.32698	19.7635	8.7695e-06	0.000124532
ENSMUSG00000007476.18	Lrrc8a	-0.18489	5.64917	4.9369	0.0262904	0.16562
ENSMUSG00000007480.5	Mc5r	-1.71394	-2.40776	1.35439	0.244515	0.902413
ENSMUSG00000007564.15	Ppp2r1a	-0.240478	8.39951	18.1567	2.03564e-05	0.000271107
ENSMUSG00000007570.16	Fance	-0.213665	4.2928	3.52353	0.0605053	0.32837
ENSMUSG00000007589.9	Tinf2	-0.327772	5.88601	17.5693	2.77172e-05	0.00035883
ENSMUSG00000007591.15	Tssk4	0.37552	-1.3411	0.208721	0.647772	1
ENSMUSG00000007594.10	Hapln4	-1.79245	-1.01819	5.91611	0.0150041	0.103382
ENSMUSG00000007603.9	Dus3l	-0.138014	5.10753	2.20275	0.137766	0.612372
ENSMUSG00000007610.15	Gtpbp3	-0.562385	4.00479	20.2694	6.73149e-06	9.71165e-05
ENSMUSG00000007613.15	Tgfbr1	0.851559	7.26191	177.613	1.68777e-40	2.17283e-38
ENSMUSG00000007617.18	Homer1	0.991418	4.62622	83.084	7.94781e-20	4.36634e-18
ENSMUSG00000007646.13	Rad51c	-0.088656	3.44818	0.358543	0.549317	1
ENSMUSG00000007653.12	Gabrb2	2.60153	1.44691	66.8346	2.97323e-16	1.28988e-14
ENSMUSG00000007655.16	Cav1	1.43218	0.665682	11.1429	0.000843728	0.00815324
ENSMUSG00000007656.13	Arpp19	0.189603	8.11337	10.7203	0.00105987	0.0100306
ENSMUSG00000007659.18	Bcl2l1	-0.109429	5.80159	1.87833	0.170526	0.71422
ENSMUSG00000007670.10	Khsrp	-0.131432	5.42646	2.31164	0.12841	0.57904
ENSMUSG00000007682.6	Dio2	2.16879	-1.75589	3.28139	0.0700713	0.3685
ENSMUSG00000007721.6	Ccdc124	-0.11552	5.65981	1.94539	0.163086	0.692468
ENSMUSG00000007739.10	Cct4	-0.0561294	9.77765	1.21054	0.271227	0.961082
ENSMUSG00000007777.9	0610009B22Rik	-0.420893	5.19739	21.0058	4.58224e-06	6.77109e-05
ENSMUSG00000007783.10	Cpt1c	-0.0308123	3.05112	0.033154	0.855518	1
ENSMUSG00000007805.4	Twist2	0.228382	1.71607	0.699964	0.402797	1
ENSMUSG00000007812.16	Zfp655	0.0301977	6.25742	0.171423	0.678851	1
ENSMUSG00000007815.13	Rhoa	-0.0691587	8.06447	1.41918	0.233539	0.876515
ENSMUSG00000007817.15	Zmiz1	0.364836	6.29779	25.2153	5.13255e-07	8.74661e-06
ENSMUSG00000007827.10	Ankrd26	0.526511	4.84024	27.563	1.52243e-07	2.78796e-06
ENSMUSG00000007833.15	Aldh16a1	0.114586	5.09359	1.49723	0.2211	0.844699
ENSMUSG00000007836.6	Hnrnpa0	0.0410916	5.72825	0.255846	0.612989	1
ENSMUSG00000007837.11	Prrg2	-0.589898	2.44311	8.49823	0.00355539	0.0294665
ENSMUSG00000007850.16	Hnrnph1	0.157788	9.40193	9.11111	0.00254099	0.0218966
ENSMUSG00000007867.9	Ift43	-0.121117	4.72829	1.37817	0.240415	0.892981
ENSMUSG00000007872.3	Id3	-0.214513	7.92024	13.2217	0.000276805	0.00296393
ENSMUSG00000007877.2	Tcap	0.5011	-2.40782	0.0916153	0.762134	1
ENSMUSG00000007880.16	Arid1a	0.124002	7.36325	3.98337	0.0459532	0.263354
ENSMUSG00000007888.15	Crlf1	-1.08241	0.390293	7.64677	0.00568804	0.0444024
ENSMUSG00000007891.16	Ctsd	-0.392371	5.80932	24.1994	8.69428e-07	1.43963e-05
ENSMUSG00000007892.8	Rplp1	-0.640142	8.99061	140.485	2.28726e-32	2.23832e-30
ENSMUSG00000007907.4	Cabs1	0	-3.21519	0	1	1
ENSMUSG00000007908.14	Hmgcll1	0.495141	3.23676	9.19465	0.00242761	0.0210372
ENSMUSG00000007944.8	Ttc9b	-0.0239535	-2.63022	0.000211975	0.988384	1
ENSMUSG00000007946.11	Phox2a	1.23604	-1.21535	2.40673	0.120816	0.555561
ENSMUSG00000007950.9	Abhd8	-0.515874	3.99434	17.0063	3.72745e-05	0.000472959
ENSMUSG00000007987.12	Ift22	-0.200652	3.95149	2.51061	0.113084	0.531034
ENSMUSG00000007989.7	Fzd3	0.712677	6.48548	100.72	1.0763e-23	7.56916e-22
ENSMUSG00000008028.15	1700008O03Rik	-1.49893	-1.24529	3.32437	0.0682618	0.361089
ENSMUSG00000008035.12	Mid1ip1	-0.936646	4.53304	76.3831	2.35755e-18	1.17638e-16
ENSMUSG00000008036.11	Ap2s1	-0.1987	6.13604	7.03062	0.00801353	0.0599093
ENSMUSG00000008090.14	Fgfrl1	0.989258	3.74431	47.8021	4.73164e-12	1.43545e-10
ENSMUSG00000008129.14	4930432K21Rik	-0.0240029	-0.358486	0.00187855	0.965429	1
ENSMUSG00000008136.14	Fhl2	-0.236225	3.90232	3.25025	0.0714145	0.373687
ENSMUSG00000008140.18	Emc10	-0.166456	6.30389	5.27026	0.021694	0.140969
ENSMUSG00000008153.12	Clstn3	-1.02278	3.27262	43.5103	4.22988e-11	1.17129e-09
ENSMUSG00000008167.14	Fbxw9	-0.324244	3.38314	4.72691	0.0296955	0.183263
ENSMUSG00000008193.13	Spib	-1.25827	-2.34071	0.693065	0.405125	1
ENSMUSG00000008200.15	Fnbp4	0.0903169	6.14338	1.48483	0.223022	0.849684
ENSMUSG00000008206.16	Cers4	1.60745	3.7185	119.688	7.56585e-28	6.40926e-26
ENSMUSG00000008226.14	Scrn3	-0.375821	4.40901	11.3138	0.000769519	0.00754121
ENSMUSG00000008301.11	Phax	-0.240762	6.55691	12.0198	0.000526506	0.00534667
ENSMUSG00000008305.18	Tle1	0.731482	3.41888	23.6079	1.18207e-06	1.91496e-05
ENSMUSG00000008307.11	1700109H08Rik	0.360091	0.400268	0.840323	0.359306	1
ENSMUSG00000008318.10	Relt	0.312537	2.15138	1.98475	0.158893	0.68102
ENSMUSG00000008333.12	Snrpb2	-0.155453	7.29628	6.15795	0.0130833	0.0920089
ENSMUSG00000008348.9	Ubc	0.147409	6.7566	4.67535	0.0305998	0.187862
ENSMUSG00000008373.16	Prpf31	-0.157523	6.96689	5.78723	0.0161441	0.110029
ENSMUSG00000008384.8	Sertad1	-0.181578	2.72269	0.987501	0.320355	1
ENSMUSG00000008393.9	Carhsp1	-0.217846	6.91388	10.7126	0.00106431	0.010064
ENSMUSG00000008398.16	Elk3	1.52713	3.77392	96.2577	1.02302e-22	6.76414e-21
ENSMUSG00000008429.8	Herpud2	0.156267	4.71249	2.32603	0.127228	0.575206
ENSMUSG00000008435.15	Rdh13	0.112766	5.12219	1.44106	0.229969	0.866869
ENSMUSG00000008438.3	Adam21	-0.465325	-1.62997	0.265782	0.606176	1
ENSMUSG00000008450.8	Nutf2	-0.21973	6.624	10.1376	0.00145302	0.0133011
ENSMUSG00000008461.6	Fut1	3.20386	-1.40782	10.1441	0.00144788	0.0132659
ENSMUSG00000008475.13	Arpc5	-0.119061	7.67217	3.90041	0.0482761	0.27412
ENSMUSG00000008482.9	Rnf151	0.735311	-1.67087	0.637103	0.424763	1
ENSMUSG00000008489.18	Elavl2	0.516059	4.39764	21.4737	3.59228e-06	5.37698e-05
ENSMUSG00000008496.19	Pou2f2	-0.56259	-0.390727	1.16887	0.279635	0.973345
ENSMUSG00000008540.11	Mgst1	1.78158	5.09853	296.996	1.69895e-66	4.20847e-64
ENSMUSG00000008575.17	Nfib	-2.54464	1.356	70.903	3.7815e-17	1.74128e-15
ENSMUSG00000008590.4	Htr3b	-2.34853	-3.09966	0.531112	0.466141	1
ENSMUSG00000008601.12	Rab25	-1.01517	2.75961	33.6488	6.61361e-09	1.44933e-07
ENSMUSG00000008604.11	Ubqln4	0.0600436	7.0645	0.859812	0.353793	1
ENSMUSG00000008658.16	Rbfox1	-3.31938	-0.868907	19.6552	9.2808e-06	0.000131435
ENSMUSG00000008668.15	Rps18	-0.238927	8.118	17.1027	3.54298e-05	0.000450893
ENSMUSG00000008682.13	Rpl10	-0.204044	9.05756	14.4769	0.000141937	0.00160597
ENSMUSG00000008683.16	Rps15a	-0.565159	7.9958	93.6115	3.96951e-22	2.54044e-20
ENSMUSG00000008690.15	Ncaph2	0.166211	7.2497	6.87047	0.00876394	0.0647962
ENSMUSG00000008730.17	Hipk1	0.0146485	5.30821	0.0270289	0.869413	1
ENSMUSG00000008734.9	Gprc5b	-0.152705	3.56418	1.1589	0.281695	0.974822
ENSMUSG00000008763.16	Man1a2	0.126605	6.48219	3.23693	0.0719971	0.375991
ENSMUSG00000008789.10	Ceacam5	0	-3.21519	0	1	1
ENSMUSG00000008813.13	Tppp2	0	-3.21519	0	1	1
ENSMUSG00000008822.15	Acyp1	-0.278427	3.92584	4.66374	0.0308075	0.188928
ENSMUSG00000008843.4	Cldn13	3.16296	-2.89336	1.17536	0.278304	0.970255
ENSMUSG00000008845.9	Cd163	4.85038	-2.55222	4.58035	0.032342	0.196988
ENSMUSG00000008855.17	Hdac5	-0.0356105	4.25688	0.0913397	0.762481	1
ENSMUSG00000008859.8	Rala	0.266533	6.53179	14.352	0.000151674	0.00170778
ENSMUSG00000008874.3	Clec3a	0	-3.21519	0	1	1
ENSMUSG00000008892.12	Vdac3	-0.0540314	7.06898	0.696319	0.404025	1
ENSMUSG00000008932.10	Slc1a7	-0.0176411	-2.89338	5.60225e-05	0.994028	1
ENSMUSG00000008958.14	Vps72	0.228862	6.27057	9.72202	0.00182104	0.0162346
ENSMUSG00000008976.16	Gabpa	0.0639627	6.68518	0.883214	0.347324	1
ENSMUSG00000008999.7	Bmp7	-0.253297	4.47549	5.47359	0.0193071	0.127809
ENSMUSG00000009013.5	Dynll1	-0.320273	8.44544	32.3813	1.26915e-08	2.68169e-07
ENSMUSG00000009030.14	Pdcl	0.172794	6.86894	6.71908	0.00953951	0.0698863
ENSMUSG00000009035.15	Tmem184b	0.593097	5.07536	37.5039	9.14352e-10	2.20107e-08
ENSMUSG00000009047.4	Gm5965	0	-3.21519	0	1	1
ENSMUSG00000009070.14	Rsph14	-1.40091	-2.80015	0.445775	0.504349	1
ENSMUSG00000009073.16	Nf2	-0.00477263	5.72545	0.00348675	0.952913	1
ENSMUSG00000009075.2	Cabp7	-3.65162	0.107599	45.5931	1.46027e-11	4.2157e-10
ENSMUSG00000009076.10	Zmat5	-0.105687	3.04498	0.407442	0.523272	1
ENSMUSG00000009079.16	Ewsr1	0.198302	9.0949	13.7171	0.000212574	0.00233382
ENSMUSG00000009090.17	Ap1b1	-0.472054	6.43422	44.6711	2.33802e-11	6.61885e-10
ENSMUSG00000009092.5	Derl3	-1.12989	1.6089	18.5996	1.61348e-05	0.000219807
ENSMUSG00000009093.7	Gstt4	2.31547	-3.09971	0.512977	0.473854	1
ENSMUSG00000009097.10	Tbx1	-3.15762	-0.339469	28.099	1.1541e-07	2.14745e-06
ENSMUSG00000009108.15	Gnat2	-1.71003	0.787123	21.992	2.74007e-06	4.17803e-05
ENSMUSG00000009112.4	Bcl2l13	0.0528219	6.54558	0.571829	0.449534	1
ENSMUSG00000009114.17	2610028H24Rik	-2.33252	-3.09974	0.526823	0.467946	1
ENSMUSG00000009115.5	Spatc1l	-2.34853	-3.09966	0.531112	0.466141	1
ENSMUSG00000009145.6	Dqx1	-1.34563	3.0057	66.3495	3.80229e-16	1.63422e-14
ENSMUSG00000009185.2	Ccl8	0	-3.21519	0	1	1
ENSMUSG00000009207.15	Lnpk	0.61501	5.9197	60.7105	6.67704e-15	2.58902e-13
ENSMUSG00000009210.10	Prr29	-2.59758	-2.21483	2.76896	0.0961104	0.469939
ENSMUSG00000009214.9	Mymk	2.0383	-1.99258	1.69722	0.192654	0.762901
ENSMUSG00000009216.7	Fam163b	-0.212832	1.21213	0.474849	0.490766	1
ENSMUSG00000009246.14	Trpm5	0.415389	-1.63021	0.211475	0.645614	1
ENSMUSG00000009248.6	Ascl2	0.408794	0.849399	0.953524	0.328825	1
ENSMUSG00000009281.6	Rarres2	-0.476972	-1.55256	0.289344	0.590642	1
ENSMUSG00000009291.13	Pttg1ip	-0.454909	6.09693	36.4213	1.59288e-09	3.74193e-08
ENSMUSG00000009292.18	Trpm2	0.927909	-1.44192	1.06329	0.302467	0.985147
ENSMUSG00000009293.17	Ube2g2	0.0490831	6.01162	0.409183	0.522385	1
ENSMUSG00000009350.13	Mpo	-0.417687	-2.47826	0.0762037	0.78251	1
ENSMUSG00000009356.12	Lpo	-3.82493	-1.67024	9.84475	0.00170346	0.015292
ENSMUSG00000009376.15	Met	0.12057	3.03478	0.560014	0.454256	1
ENSMUSG00000009378.4	Slc16a12	2.46318	-1.37442	6.74276	0.00941374	0.0690652
ENSMUSG00000009394.13	Syn2	1.47545	-1.67053	1.76566	0.183922	0.750549
ENSMUSG00000009406.13	Elk1	-0.342053	4.17313	8.33569	0.00388787	0.0318697
ENSMUSG00000009418.16	Nav1	0.806096	5.9155	103.579	2.54377e-24	1.84024e-22
ENSMUSG00000009470.17	Tnpo1	0.271099	8.89907	24.9498	5.89719e-07	9.97006e-06
ENSMUSG00000009471.4	Myod1	-0.875392	-2.71266	0.166324	0.683401	1
ENSMUSG00000009487.10	Otog	-1.51526	-2.47806	0.988379	0.32014	1
ENSMUSG00000009535.13	Rnmt	-0.0197588	7.31609	0.0992242	0.752763	1
ENSMUSG00000009545.14	Kcnq1	1.05345	-1.18664	1.5375	0.214992	0.828487
ENSMUSG00000009549.14	Srp14	-0.10695	6.52319	2.32169	0.127583	0.576201
ENSMUSG00000009551.2	6330409D20Rik	2.31547	-3.09971	0.512977	0.473854	1
ENSMUSG00000009555.16	Cdk9	-0.0160278	3.86227	0.0152678	0.901662	1
ENSMUSG00000009563.16	Tor2a	-0.0431659	4.37335	0.145862	0.702522	1
ENSMUSG00000009566.12	Fpgs	0.211353	4.96513	4.70059	0.0301537	0.185513
ENSMUSG00000009569.14	Mkl2	0.627525	4.56681	33.091	8.80983e-09	1.89837e-07
ENSMUSG00000009575.14	Cbx5	0.234484	8.86055	18.5616	1.64597e-05	0.000223903
ENSMUSG00000009580.15	Odam	-2.33252	-3.09974	0.526823	0.467946	1
ENSMUSG00000009585.18	Apobec3	-2.32427	3.2836	202.871	5.25369e-46	7.96479e-44
ENSMUSG00000009588.9	St6galnac1	0	-3.21519	0	1	1
ENSMUSG00000009596.9	Taf7l	-1.35079	-2.21539	1.09906	0.294473	0.974822
ENSMUSG00000009614.16	Sardh	-1.14591	0.152978	6.06754	0.0137698	0.0961912
ENSMUSG00000009621.18	Vav2	-0.147467	4.44595	1.78496	0.181543	0.744789
ENSMUSG00000009628.14	Tex15	-1.38847	3.25376	82.3272	1.16534e-19	6.32074e-18
ENSMUSG00000009630.10	Ppp2cb	-0.270303	4.15189	5.07	0.0243447	0.15548
ENSMUSG00000009633.3	G0s2	-0.894216	1.02061	6.71295	0.00957235	0.070115
ENSMUSG00000009640.11	Dmap1	0.0853125	5.5325	1.00598	0.31587	1
ENSMUSG00000009646.13	Pla2g12b	-3.83388	3.0477	381.677	6.68847e-85	2.26294e-82
ENSMUSG00000009647.13	Mcu	-0.136159	4.31356	1.4058	0.235757	0.881599
ENSMUSG00000009654.4	Oit3	-0.197083	-0.390887	0.102603	0.748728	1
ENSMUSG00000009670.11	Tex11	0.932006	-1.30809	1.46632	0.22593	0.856968
ENSMUSG00000009681.10	Bcr	-0.111424	3.90544	0.744696	0.388162	1
ENSMUSG00000009687.14	Fxyd5	2.01684	0.633353	19.1092	1.2352e-05	0.000171735
ENSMUSG00000009731.4	Kcnd1	-0.449179	1.76385	3.43681	0.0637606	0.342288
ENSMUSG00000009733.9	Tfcp2	0.587732	3.76342	17.8601	2.37883e-05	0.000311896
ENSMUSG00000009734.18	Pou6f2	6.33125	-1.24476	17.9674	2.24843e-05	0.000296621
ENSMUSG00000009739.17	Pou6f1	-1.98311	-1.34062	5.506	0.0189526	0.126002
ENSMUSG00000009741.15	Ubp1	0.00938449	4.79614	0.00878114	0.925341	1
ENSMUSG00000009772.15	Nuak2	0.888819	3.60241	38.5403	5.37609e-10	1.33648e-08
ENSMUSG00000009828.15	Ick	0.314855	5.31465	12.3821	0.000433588	0.00447517
ENSMUSG00000009863.14	Sdhb	-0.129222	7.34696	4.29387	0.0382515	0.226058
ENSMUSG00000009876.13	Cox4i2	2.06944	3.39361	125.541	3.96936e-29	3.49046e-27
ENSMUSG00000009894.15	Snap47	-0.0577006	6.13543	0.593802	0.440954	1
ENSMUSG00000009900.7	Wnt3a	-0.891943	5.45503	106.121	7.05839e-25	5.28541e-23
ENSMUSG00000009905.5	Kdsr	-0.4461	4.3756	15.782	7.11048e-05	0.000853057
ENSMUSG00000009907.17	Vps4b	0.23206	7.46785	14.2009	0.000164347	0.00184039
ENSMUSG00000009927.9	Rps25	-0.4343	7.62127	51.5354	7.0608e-13	2.2965e-11
ENSMUSG00000009941.10	Nxf2	0.232649	-1.71374	0.0452418	0.831561	1
ENSMUSG00000009995.17	Taz	-0.0904013	5.0104	0.889377	0.345647	1
ENSMUSG00000010021.13	Kif19a	-1.20336	-2.34051	0.787521	0.374852	1
ENSMUSG00000010025.19	Aldh3a2	-0.215995	5.04966	5.30578	0.021256	0.138773
ENSMUSG00000010044.12	Zmynd10	-4.27745	0.132453	57.0812	4.2031e-14	1.5233e-12
ENSMUSG00000010045.2	Tmem115	-0.441806	4.78342	18.9168	1.36626e-05	0.000188347
ENSMUSG00000010047.12	Hyal2	0.145916	6.44806	4.18287	0.040836	0.239066
ENSMUSG00000010048.10	Ifrd2	-0.44531	5.50776	27.018	2.01809e-07	3.6274e-06
ENSMUSG00000010051.15	Hyal1	0.62967	1.17607	3.75953	0.0525091	0.29347
ENSMUSG00000010054.4	Tusc2	-0.10231	5.40373	1.39241	0.238	0.887315
ENSMUSG00000010057.8	Nprl2	-0.100364	3.78985	0.55754	0.455254	1
ENSMUSG00000010064.15	Slc38a3	-0.11573	2.01946	0.28828	0.591325	1
ENSMUSG00000010066.15	Cacna2d2	-1.38619	-0.213702	7.4602	0.00630845	0.0485853
ENSMUSG00000010067.13	Rassf1	0.117439	3.52566	0.659659	0.416682	1
ENSMUSG00000010080.15	Epn3	1.43232	1.20422	19.1441	1.21288e-05	0.000169038
ENSMUSG00000010086.17	Rnf112	1.3595	-2.40778	0.544827	0.46044	1
ENSMUSG00000010095.13	Slc3a2	-0.7911	7.04208	147.748	5.56843e-34	5.7112e-32
ENSMUSG00000010097.15	Nxf1	0.129523	7.61454	4.56428	0.0326468	0.198452
ENSMUSG00000010110.17	Stx5a	-0.0822327	5.72713	1.01783	0.313035	1
ENSMUSG00000010122.14	Slc47a1	-1.28649	-1.12825	3.15185	0.0758426	0.390964
ENSMUSG00000010136.14	Pifo	-4.42628	1.53358	166.935	3.60604e-38	4.34031e-36
ENSMUSG00000010142.12	Tnfrsf13b	-1.51726	-1.27594	3.72269	0.0536795	0.298209
ENSMUSG00000010154.7	Spire2	-1.23398	0.634049	10.2773	0.00134703	0.0124239
ENSMUSG00000010175.13	Prox1	-0.609188	3.00267	13.5448	0.000233011	0.00252965
ENSMUSG00000010205.11	Raver1	0	-3.21519	0	1	1
ENSMUSG00000010277.7	2610507B11Rik	0.0741689	7.19899	1.36786	0.242182	0.89766
ENSMUSG00000010290.7	AI597479	0.378406	6.29931	26.7847	2.27889e-07	4.06981e-06
ENSMUSG00000010307.7	Tmem86a	-0.384037	1.82068	2.44655	0.117786	0.547093
ENSMUSG00000010311.15	Optc	-0.566609	-2.63024	0.10245	0.748909	1
ENSMUSG00000010342.16	Tex14	0.476869	-1.44225	0.279889	0.596775	1
ENSMUSG00000010358.13	Ifi35	0.594973	-0.86899	0.713819	0.39818	1
ENSMUSG00000010362.9	Rdm1	0.400168	3.77269	8.54506	0.00346507	0.028791
ENSMUSG00000010376.15	Nedd8	-0.271108	7.37856	19.0711	1.26015e-05	0.000174761
ENSMUSG00000010392.8	Gosr1	-0.25834	5.30413	8.34235	0.00387364	0.0317813
ENSMUSG00000010406.12	Mrpl52	-0.439496	5.28286	24.3706	7.95493e-07	1.32511e-05
ENSMUSG00000010435.7	Spaca7	0	-3.21519	0	1	1
ENSMUSG00000010453.12	Kansl3	0.0394406	5.56377	0.221934	0.637571	1
ENSMUSG00000010461.15	Eya4	0.169339	0.659359	0.203044	0.652276	1
ENSMUSG00000010476.14	Ebf3	0.740914	-0.942896	1.12716	0.288383	0.974822
ENSMUSG00000010492.10	Uckl1os	-0.044765	-2.04536	0.00131685	0.971052	1
ENSMUSG00000010505.16	Myt1	0	-3.21519	0	1	1
ENSMUSG00000010517.7	Faf1	-0.086048	6.96685	1.73643	0.187593	0.754821
ENSMUSG00000010529.6	Gm266	2.22903	0.274976	17.1415	3.47136e-05	0.000442794
ENSMUSG00000010538.14	Tsacc	-1.73833	1.44862	37.8282	7.74308e-10	1.88274e-08
ENSMUSG00000010554.14	Mettl16	0.00288635	6.78783	0.00184921	0.9657	1
ENSMUSG00000010592.9	Dazl	0.136568	-1.94187	0.0171053	0.895944	1
ENSMUSG00000010601.14	Apol7a	-5.64518	-1.94165	9.71436	0.00182865	0.0162946
ENSMUSG00000010607.8	Pigyl	-1.24655	3.37046	67.9297	1.70644e-16	7.51471e-15
ENSMUSG00000010608.15	Rbm25	0.221014	7.76653	13.7824	0.000205318	0.00225907
ENSMUSG00000010609.15	Psen2	0.0370886	2.40844	0.0335289	0.854713	1
ENSMUSG00000010651.4	Acaa1b	-3.15887	-0.691635	18.2941	1.89394e-05	0.000254269
ENSMUSG00000010660.3	Plcd1	-0.103482	3.0087	0.403347	0.525366	1
ENSMUSG00000010663.5	Fads1	0.413672	6.30212	32.3262	1.30561e-08	2.75454e-07
ENSMUSG00000010721.15	Lmbr1	0.588542	3.25927	14.0372	0.000179292	0.00199287
ENSMUSG00000010751.15	Tnfrsf22	-0.268893	2.50015	1.95058	0.162526	0.690662
ENSMUSG00000010755.17	Cars	-0.243723	6.16915	10.9117	0.000955774	0.00911847
ENSMUSG00000010760.5	Phlda2	-1.79405	8.59262	979.531	2.12869e-214	2.27144e-211
ENSMUSG00000010796.11	Asz1	-5.20477	-2.27653	6.56987	0.0103728	0.0752263
ENSMUSG00000010797.6	Wnt2	-1.7713	2.46975	73.9632	8.02594e-18	3.88261e-16
ENSMUSG00000010803.13	Gabra1	5.20262	-2.27658	6.47028	0.0109702	0.0790733
ENSMUSG00000010825.17	Grid2ip	-3.74252	-2.80009	1.91237	0.166702	0.703321
ENSMUSG00000010830.8	Kdelr3	-0.971619	3.2704	39.1185	3.99816e-10	1.00519e-08
ENSMUSG00000010841.13	1700006E09Rik	2.31547	-3.09971	0.512977	0.473854	1
ENSMUSG00000010911.12	Apip	-0.157309	4.66054	2.24653	0.133916	0.598566
ENSMUSG00000010914.10	Pdhx	-0.0171606	5.77688	0.045914	0.830333	1
ENSMUSG00000010936.11	Vac14	-0.246214	3.63225	3.16298	0.0753275	0.389316
ENSMUSG00000011008.13	Mcoln2	-2.13826	1.00978	38.9217	4.42208e-10	1.10926e-08
ENSMUSG00000011034.6	Slc5a1	-0.665566	-1.04496	1.0001	0.317287	1
ENSMUSG00000011096.17	Akt1s1	-0.356908	5.51458	17.6154	2.70526e-05	0.000351066
ENSMUSG00000011114.18	Tbrg1	-0.25124	6.88586	14.2865	0.00015704	0.0017639
ENSMUSG00000011118.4	Panx3	0	-3.21519	0	1	1
ENSMUSG00000011148.14	Adssl1	-1.22019	1.17189	15.2135	9.60509e-05	0.0011232
ENSMUSG00000011154.17	Cfap161	-7.57197	-0.917345	37.8394	7.69876e-10	1.87365e-08
ENSMUSG00000011158.8	Brf1	0.372994	4.21961	10.1317	0.00145766	0.0133335
ENSMUSG00000011171.11	Vipr2	1.32137	-0.611131	4.15916	0.0414116	0.241774
ENSMUSG00000011179.8	Odc1	-0.500711	6.58695	52.7355	3.83288e-13	1.28114e-11
ENSMUSG00000011254.16	Thg1l	-0.275885	4.01647	4.96708	0.0258356	0.163366
ENSMUSG00000011256.16	Adam19	-0.126123	5.64017	2.26975	0.131923	0.591566
ENSMUSG00000011257.19	Pabpc4	-0.357681	5.58107	18.4042	1.78768e-05	0.000241053
ENSMUSG00000011263.16	Exoc3l2	1.22462	0.783582	9.65582	0.00188784	0.0167574
ENSMUSG00000011267.8	Zfp296	-2.48501	-0.127075	22.5449	2.05463e-06	3.20149e-05
ENSMUSG00000011305.11	Plin5	-0.860457	0.843558	6.21673	0.0126559	0.0894226
ENSMUSG00000011306.7	Sugp1	-0.042637	5.67992	0.271371	0.602415	1
ENSMUSG00000011349.5	Dmrtc2	0	-3.21519	0	1	1
ENSMUSG00000011350.15	Gm5893	-2.34853	-3.09966	0.531112	0.466141	1
ENSMUSG00000011382.8	Dhdh	-0.80921	2.31526	15.7238	7.33261e-05	0.000877431
ENSMUSG00000011427.16	Zfp790	0.157762	3.72664	1.31888	0.250795	0.919018
ENSMUSG00000011463.5	Cpb1	3.2839	-0.230507	22.5052	2.09745e-06	3.26364e-05
ENSMUSG00000011486.14	Slc25a41	-2.55244	-2.27651	2.60181	0.106744	0.509364
ENSMUSG00000011589.9	Fsd1	0.058563	3.74419	0.17941	0.671882	1
ENSMUSG00000011632.7	Pinlyp	3.16296	-2.79997	1.26915	0.259928	0.936164
ENSMUSG00000011658.16	Fuz	-0.201502	1.90865	0.746556	0.38757	1
ENSMUSG00000011751.16	Sptbn4	-0.34984	-0.591768	0.357386	0.549962	1
ENSMUSG00000011752.7	Pgam1	0.239353	7.97193	16.6029	4.61023e-05	0.000574978
ENSMUSG00000011831.16	Evi5	-0.346883	4.87206	12.2486	0.000465731	0.00478202
ENSMUSG00000011832.16	Evi5l	-0.80503	1.16472	6.12361	0.0133398	0.0935995
ENSMUSG00000011837.4	Snapc2	0.0685011	4.76058	0.443982	0.505208	1
ENSMUSG00000011877.13	Git1	0.106753	3.93612	0.672759	0.412093	1
ENSMUSG00000011884.13	Gltp	-0.465733	5.29171	27.1589	1.87627e-07	3.39116e-06
ENSMUSG00000011958.17	Bnip2	0.495006	7.04428	56.8601	4.70311e-14	1.69456e-12
ENSMUSG00000011960.12	Ccnt1	0.154904	6.04806	4.13475	0.0420129	0.244665
ENSMUSG00000012017.4	Scarf2	0.648142	-0.533799	1.0516	0.30514	0.991527
ENSMUSG00000012042.9	4930579F01Rik	0	-3.21519	0	1	1
ENSMUSG00000012076.8	Brms1l	0.392448	5.2414	18.0694	2.13116e-05	0.000282425
ENSMUSG00000012114.17	Med15	0.206883	4.87651	4.30793	0.0379366	0.224508
ENSMUSG00000012117.13	Dhdds	-0.0451647	4.8893	0.206754	0.649325	1
ENSMUSG00000012123.17	Crybg2	-0.521523	0.934623	2.24256	0.13426	0.599622
ENSMUSG00000012126.16	Ubxn11	-0.868457	-0.0197411	2.99612	0.0834659	0.419841
ENSMUSG00000012187.13	Mogat1	-1.02523	0.0582616	5.0969	0.02397	0.153504
ENSMUSG00000012211.13	Tex22	0	-3.21519	0	1	1
ENSMUSG00000012282.2	Wnt8a	-3.78078	4.6519	909.122	3.52482e-199	3.3721e-196
ENSMUSG00000012296.16	Tjap1	-0.13356	5.38338	2.32665	0.127177	0.575098
ENSMUSG00000012350.15	Ehf	-0.798629	-1.9423	0.47021	0.492892	1
ENSMUSG00000012396.12	Nanog	-5.41611	2.96784	507.525	5.71148e-112	3.01822e-109
ENSMUSG00000012405.16	Rpl15	-0.187512	8.62612	11.4414	0.000718423	0.00708426
ENSMUSG00000012422.14	Tmem167	0.307995	7.9546	27.5881	1.50285e-07	2.75483e-06
ENSMUSG00000012428.9	Steap4	-0.267295	-1.75582	0.0589428	0.808175	1
ENSMUSG00000012429.9	Mplkip	-0.0581576	5.45702	0.468197	0.493819	1
ENSMUSG00000012443.4	Kif11	0.229145	7.85974	14.9877	0.000108257	0.00125169
ENSMUSG00000012483.4	Rpa3	-0.264494	6.16622	12.6521	0.000375251	0.0039286
ENSMUSG00000012519.14	Mlkl	-0.027001	-2.09987	0.000477865	0.98256	1
ENSMUSG00000012520.10	Phox2b	0	-3.21519	0	1	1
ENSMUSG00000012535.14	Tnpo3	-0.0145604	7.84143	0.0606237	0.805513	1
ENSMUSG00000012609.19	Ttll5	0.0354349	4.37117	0.0998509	0.752009	1
ENSMUSG00000012640.16	Zfp715	0.683597	5.18599	52.1968	8.80441e-13	2.84525e-11
ENSMUSG00000012705.16	Retn	-0.597668	-1.4426	0.486822	0.485349	1
ENSMUSG00000012777.14	Acp4	-0.971291	-2.55192	0.344934	0.556996	1
ENSMUSG00000012819.15	Cdh23	-3.68836	-1.27621	15.3914	8.74224e-05	0.00103099
ENSMUSG00000012848.15	Rps5	-0.272534	9.59481	27.8452	1.31585e-07	2.42728e-06
ENSMUSG00000012889.8	Podnl1	0.813709	-2.47828	0.170134	0.679993	1
ENSMUSG00000013033.16	Adgrl1	0.725479	4.67613	44.8339	2.15158e-11	6.11916e-10
ENSMUSG00000013076.17	Amotl1	0.761626	5.78096	86.2292	1.62083e-20	9.39762e-19
ENSMUSG00000013083.8	2200002J24Rik	-4.88653	-2.40788	5.11021	0.0237867	0.152549
ENSMUSG00000013089.15	Etv5	0.206605	7.17093	10.412	0.0012522	0.0116228
ENSMUSG00000013091.5	Tmem190	-0.671621	-1.55236	0.444144	0.50513	1
ENSMUSG00000013150.15	Gfod2	-0.208519	4.52794	3.74399	0.0529995	0.295259
ENSMUSG00000013155.10	Enkd1	0.203541	3.69862	2.15257	0.142334	0.628335
ENSMUSG00000013158.6	4933405L10Rik	3.16187	-2.80016	1.26826	0.260094	0.936164
ENSMUSG00000013160.7	Atp6v0d1	-0.690432	6.37387	91.6766	1.0339e-21	6.46035e-20
ENSMUSG00000013236.17	Ptprs	0.685393	5.23324	55.6409	8.74128e-14	3.09132e-12
ENSMUSG00000013275.9	Slc41a1	-0.156319	4.10174	1.64536	0.199594	0.783383
ENSMUSG00000013338.16	Fer1l4	-2.33252	-3.09974	0.526823	0.467946	1
ENSMUSG00000013353.10	4931406B18Rik	0	-3.21519	0	1	1
ENSMUSG00000013367.5	Iglon5	-1.41425	-2.71271	0.48547	0.485956	1
ENSMUSG00000013415.9	Igf2bp1	0.404825	9.63351	61.5134	4.42317e-15	1.74186e-13
ENSMUSG00000013418.8	B4galnt2	-1.60513	1.7835	42.3178	7.78013e-11	2.10276e-09
ENSMUSG00000013419.7	Zfp651	0.489022	1.97683	4.05963	0.0439217	0.253762
ENSMUSG00000013465.19	Nelfb	-0.201073	6.70287	8.6275	0.00331171	0.0277201
ENSMUSG00000013483.14	Card14	-3.27786	-0.113172	32.5811	1.14516e-08	2.43361e-07
ENSMUSG00000013495.15	Tmem175	-0.420401	3.52575	8.40905	0.00373442	0.0307939
ENSMUSG00000013523.13	Bcas1	-1.70409	-0.0861203	11.6055	0.000657742	0.00655273
ENSMUSG00000013539.14	Tango2	-0.777361	4.42707	48.6347	3.09508e-12	9.57818e-11
ENSMUSG00000013562.12	4833413E03Rik	0	-3.21519	0	1	1
ENSMUSG00000013584.5	Aldh1a2	-3.24484	6.97114	2014.11	0	0
ENSMUSG00000013593.12	Ndufs2	-0.196064	7.58499	10.4215	0.00124582	0.0115771
ENSMUSG00000013611.14	Snx31	0.723036	0.329218	2.51896	0.112486	0.528914
ENSMUSG00000013622.15	Atraid	-0.379611	4.56717	12.3565	0.000439569	0.00453184
ENSMUSG00000013629.16	Cad	-0.30205	7.34081	23.7449	1.10178e-06	1.79385e-05
ENSMUSG00000013643.13	Lypd8	0	-3.21519	0	1	1
ENSMUSG00000013646.17	Sh3bp5l	0.0237272	4.80188	0.0549168	0.814719	1
ENSMUSG00000013653.2	1810065E05Rik	0	-3.09981	0	1	1
ENSMUSG00000013662.6	Atad1	-0.150708	7.22473	5.70128	0.0169536	0.114846
ENSMUSG00000013663.7	Pten	-0.232048	4.60557	4.97616	0.0257004	0.162641
ENSMUSG00000013668.9	4933402N03Rik	2.31547	-3.09971	0.512977	0.473854	1
ENSMUSG00000013698.12	Pea15a	-0.363813	6.44485	25.9215	3.55978e-07	6.19334e-06
ENSMUSG00000013701.13	Timm23	0.0635291	5.3811	0.525871	0.468349	1
ENSMUSG00000013707.3	Tnfaip8l2	-3.72913	-2.71261	2.03332	0.153886	0.66633
ENSMUSG00000013736.16	Trnt1	0.0461933	7.05301	0.511953	0.474295	1
ENSMUSG00000013766.11	Ly6g6e	1.67653	-1.4425	3.58915	0.0581598	0.317973
ENSMUSG00000013787.15	Ehmt2	-0.146884	5.58399	3.09621	0.0784765	0.401515
ENSMUSG00000013822.7	Elof1	-0.526764	6.18361	50.5657	1.157e-12	3.69806e-11
ENSMUSG00000013833.15	Med16	0.158055	5.14841	2.87687	0.0898624	0.445435
ENSMUSG00000013846.10	St3gal1	0.959205	3.33139	39.1385	3.95733e-10	9.95829e-09
ENSMUSG00000013858.14	Tmem259	-0.114861	2.95079	0.465326	0.495146	1
ENSMUSG00000013878.18	Rnf170	0.372117	3.39661	6.07084	0.0137441	0.0960358
ENSMUSG00000013921.15	Clip3	0.0454277	5.08432	0.230537	0.631126	1
ENSMUSG00000013928.13	Thap8	-1.37565	-2.04515	1.23829	0.265802	0.951765
ENSMUSG00000013936.12	Myl2	-2.35326	0.223228	26.7202	2.35423e-07	4.19625e-06
ENSMUSG00000013973.12	Dedd	-0.0428993	1.7802	0.0310883	0.860044	1
ENSMUSG00000013974.3	Mcemp1	0.81443	-2.89321	0.124586	0.724113	1
ENSMUSG00000013997.10	Nit1	-0.458126	4.56168	18.4136	1.77886e-05	0.000239979
ENSMUSG00000014030.15	Pax5	-0.0419448	-2.40779	0.00084063	0.97687	1
ENSMUSG00000014039.18	Prdm15	0.157591	4.26036	1.86706	0.171814	0.717989
ENSMUSG00000014074.17	Rnf168	0.0573371	5.00535	0.361958	0.547421	1
ENSMUSG00000014075.15	Tctex1d2	-0.0505943	3.8489	0.14954	0.698976	1
ENSMUSG00000014077.13	Chp1	0.18633	6.45168	6.87854	0.00872448	0.064546
ENSMUSG00000014104.12	Sval2	0	-3.21519	0	1	1
ENSMUSG00000014158.12	Trpv4	1.24948	-0.372968	4.11502	0.0425055	0.246843
ENSMUSG00000014164.15	Klhl3	1.27079	1.51599	19.1577	1.20427e-05	0.000167935
ENSMUSG00000014177.10	Tvp23b	0.2632	5.91265	11.1478	0.000846314	0.00817112
ENSMUSG00000014195.16	Dnajc7	-0.165146	7.05014	6.5167	0.0106875	0.077276
ENSMUSG00000014198.15	Zfp385c	-1.79522	-2.55199	0.956252	0.328134	1
ENSMUSG00000014226.10	Cacybp	0.226373	9.34324	18.5407	1.66411e-05	0.000226204
ENSMUSG00000014232.14	Cluap1	-0.297866	2.94336	3.17233	0.0748975	0.387527
ENSMUSG00000014243.5	Zswim7	-0.799703	3.02362	23.3735	1.33526e-06	2.14877e-05
ENSMUSG00000014245.8	Pigl	0.637322	3.89926	23.4823	1.2618e-06	2.03468e-05
ENSMUSG00000014294.4	Ndufa2	-0.399277	6.61071	33.556	6.93658e-09	1.51432e-07
ENSMUSG00000014301.13	Pam16	-0.361162	3.8074	7.55636	0.0059805	0.0464062
ENSMUSG00000014303.13	Glis2	0.225641	2.79708	1.74932	0.185964	0.752237
ENSMUSG00000014313.15	Cox6c	-0.39562	7.26839	39.5712	3.1709e-10	8.04498e-09
ENSMUSG00000014329.14	Bicc1	-1.49544	3.22617	89.1855	3.63895e-21	2.21884e-19
ENSMUSG00000014349.7	Ube2z	-0.193135	5.40531	4.90267	0.0268165	0.168475
ENSMUSG00000014351.12	Gip	-1.79466	-2.71263	0.84655	0.357531	1
ENSMUSG00000014353.15	Tmem87b	1.08347	5.07436	123.693	1.0064e-28	8.73903e-27
ENSMUSG00000014355.10	Anapc1	0.169963	7.59375	7.84403	0.00509946	0.0404162
ENSMUSG00000014361.5	Mertk	1.03927	2.88504	33.3959	7.53153e-09	1.63503e-07
ENSMUSG00000014402.15	Tsg101	0.0324613	7.11226	0.254355	0.614026	1
ENSMUSG00000014418.16	Hps5	-0.164329	4.26231	2.02368	0.154865	0.669492
ENSMUSG00000014426.9	Map3k4	0.0426699	5.85829	0.292997	0.588307	1
ENSMUSG00000014444.17	Piezo1	0.0334716	3.81141	0.0663882	0.79667	1
ENSMUSG00000014453.4	Blk	0	-3.21519	0	1	1
ENSMUSG00000014470.4	Rnf166	0.4236	2.97939	6.23061	0.012557	0.0888373
ENSMUSG00000014496.8	Ankrd28	-0.065349	5.16976	0.513759	0.473517	1
ENSMUSG00000014498.9	Ankrd52	0.840453	3.45345	34.0634	5.35537e-09	1.18529e-07
ENSMUSG00000014503.15	Pkd2l2	-0.0300029	1.32974	0.0108698	0.916964	1
ENSMUSG00000014504.16	Srp19	-0.219332	6.93043	11.1001	0.000863426	0.00832041
ENSMUSG00000014529.9	Tmbim7	0	-3.21519	0	1	1
ENSMUSG00000014542.3	Clec4f	1.37432	-1.15599	2.1462	0.142925	0.630403
ENSMUSG00000014543.14	Klra17	2.31487	-3.09972	0.512819	0.473922	1
ENSMUSG00000014547.10	Wdfy2	0.318024	4.90036	10.2979	0.00133204	0.0122986
ENSMUSG00000014550.14	Rbsn	0.270829	5.4119	9.61264	0.00193275	0.0171205
ENSMUSG00000014551.8	Mrps25	-0.546148	5.52747	41.7159	1.05836e-10	2.82197e-09
ENSMUSG00000014554.13	Dguok	-0.262433	5.25387	8.36711	0.00382123	0.031407
ENSMUSG00000014592.21	Camta1	0.0127823	4.89386	0.0166225	0.897414	1
ENSMUSG00000014599.10	Csf1	1.39123	1.11266	16.1875	5.73957e-05	0.000701016
ENSMUSG00000014601.13	Strip1	0.0119432	6.21354	0.0261487	0.871538	1
ENSMUSG00000014602.15	Kif1a	-1.60001	2.04912	47.5119	5.48641e-12	1.6491e-10
ENSMUSG00000014603.3	Alx3	-1.15418	2.67731	37.6892	8.31471e-10	2.01291e-08
ENSMUSG00000014606.14	Slc25a11	-0.114094	6.79091	2.85422	0.0911364	0.450459
ENSMUSG00000014609.16	Chrne	3.16187	-2.9928	1.0825	0.298141	0.974822
ENSMUSG00000014633.15	Cmc2	-0.433109	4.49877	15.8369	6.90707e-05	0.00083081
ENSMUSG00000014668.15	Chfr	-0.43184	5.89737	30.4005	3.51951e-08	7.03737e-07
ENSMUSG00000014686.8	Ceacam16	0	-3.21519	0	1	1
ENSMUSG00000014704.10	Hoxa2	0.0750697	2.90423	0.189629	0.663226	1
ENSMUSG00000014725.16	Adam28	0.924201	-1.67123	0.855153	0.3551	1
ENSMUSG00000014747.6	Ankrd53	-0.553614	-2.40765	0.112084	0.737784	1
ENSMUSG00000014748.13	Tex261	3.63985e-05	6.02897	2.264e-07	0.99962	1
ENSMUSG00000014763.8	Fam120b	0.41107	5.23589	20.0333	7.61572e-06	0.000109305
ENSMUSG00000014767.17	Tbp	-0.0388414	6.46082	0.300186	0.583766	1
ENSMUSG00000014769.10	Psmb1	-0.135551	8.43117	5.7871	0.0161453	0.110029
ENSMUSG00000014771.13	Pdcd2	0	-3.21519	0	1	1
ENSMUSG00000014773.13	Dll1	-0.231941	7.07984	12.9216	0.000324901	0.00343714
ENSMUSG00000014776.7	Nol3	0.874904	-2.55203	0.280445	0.596411	1
ENSMUSG00000014778.10	Fhod1	0.381963	2.31441	3.16006	0.0754625	0.389759
ENSMUSG00000014782.16	Plekhg4	1.68025	-0.777318	6.39116	0.0114699	0.0822155
ENSMUSG00000014786.8	Slc9a5	1.19549	1.79022	21.565	3.42289e-06	5.1373e-05
ENSMUSG00000014791.10	Elmo3	0.0401016	1.77225	0.0271174	0.869201	1
ENSMUSG00000014813.9	Stc1	1.7697	3.58872	106.339	6.32398e-25	4.74829e-23
ENSMUSG00000014837.15	4931428F04Rik	-0.711312	2.81809	16.2236	5.63132e-05	0.000689769
ENSMUSG00000014846.12	Tppp3	-3.9569	1.46593	142.247	8.85817e-33	8.76138e-31
ENSMUSG00000014850.15	Msh3	0.217837	6.15597	8.54674	0.00346188	0.0287688
ENSMUSG00000014852.16	Adamts13	2.05088	-2.34093	1.4765	0.224325	0.852641
ENSMUSG00000014856.12	Tmem208	-0.313947	5.30402	12.4301	0.000422591	0.00437306
ENSMUSG00000014859.9	E2f4	0.0473286	5.81585	0.356084	0.55069	1
ENSMUSG00000014867.9	Surf4	-0.0700919	8.3335	1.5247	0.216911	0.833213
ENSMUSG00000014873.15	Surf2	-0.204785	5.19472	5.09678	0.0239716	0.153504
ENSMUSG00000014905.4	Dnajb9	0.0678266	5.08659	0.51027	0.475023	1
ENSMUSG00000014907.10	Naf1	-0.267909	5.43873	9.78192	0.00176266	0.0157673
ENSMUSG00000014932.15	Yes1	0.603367	6.54354	73.7273	9.11388e-18	4.39358e-16
ENSMUSG00000014956.15	Ppp1cb	0.346098	9.2814	42.8064	6.15666e-11	1.67952e-09
ENSMUSG00000014959.12	Gorasp2	0.0672826	7.48706	1.19849	0.273625	0.965388
ENSMUSG00000014980.14	Tsen15	0.139078	6.39634	3.7652	0.0523312	0.2928
ENSMUSG00000015001.17	Oc90	-3.17635	-2.89322	1.20297	0.272731	0.963155
ENSMUSG00000015002.18	Efr3a	-0.248916	6.96873	14.4228	0.000146074	0.00164907
ENSMUSG00000015013.9	Trappc2l	-0.543973	4.79172	28.2446	1.07048e-07	2.00533e-06
ENSMUSG00000015016.8	Acsf3	-0.104429	3.65794	0.561679	0.453586	1
ENSMUSG00000015023.7	Ddx19a	0.191149	5.70877	5.49251	0.0190993	0.126811
ENSMUSG00000015027.11	Galns	-0.729383	2.88307	18.1913	1.99902e-05	0.000266698
ENSMUSG00000015053.14	Gata2	-0.495789	3.44052	11.4146	0.000728863	0.00717319
ENSMUSG00000015083.11	C8g	0.0127252	0.908263	0.00138561	0.970307	1
ENSMUSG00000015085.8	Entpd2	2.42399	-1.59011	4.63825	0.0312682	0.191372
ENSMUSG00000015087.14	Rabl6	0.195195	6.25269	7.08048	0.00779355	0.0584459
ENSMUSG00000015090.13	Ptgds	-2.92222	1.0007	63.0102	2.06908e-15	8.36785e-14
ENSMUSG00000015092.9	Edf1	-0.40099	6.11551	28.6385	8.73437e-08	1.65351e-06
ENSMUSG00000015093.15	Clic3	-0.323037	-1.94259	0.0696033	0.791916	1
ENSMUSG00000015094.16	Npdc1	-0.394679	2.46465	4.24711	0.0393187	0.231429
ENSMUSG00000015095.12	Fbxw5	-0.0394859	5.13241	0.179063	0.672181	1
ENSMUSG00000015112.15	Slc25a13	-0.129295	6.89146	3.82295	0.0505569	0.284479
ENSMUSG00000015120.15	Ube2i	0.0531881	7.26663	0.714167	0.398065	1
ENSMUSG00000015126.9	Tsr3	0.0616636	4.90857	0.389557	0.532533	1
ENSMUSG00000015127.14	Unkl	0.850023	1.96456	13.0595	0.000301834	0.00320964
ENSMUSG00000015133.17	Lrrk1	0.78279	2.97269	20.9832	4.63672e-06	6.84795e-05
ENSMUSG00000015134.15	Aldh1a3	-1.92033	-1.18584	6.04995	0.0139077	0.0969836
ENSMUSG00000015143.15	Actn1	0.450791	6.05975	34.6875	3.87841e-09	8.72319e-08
ENSMUSG00000015149.14	Sirt2	-0.355707	4.49438	10.5842	0.00114079	0.0107052
ENSMUSG00000015165.16	Hnrnpl	0.0536175	6.55744	0.59624	0.440017	1
ENSMUSG00000015176.11	Nolc1	-0.210459	8.07185	13.1964	0.000280574	0.00300197
ENSMUSG00000015189.12	Casd1	0.744771	5.03912	58.4234	2.12489e-14	7.93431e-13
ENSMUSG00000015202.13	Magi1	-0.120768	3.81239	0.863712	0.352703	1
ENSMUSG00000015214.14	Mtmr1	-0.482352	2.27015	4.88499	0.0270938	0.169947
ENSMUSG00000015217.11	Hmgb3	0.382977	7.31841	36.9738	1.19988e-09	2.8513e-08
ENSMUSG00000015222.18	Map2	-0.137107	2.96793	0.740176	0.389606	1
ENSMUSG00000015224.10	Cyp2j9	-0.569535	0.0575752	1.3415	0.246772	0.908843
ENSMUSG00000015242.14	Nipsnap3a	-0.03306	-2.99275	0.000143718	0.990435	1
ENSMUSG00000015243.4	Abca1	1.86028	3.58424	140.786	1.84703e-32	1.81392e-30
ENSMUSG00000015247.10	Nipsnap3b	0.391769	6.44273	30.1297	4.04688e-08	8.01103e-07
ENSMUSG00000015289.4	Lage3	-0.261777	4.9692	7.28158	0.00696722	0.0529648
ENSMUSG00000015290.15	Ubl4a	0.028513	5.86885	0.129899	0.718538	1
ENSMUSG00000015291.10	Gdi1	0.199483	6.46015	7.90211	0.0049383	0.0392904
ENSMUSG00000015305.6	Sash1	-0.445535	2.1209	4.08007	0.0433935	0.251203
ENSMUSG00000015312.9	Gadd45b	-1.06285	1.28285	11.3352	0.000760677	0.0074651
ENSMUSG00000015314.10	Slamf6	2.31547	-3.09971	0.512977	0.473854	1
ENSMUSG00000015316.11	Slamf1	2.29738	-1.18545	7.26416	0.00703512	0.0533859
ENSMUSG00000015335.16	Zdhhc12	-1.18988	4.11169	94.256	2.81049e-22	1.81755e-20
ENSMUSG00000015337.5	Endog	-0.620997	1.08954	3.76283	0.0524053	0.293008
ENSMUSG00000015340.10	Cybb	0.641269	-1.80035	0.361954	0.547424	1
ENSMUSG00000015341.17	Golga7	0.402899	6.84138	35.9046	2.07646e-09	4.81877e-08
ENSMUSG00000015342.6	Xk	0.695132	2.18776	10.3344	0.00130598	0.0120815
ENSMUSG00000015354.8	Pcolce2	-0.281757	3.98743	4.89283	0.0269698	0.169322
ENSMUSG00000015355.13	Cd48	-3.71579	-2.7125	2.02039	0.155201	0.669857
ENSMUSG00000015357.10	Clpx	-0.0112925	6.31248	0.0242529	0.876243	1
ENSMUSG00000015363.13	Trabd	0.0295768	5.27203	0.107527	0.742978	1
ENSMUSG00000015365.15	Mov10l1	-5.08671	-2.47796	5.56577	0.0183161	0.122461
ENSMUSG00000015377.10	Dennd6b	0.127192	3.33088	0.733484	0.391757	1
ENSMUSG00000015396.4	Cd83	-0.60416	1.30268	4.3598	0.0367981	0.219079
ENSMUSG00000015401.12	Tmem27	0.126822	0.476517	0.0850706	0.77054	1
ENSMUSG00000015405.15	Ace2	0	-3.21519	0	1	1
ENSMUSG00000015437.5	Gzmb	3.14883	-1.89383	5.33597	0.020891	0.13697
ENSMUSG00000015441.4	Gzmf	-1.5108	-1.671	1.41366	0.234452	0.878812
ENSMUSG00000015443.9	Gzmn	0	-3.21519	0	1	1
ENSMUSG00000015451.16	C4a	0.796931	-1.67056	0.695325	0.40436	1
ENSMUSG00000015452.14	Ager	0.766703	-0.059337	2.41335	0.120307	0.553705
ENSMUSG00000015461.15	Atf6b	0.146609	5.59114	3.05986	0.0802505	0.407394
ENSMUSG00000015467.14	Egfl8	0.348686	-1.40792	0.185147	0.666987	1
ENSMUSG00000015468.14	Notch4	-0.88306	1.33944	9.18536	0.00243996	0.0211211
ENSMUSG00000015474.16	Ppt2	-0.710992	3.85682	29.859	4.65295e-08	9.13582e-07
ENSMUSG00000015476.6	Prrt1	-5.07754	-2.47803	5.54247	0.0185615	0.123818
ENSMUSG00000015478.13	Rnf5	-0.195314	4.655	3.42547	0.0641997	0.344212
ENSMUSG00000015484.3	Fam163a	0.53952	1.42886	3.68144	0.0550231	0.30412
ENSMUSG00000015488.14	Cacfd1	0.271356	5.94652	12.1319	0.000495804	0.00506456
ENSMUSG00000015501.10	Hivep2	0.86181	1.19201	8.02567	0.00461245	0.0369896
ENSMUSG00000015519.12	2310057J18Rik	0	-3.21519	0	1	1
ENSMUSG00000015522.18	Arnt	0.0592365	5.56631	0.495224	0.481607	1
ENSMUSG00000015533.9	Itga2	-1.00694	-0.94209	1.61527	0.203755	0.796403
ENSMUSG00000015536.14	Mocs2	-0.103686	4.92396	1.11801	0.290349	0.974822
ENSMUSG00000015542.17	Nat9	-0.360046	1.94055	2.3392	0.126157	0.571573
ENSMUSG00000015568.16	Lpl	-1.23892	3.41035	70.4556	4.74375e-17	2.17175e-15
ENSMUSG00000015575.15	Atp6v0e	-0.680424	6.25106	86.1738	1.66687e-20	9.63433e-19
ENSMUSG00000015579.5	Nkx2-5	-2.35169	-2.09954	2.27561	0.131425	0.589951
ENSMUSG00000015597.17	Zfp318	0.0440148	4.25631	0.145419	0.702953	1
ENSMUSG00000015599.9	Ttbk1	-1.51241	-1.51424	3.03607	0.0814348	0.411903
ENSMUSG00000015605.6	Srf	-0.371564	2.72726	4.223	0.0398811	0.234217
ENSMUSG00000015619.10	Gata3	1.44212	4.42011	135.459	2.69514e-31	2.53466e-29
ENSMUSG00000015627.5	Gata5	-0.266331	2.09912	1.44137	0.22992	0.866801
ENSMUSG00000015647.9	Lama5	0.330911	5.86745	17.98	2.23359e-05	0.000294908
ENSMUSG00000015652.9	Steap1	0.881955	3.23978	28.5615	9.08887e-08	1.71711e-06
ENSMUSG00000015653.13	Steap2	0.0822579	4.40537	0.535851	0.464158	1
ENSMUSG00000015656.17	Hspa8	-0.270427	10.94	32.0287	1.52161e-08	3.19326e-07
ENSMUSG00000015659.12	Serac1	0.776878	2.92182	19.4555	1.03034e-05	0.000144845
ENSMUSG00000015665.8	Awat1	0	-3.21519	0	1	1
ENSMUSG00000015668.13	Pdzd11	-0.276042	5.76171	11.7858	0.000596995	0.00599013
ENSMUSG00000015671.11	Psma2	-0.225663	8.67212	16.6734	4.44189e-05	0.000555858
ENSMUSG00000015672.4	Mrpl32	0.129682	5.88838	2.73174	0.098374	0.478268
ENSMUSG00000015697.14	Setdb1	-0.0764394	6.5523	1.20232	0.272859	0.963297
ENSMUSG00000015702.13	Anxa9	0.137799	0.119941	0.103242	0.747974	1
ENSMUSG00000015709.9	Arnt2	0.723351	3.89806	31.0092	2.57201e-08	5.24874e-07
ENSMUSG00000015711.8	Prune1	-0.100097	5.47638	1.35679	0.244096	0.901321
ENSMUSG00000015714.11	Cers2	-0.184475	6.69236	7.32173	0.00681327	0.0519368
ENSMUSG00000015721.18	Nlrp5	-3.70251	-2.71276	2.007	0.156577	0.673957
ENSMUSG00000015733.13	Capza2	0.120298	8.68062	4.74587	0.0293701	0.181634
ENSMUSG00000015745.9	Plekho1	0.912801	2.42417	18.2146	1.97464e-05	0.00026408
ENSMUSG00000015747.5	Vps45	0.160842	4.43781	2.05436	0.151773	0.660347
ENSMUSG00000015748.13	Prpf3	-0.0275481	6.37753	0.147996	0.700458	1
ENSMUSG00000015749.12	Anp32e	0.231721	8.62752	17.4255	2.98946e-05	0.000385669
ENSMUSG00000015750.15	Aph1a	-0.383357	3.63957	7.56174	0.00596269	0.0462954
ENSMUSG00000015755.16	Tab2	0.325021	5.13365	12.1557	0.000489515	0.00500769
ENSMUSG00000015757.10	Ppil4	0.339442	6.61677	24.2471	8.48169e-07	1.40695e-05
ENSMUSG00000015759.11	Cnih1	0.0515189	7.71469	0.738111	0.390268	1
ENSMUSG00000015766.14	Eps8	-2.15408	3.68689	226.423	3.88198e-51	6.73123e-49
ENSMUSG00000015776.12	Med22	-0.0414928	6.31376	0.327313	0.567246	1
ENSMUSG00000015787.15	Abo	0	-3.21519	0	1	1
ENSMUSG00000015790.16	Surf1	-0.452486	4.54452	17.7753	2.4872e-05	0.000324876
ENSMUSG00000015804.14	Med28	0.245546	6.72671	12.859	0.000335962	0.00354536
ENSMUSG00000015806.12	Qdpr	-0.21372	5.64043	6.64605	0.00993844	0.0724454
ENSMUSG00000015812.8	Gnrh1	5.03556	-2.27687	5.88186	0.0152987	0.105085
ENSMUSG00000015829.13	Tnr	-2.34853	-3.09966	0.531112	0.466141	1
ENSMUSG00000015837.15	Sqstm1	-0.356613	7.14027	30.7202	2.98493e-08	6.03368e-07
ENSMUSG00000015839.6	Nfe2l2	-1.18829	5.69505	206.727	7.586e-47	1.19581e-44
ENSMUSG00000015843.10	Rxrg	-2.55994	3.25195	224.387	1.07797e-50	1.84041e-48
ENSMUSG00000015846.15	Rxra	0.21482	3.46395	2.13863	0.143632	0.632567
ENSMUSG00000015850.11	Adamtsl4	-0.369535	-0.590255	0.446166	0.504162	1
ENSMUSG00000015852.13	Fcrls	-0.03306	-2.99275	0.000143718	0.990435	1
ENSMUSG00000015854.7	Cd5l	-2.34853	-3.09966	0.531112	0.466141	1
ENSMUSG00000015869.16	Prpsap1	-0.250257	7.03123	14.8229	0.000118135	0.00135629
ENSMUSG00000015879.8	Fam184b	0.242845	1.73611	0.847776	0.357184	1
ENSMUSG00000015880.13	Ncapg	0.229098	7.41906	13.7781	0.000205783	0.00226309
ENSMUSG00000015882.18	Lcorl	0.882203	5.11895	87.3718	9.09832e-21	5.35922e-19
ENSMUSG00000015889.8	Lta4h	-0.0567536	6.96937	0.748885	0.386831	1
ENSMUSG00000015890.2	Amdhd1	1.14142	-1.59071	1.7257	0.188963	0.759319
ENSMUSG00000015932.8	Dstn	-0.0935298	8.60821	2.83691	0.092123	0.454852
ENSMUSG00000015937.15	H2afy	1.1913	5.78252	204.743	2.05344e-46	3.18266e-44
ENSMUSG00000015942.9	Gtf2ird2	0.0636386	2.63794	0.11632	0.733061	1
ENSMUSG00000015943.11	Bola1	-0.353355	4.56545	10.8781	0.000973265	0.00926622
ENSMUSG00000015944.9	Gatsl2	-0.259778	4.59925	5.99243	0.0143685	0.0995601
ENSMUSG00000015947.10	Fcgr1	-2.34853	-2.99266	0.581993	0.445533	1
ENSMUSG00000015950.13	Ncf1	-0.789018	-2.09963	0.417431	0.518223	1
ENSMUSG00000015957.12	Wnt11	1.25868	1.42126	16.3738	5.20235e-05	0.000641758
ENSMUSG00000015961.8	Adss	0.0603808	8.14002	1.09803	0.2947	0.974822
ENSMUSG00000015962.5	1700016C15Rik	0	-3.21519	0	1	1
ENSMUSG00000015966.17	Il17rb	0.786409	-0.185234	2.45394	0.117232	0.545343
ENSMUSG00000015968.18	Cacna1d	-0.0278553	0.429669	0.00507622	0.943201	1
ENSMUSG00000015970.19	Chdh	1.52035	0.641587	11.9242	0.000554235	0.00560366
ENSMUSG00000015971.5	Actr8	-0.0492206	5.75625	0.37337	0.541174	1
ENSMUSG00000015980.14	Lrrc27	-0.438158	1.78191	3.25737	0.0711047	0.372523
ENSMUSG00000015981.12	Stk32c	2.30372	-1.63056	5.15277	0.0232105	0.14934
ENSMUSG00000015994.10	Fnta	-0.077444	7.31308	1.53248	0.215744	0.83028
ENSMUSG00000016018.4	Skiv2l2	0.0348899	7.68954	0.337624	0.561205	1
ENSMUSG00000016024.9	Lbp	-0.125527	0.775708	0.120687	0.728291	1
ENSMUSG00000016028.11	Celsr1	0.968357	4.48756	74.4677	6.21671e-18	3.03116e-16
ENSMUSG00000016087.13	Fli1	1.72663	3.90213	142.684	7.10913e-33	7.0566e-31
ENSMUSG00000016128.14	Stard13	-0.0371708	2.47552	0.0352287	0.851117	1
ENSMUSG00000016150.15	Tenm1	-0.290171	-0.651643	0.238353	0.625399	1
ENSMUSG00000016179.11	Camk1g	0.436979	3.28889	7.47472	0.0062578	0.0482393
ENSMUSG00000016181.9	Diexf	0.0879859	4.47668	0.65225	0.41931	1
ENSMUSG00000016194.14	Hsd11b1	-1.88636	-1.71208	2.37899	0.122979	0.562621
ENSMUSG00000016200.14	Syt14	0.241642	4.23528	4.25732	0.0390831	0.230277
ENSMUSG00000016206.6	H2-M3	-0.443153	0.400957	1.14953	0.283649	0.974822
ENSMUSG00000016239.11	Lonrf3	0.0509981	-0.941767	0.00584995	0.939033	1
ENSMUSG00000016252.7	Atp5e	-0.758239	6.22266	106.379	6.19491e-25	4.65768e-23
ENSMUSG00000016253.12	Nelfcd	-0.193453	6.65193	7.92184	0.00488474	0.0389333
ENSMUSG00000016255.5	Tubb1	-3.33733	-2.09929	5.49915	0.0190269	0.12644
ENSMUSG00000016256.10	Ctsz	-1.42788	6.70251	426.371	1.31694e-94	5.29515e-92
ENSMUSG00000016257.15	Prelid3b	-0.162826	6.79335	5.92139	0.0149592	0.103136
ENSMUSG00000016262.14	Sertad4	0.0683862	1.36274	0.0542514	0.815825	1
ENSMUSG00000016283.13	H2-M2	0	-3.21519	0	1	1
ENSMUSG00000016308.12	Ube2a	-0.265948	6.24009	13.1494	0.000287694	0.00307045
ENSMUSG00000016319.3	Slc25a5	-0.314853	8.7085	32.6333	1.11977e-08	2.38329e-07
ENSMUSG00000016327.9	Atp1b4	4.07952	-2.80015	2.37006	0.123684	0.562621
ENSMUSG00000016344.14	Ppdpf	-0.26958	4.79213	7.22574	0.00718728	0.054414
ENSMUSG00000016346.17	Kcnq2	0.442856	0.0937727	0.980339	0.322117	1
ENSMUSG00000016349.10	Eef1a2	-2.34853	-3.09966	0.531112	0.466141	1
ENSMUSG00000016356.18	Col20a1	2.31487	-2.9929	0.561859	0.453513	1
ENSMUSG00000016382.15	Pls3	-0.320247	7.41831	27.0291	2.00655e-07	3.60899e-06
ENSMUSG00000016386.15	Mpped2	0.344092	3.83207	6.69109	0.00969044	0.0708517
ENSMUSG00000016409.4	Nkap	0.0435873	4.90591	0.192953	0.660471	1
ENSMUSG00000016427.7	Ndufa1	-0.202126	5.72657	6.20526	0.0127388	0.0899284
ENSMUSG00000016458.15	Wt1	-1.24324	1.07731	14.505	0.000139836	0.00158445
ENSMUSG00000016477.18	E2f3	-0.141389	6.16241	3.68065	0.0550491	0.304211
ENSMUSG00000016481.15	Cr1l	-0.465633	5.59916	31.5605	1.93626e-08	4.00288e-07
ENSMUSG00000016487.15	Ppfibp1	0.136943	6.73452	4.05399	0.0440686	0.254367
ENSMUSG00000016493.13	Cd46	0.884492	0.118916	3.96177	0.0465463	0.266037
ENSMUSG00000016494.9	Cd34	2.65513	3.29285	194.78	3.0487e-44	4.38246e-42
ENSMUSG00000016495.12	Plgrkt	0.365445	4.14515	8.95744	0.00276383	0.0235824
ENSMUSG00000016496.7	Cd274	1.20406	-0.712404	3.27818	0.0702084	0.368941
ENSMUSG00000016498.10	Pdcd1lg2	-0.017041	-2.89319	5.31522e-05	0.994183	1
ENSMUSG00000016503.18	Gtf3a	-0.100922	4.12529	0.681391	0.409109	1
ENSMUSG00000016510.11	Mtif3	-0.362931	3.37131	5.67538	0.0172057	0.116227
ENSMUSG00000016520.7	Lnx2	-0.223828	4.46173	4.11041	0.0426217	0.247432
ENSMUSG00000016524.12	Il19	-0.94766	-2.40787	0.356469	0.550475	1
ENSMUSG00000016526.8	Dyrk3	0.295851	4.36599	6.95746	0.0083478	0.0620904
ENSMUSG00000016528.10	Mapkapk2	0.38027	4.66327	12.602	0.000385437	0.00402233
ENSMUSG00000016529.5	Il10	-2.33252	-3.09974	0.526823	0.467946	1
ENSMUSG00000016534.15	Lamp2	0.495	7.09823	57.9587	2.69076e-14	9.93361e-13
ENSMUSG00000016541.10	Atxn10	0.0810719	8.29967	2.02358	0.154876	0.669492
ENSMUSG00000016552.13	Foxred2	-0.00639882	2.9312	0.00138495	0.970314	1
ENSMUSG00000016554.9	Eif3d	-0.227865	6.95308	12.0876	0.000509085	0.00518495
ENSMUSG00000016559.14	H3f3b	-0.0185215	10.2037	0.138713	0.709565	1
ENSMUSG00000016619.10	Nup50	-0.243162	7.23908	14.835	0.000117383	0.00134877
ENSMUSG00000016624.15	Phf21b	-0.265141	2.06914	1.42379	0.232782	0.874501
ENSMUSG00000016626.10	Nlrp14	-2.33252	-3.09974	0.526823	0.467946	1
ENSMUSG00000016637.7	Ift27	-0.302234	4.95842	9.60319	0.00194272	0.017206
ENSMUSG00000016664.16	Pacsin2	-0.125636	6.3818	3.05717	0.0803834	0.407811
ENSMUSG00000016756.17	Cmah	-0.663387	-0.32463	1.59398	0.20676	0.804562
ENSMUSG00000016757.11	Ttll12	-0.0779547	6.44799	1.21695	0.269962	0.960526
ENSMUSG00000016758.4	Bik	-0.694875	0.0708532	2.52469	0.112079	0.52734
ENSMUSG00000016763.15	Scube1	0.450517	2.63003	6.08246	0.0136541	0.0955027
ENSMUSG00000016831.12	Tox4	-0.0836418	6.51595	1.40702	0.235554	0.881146
ENSMUSG00000016833.14	Mrps18c	-0.597405	5.01067	38.8863	4.50305e-10	1.12702e-08
ENSMUSG00000016918.15	Sulf1	-0.459349	6.72498	45.9723	1.20333e-11	3.49761e-10
ENSMUSG00000016921.14	Srsf6	0.034909	9.38922	0.444507	0.504956	1
ENSMUSG00000016933.17	Plcg1	0.459934	6.6719	44.0793	3.16308e-11	8.8552e-10
ENSMUSG00000016940.18	Kctd2	0.105162	1.67999	0.173335	0.677165	1
ENSMUSG00000016942.6	Tmprss6	1.43212	-2.21546	1.00166	0.31691	1
ENSMUSG00000016946.6	Kctd5	-0.0101749	7.27687	0.0261045	0.871646	1
ENSMUSG00000016982.6	Pom121l2	-0.0176411	-2.99282	5.16245e-05	0.994267	1
ENSMUSG00000016984.7	Etaa1	0.220912	5.39005	6.38016	0.0115412	0.0826522
ENSMUSG00000016995.17	Matn4	0.655708	0.118126	1.7053	0.191598	0.761209
ENSMUSG00000016998.2	Svs4	0	-3.21519	0	1	1
ENSMUSG00000017000.2	Svs6	0	-3.21519	0	1	1
ENSMUSG00000017002.14	Slpi	-3.30468	-0.6708	20.6934	5.39395e-06	7.88447e-05
ENSMUSG00000017003.7	Svs3a	0	-3.21519	0	1	1
ENSMUSG00000017004.7	Svs5	0	-3.21519	0	1	1
ENSMUSG00000017007.9	Rbpjl	-3.20473	-2.40747	1.70748	0.191315	0.761209
ENSMUSG00000017009.3	Sdc4	-0.540812	5.18593	34.4193	4.45132e-09	9.95126e-08
ENSMUSG00000017049.4	Ccdc70	0	-3.21519	0	1	1
ENSMUSG00000017057.9	Il13ra1	-0.516849	2.26655	5.6284	0.017679	0.118918
ENSMUSG00000017064.4	Prl5a1	-5.19583	-0.356491	34.9702	3.35434e-09	7.59373e-08
ENSMUSG00000017119.19	Nbr1	-0.113598	6.65714	2.73763	0.098012	0.477136
ENSMUSG00000017132.17	Cyth1	0.41001	3.13128	6.25188	0.0124071	0.0879339
ENSMUSG00000017144.8	Rnd3	0.180544	6.33221	6.17035	0.0129919	0.0914589
ENSMUSG00000017146.12	Brca1	0.2588	6.07406	11.6711	0.000634926	0.00634434
ENSMUSG00000017165.1	Gast	0	-3.21519	0	1	1
ENSMUSG00000017167.6	Cntnap1	-0.542022	-2.34126	0.111415	0.73854	1
ENSMUSG00000017176.17	Nt5c3b	0.302953	5.71919	13.503	0.000238255	0.00258407
ENSMUSG00000017188.3	Coa3	-0.425702	5.8724	29.0227	7.16302e-08	1.37671e-06
ENSMUSG00000017195.15	Zpbp2	0.952649	-1.47832	1.21858	0.269642	0.960125
ENSMUSG00000017204.4	Gsdma	1.98949	-0.992938	6.2203	0.0126304	0.0892765
ENSMUSG00000017210.14	Med24	-0.0136394	6.03212	0.0318159	0.858433	1
ENSMUSG00000017211.14	Gsdma2	0	-3.09963	0	1	1
ENSMUSG00000017221.14	Psmd3	-0.157694	7.57983	6.75924	0.00932715	0.0685024
ENSMUSG00000017264.16	Exosc10	-0.109058	6.57611	2.46313	0.116548	0.543346
ENSMUSG00000017286.15	Glod4	-0.0578446	6.92545	0.763217	0.382325	1
ENSMUSG00000017288.15	Vps53	-0.352898	5.0558	13.9189	0.000190934	0.00211254
ENSMUSG00000017291.13	Taok1	0.279362	6.3065	14.83	0.000117692	0.00135176
ENSMUSG00000017299.13	Dnttip1	0.0198221	2.66561	0.0118113	0.913457	1
ENSMUSG00000017300.9	Tnnc2	2.31547	-3.09971	0.512977	0.473854	1
ENSMUSG00000017307.16	Acot8	-0.732733	3.27274	22.3247	2.30419e-06	3.55541e-05
ENSMUSG00000017309.11	Cd300lg	-0.0350485	-2.04561	0.000817075	0.977196	1
ENSMUSG00000017310.7	Spint4	0	-3.21519	0	1	1
ENSMUSG00000017311.15	Pyy	4.38392	-1.51479	5.05114	0.0246111	0.156893
ENSMUSG00000017314.12	Mpp2	2.25539	3.53608	179.371	6.98208e-41	9.13714e-39
ENSMUSG00000017316.13	Ppy	0.829359	-2.80027	0.138871	0.709406	1
ENSMUSG00000017344.4	Vtn	0.283024	1.49344	1.10894	0.292313	0.974822
ENSMUSG00000017376.15	Nlk	0.0360487	4.43542	0.105322	0.745534	1
ENSMUSG00000017386.10	Traf4	0.056866	6.38901	0.630402	0.427209	1
ENSMUSG00000017390.15	Aldoc	1.2657	4.20743	89.1144	3.77205e-21	2.29495e-19
ENSMUSG00000017400.10	Stac2	-1.45078	-1.34044	3.27095	0.0705186	0.370151
ENSMUSG00000017404.12	Rpl19	-0.454644	8.04136	61.0298	5.65433e-15	2.20945e-13
ENSMUSG00000017405.14	Nek8	-0.253057	2.61176	1.80636	0.178948	0.736428
ENSMUSG00000017412.15	Cacnb4	0.506949	0.25539	1.44768	0.228902	0.863666
ENSMUSG00000017417.14	Plxdc1	-0.036378	-2.40804	0.000533393	0.981574	1
ENSMUSG00000017418.14	Arl5b	0.43961	6.82946	42.7718	6.16891e-11	1.68204e-09
ENSMUSG00000017421.18	Zfp207	0.076765	9.07114	2.05397	0.151811	0.660464
ENSMUSG00000017428.16	Psmd11	-0.104967	7.74282	3.08496	0.0790208	0.403796
ENSMUSG00000017446.14	C1qtnf1	-0.567937	0.584072	2.07908	0.149332	0.651619
ENSMUSG00000017453.4	Pipox	-1.94796	0.975009	32.1896	1.40067e-08	2.94725e-07
ENSMUSG00000017466.9	Timp2	0.156494	3.28771	0.978507	0.322569	1
ENSMUSG00000017478.15	Zc3h18	-0.138365	6.0401	3.37213	0.0663098	0.352832
ENSMUSG00000017485.11	Top2b	0.365746	6.81156	29.8678	4.63198e-08	9.09786e-07
ENSMUSG00000017491.9	Rarb	-0.945059	1.30446	12.0565	0.000516248	0.00525019
ENSMUSG00000017493.12	Igfbp4	-0.0737957	7.2612	1.38121	0.239897	0.89151
ENSMUSG00000017499.15	Cdc6	0.158563	6.88954	5.68739	0.0170884	0.115534
ENSMUSG00000017548.15	Suz12	-0.059337	5.28154	0.444355	0.505029	1
ENSMUSG00000017550.14	Atad5	0.490199	5.52372	32.9579	9.43368e-09	2.02572e-07
ENSMUSG00000017561.16	Crlf3	-0.0874627	6.34489	1.46336	0.226398	0.858421
ENSMUSG00000017588.2	Krt27	-0.03306	-2.89312	0.000155985	0.990035	1
ENSMUSG00000017607.9	Tns4	-1.57044	2.08194	47.7278	4.91454e-12	1.48769e-10
ENSMUSG00000017615.12	Tnfaip1	0.630899	6.90742	88.2445	5.85383e-21	3.51908e-19
ENSMUSG00000017631.19	Abr	0.202958	6.05461	7.15411	0.00747995	0.0563531
ENSMUSG00000017639.13	Rab11fip4	-0.39532	5.1308	18.2138	1.97557e-05	0.00026414
ENSMUSG00000017652.16	Cd40	1.2588	1.48252	15.391	8.74408e-05	0.00103099
ENSMUSG00000017664.16	Slc35c2	-0.0202415	5.1244	0.0466134	0.829065	1
ENSMUSG00000017667.9	Zfp334	0.614947	6.2846	70.1207	5.62109e-17	2.56706e-15
ENSMUSG00000017670.16	Elmo2	0.398118	5.79129	24.2926	8.28339e-07	1.37529e-05
ENSMUSG00000017677.11	Wsb1	0.449041	7.67767	54.7903	1.34728e-13	4.67814e-12
ENSMUSG00000017679.16	Ttpal	0.45205	5.19318	24.1424	8.95555e-07	1.47936e-05
ENSMUSG00000017686.17	Rhot1	0.082951	6.72713	1.48737	0.222627	0.848471
ENSMUSG00000017688.14	Hnf4g	1.34486	-2.71254	0.438099	0.508042	1
ENSMUSG00000017692.8	Rhbdl3	-4.15601	-0.89263	23.6852	1.13558e-06	1.84455e-05
ENSMUSG00000017697.3	Ada	-0.970393	3.21911	37.6537	8.46771e-10	2.04816e-08
ENSMUSG00000017707.9	Serinc3	0.182371	6.99742	7.69193	0.00554745	0.0434394
ENSMUSG00000017713.9	Tha1	0.823672	-0.086529	2.99956	0.0832888	0.419103
ENSMUSG00000017715.11	Pgs1	-0.241079	5.31861	7.40905	0.00649032	0.0498172
ENSMUSG00000017716.15	Birc5	-0.375477	7.53583	37.8129	7.80394e-10	1.89392e-08
ENSMUSG00000017718.15	Afmid	-1.23208	-0.390132	4.80876	0.0283167	0.176301
ENSMUSG00000017720.2	Trp53tg5	0.907652	-2.21484	0.459064	0.498062	1
ENSMUSG00000017721.15	Pigt	-0.205006	5.22783	5.08851	0.0240862	0.154131
ENSMUSG00000017723.11	Wfdc2	-0.968684	4.75907	90.233	2.14361e-21	1.31428e-19
ENSMUSG00000017724.14	Etv4	0.7002	6.4844	96.7967	7.79346e-23	5.17268e-21
ENSMUSG00000017733.4	Eppin	0	-3.21519	0	1	1
ENSMUSG00000017734.15	Dbndd2	-1.4028	-1.27687	2.83013	0.092513	0.456615
ENSMUSG00000017737.2	Mmp9	2.10413	2.82028	101.645	6.7462e-24	4.81759e-22
ENSMUSG00000017740.17	Slc12a5	0.485213	0.0330052	1.1029	0.293633	0.974822
ENSMUSG00000017747.13	Ghdc	-0.95178	2.4512	22.6379	1.95747e-06	3.063e-05
ENSMUSG00000017754.13	Pltp	2.93404	1.95567	93.9198	3.33047e-22	2.14134e-20
ENSMUSG00000017756.9	Slc12a7	-0.179808	5.73664	5.0057	0.0252652	0.160363
ENSMUSG00000017760.16	Ctsa	-0.746668	6.30113	105.024	1.22718e-24	9.05489e-23
ENSMUSG00000017764.2	Zswim1	-0.401632	4.37711	12.8118	0.000344532	0.0036289
ENSMUSG00000017765.17	Slc12a4	0.201111	3.875	2.33626	0.126395	0.57223
ENSMUSG00000017767.3	Spata25	0	-3.21519	0	1	1
ENSMUSG00000017774.19	Myo1c	-0.0736026	5.08867	0.6048	0.436754	1
ENSMUSG00000017776.15	Crk	0.187722	6.99237	8.21556	0.00420106	0.0341195
ENSMUSG00000017778.14	Cox7c	-0.561919	6.84663	71.1047	3.4141e-17	1.57733e-15
ENSMUSG00000017781.17	Pitpna	0.218438	3.81807	2.76454	0.0963763	0.470991
ENSMUSG00000017801.15	Mlx	-0.271478	5.07511	8.25943	0.00405461	0.0330655
ENSMUSG00000017802.14	Retreg3	-0.106524	4.71147	1.06579	0.301901	0.983999
ENSMUSG00000017817.11	Jph2	-0.735081	-1.34048	0.788241	0.374634	1
ENSMUSG00000017830.15	Dhx58	0.28295	-0.0321791	0.367981	0.544108	1
ENSMUSG00000017831.8	Rab5a	0.0440704	4.97793	0.210055	0.646725	1
ENSMUSG00000017832.2	Hspb9	-2.36445	-2.04518	3.47311	0.0623756	0.336611
ENSMUSG00000017837.12	Nkiras2	-0.102792	5.51235	1.44911	0.228673	0.863574
ENSMUSG00000017843.14	Ppp2r5c	0.270578	7.2421	18.1004	2.09676e-05	0.000278599
ENSMUSG00000017858.12	Ift52	0.311401	5.61749	13.5685	0.000230088	0.00250282
ENSMUSG00000017861.11	Mybl2	-0.347762	4.81454	12.1096	0.000501759	0.00511879
ENSMUSG00000017868.16	Sgk2	-1.42091	-1.94238	1.68419	0.19437	0.768109
ENSMUSG00000017897.18	Eya2	-1.5552	-0.140977	8.90244	0.00284831	0.0242139
ENSMUSG00000017922.14	Prl3c1	-8.37998	-0.11297	67.4246	2.20442e-16	9.63123e-15
ENSMUSG00000017929.13	B4galt5	-0.749211	4.5359	49.046	2.50967e-12	7.82766e-11
ENSMUSG00000017943.15	Gdap1l1	-1.68092	1.75716	45.9586	1.21178e-11	3.52032e-10
ENSMUSG00000017950.16	Hnf4a	-3.86386	3.02783	376.079	1.09972e-83	3.58943e-81
ENSMUSG00000017969.13	Ptgis	-0.29249	4.97571	9.04884	0.00262901	0.0225639
ENSMUSG00000017978.18	Cadps2	-0.301847	-0.477562	0.312083	0.576405	1
ENSMUSG00000017999.16	Ddx27	-0.262074	6.83683	15.507	8.22324e-05	0.00097538
ENSMUSG00000018001.18	Cyth3	0.0762175	4.43473	0.472119	0.492015	1
ENSMUSG00000018008.8	Cyth4	0.675078	-1.7129	0.475151	0.490628	1
ENSMUSG00000018012.11	Rac3	0.676176	4.27085	31.6212	1.87673e-08	3.88851e-07
ENSMUSG00000018040.9	Rrp7a	-0.435579	5.94198	31.571	1.92585e-08	3.98433e-07
ENSMUSG00000018042.18	Cyb5r3	0.112054	7.28923	3.16486	0.0752405	0.389006
ENSMUSG00000018068.13	Ints2	0.147781	6.66874	4.66108	0.0308552	0.189157
ENSMUSG00000018076.12	Med13l	0.763344	4.51639	48.0872	4.09145e-12	1.25081e-10
ENSMUSG00000018102.5	Hist1h2bc	-1.80108	2.71359	90.4225	1.94796e-21	1.1983e-19
ENSMUSG00000018126.15	Baiap2l2	0.70117	-1.04487	1.02761	0.310723	1
ENSMUSG00000018143.10	Mafk	0.25032	2.97272	2.26437	0.132382	0.593218
ENSMUSG00000018160.15	Med1	0.0608486	6.15331	0.668087	0.413721	1
ENSMUSG00000018166.8	Erbb3	0.0608345	3.40741	0.171878	0.678449	1
ENSMUSG00000018167.10	Stard3	-0.144572	4.26798	1.52217	0.217293	0.834465
ENSMUSG00000018168.8	Ikzf3	-0.948236	-2.63017	0.312067	0.576415	1
ENSMUSG00000018169.12	Mfng	1.68151	1.95886	44.7477	2.24836e-11	6.37804e-10
ENSMUSG00000018171.9	Vmp1	-0.245908	6.9089	13.8901	0.000193886	0.00214306
ENSMUSG00000018189.12	Uchl5	0.196859	7.00864	9.15747	0.00247742	0.0214039
ENSMUSG00000018196.18	Glrx2	-0.566904	4.55544	27.7847	1.35762e-07	2.50017e-06
ENSMUSG00000018199.9	Trove2	0.465591	5.79549	34.1686	5.07101e-09	1.12415e-07
ENSMUSG00000018209.15	Stk4	0.100645	6.28047	1.91863	0.16601	0.70182
ENSMUSG00000018211.13	Wfdc15b	0	-3.21519	0	1	1
ENSMUSG00000018217.12	Pmp22	0.32547	7.0704	25.1581	5.28702e-07	8.98502e-06
ENSMUSG00000018238.6	Gdf9	0.288109	-1.18516	0.152902	0.695778	1
ENSMUSG00000018239.9	Zcchc10	-0.257911	5.48358	9.15731	0.00247765	0.0214039
ENSMUSG00000018259.13	Prl8a2	-3.93826	4.34165	738.806	2.47352e-162	2.01835e-159
ENSMUSG00000018263.11	Tbx5	0.194523	-0.551621	0.139645	0.708634	1
ENSMUSG00000018286.6	Psmb6	-0.147316	8.40499	6.80337	0.00909942	0.0670339
ENSMUSG00000018287.12	Spag7	-0.221481	6.41374	9.67152	0.00187178	0.0166282
ENSMUSG00000018293.4	Pfn1	-0.226046	9.42862	18.6921	1.53791e-05	0.000210131
ENSMUSG00000018322.10	Tomm34	0.0180065	5.94816	0.0545603	0.81531	1
ENSMUSG00000018326.9	Ywhab	0.0708333	8.94274	1.71357	0.190524	0.761209
ENSMUSG00000018334.18	Ksr1	0.523603	3.11583	9.19193	0.00243185	0.0210607
ENSMUSG00000018339.11	Gpx3	-1.01527	7.3588	259.858	2.04124e-58	4.17849e-56
ENSMUSG00000018340.13	Anxa6	-0.0745801	5.13973	0.623003	0.429935	1
ENSMUSG00000018341.12	Il12rb2	4.85001	-2.40765	4.95319	0.0260439	0.164415
ENSMUSG00000018347.16	Zkscan6	-0.545967	3.35296	12.7788	0.000350665	0.00368859
ENSMUSG00000018362.14	Kpna2	0.183586	8.27831	10.3551	0.0012914	0.0119586
ENSMUSG00000018363.16	Smurf2	0.310652	4.74217	8.8691	0.0029008	0.024596
ENSMUSG00000018372.13	Cep95	0.275466	4.12132	5.23637	0.0221206	0.143188
ENSMUSG00000018377.10	Vezf1	0.581569	6.96681	77.301	1.4815e-18	7.49353e-17
ENSMUSG00000018378.13	Cuedc1	1.58135	2.90279	73.3325	1.10459e-17	5.30195e-16
ENSMUSG00000018379.17	Srsf1	0.162859	8.54055	8.53898	0.00347729	0.028871
ENSMUSG00000018381.15	Abi3	-0.0378329	-1.07229	0.00207223	0.963692	1
ENSMUSG00000018387.12	Shroom1	-2.55589	-0.0855417	23.2549	1.42016e-06	2.27483e-05
ENSMUSG00000018395.19	Kif3a	-0.00799192	4.84952	0.00638972	0.936288	1
ENSMUSG00000018398.18	Sept8	-1.13705	5.38964	166.492	4.50481e-38	5.39867e-36
ENSMUSG00000018401.17	Mtmr4	0.0843223	6.74112	1.54896	0.213291	0.822952
ENSMUSG00000018405.7	Mrm1	-0.743359	3.01859	20.6879	5.40956e-06	7.90519e-05
ENSMUSG00000018411.17	Mapt	0.172333	-0.325364	0.0927794	0.760673	1
ENSMUSG00000018412.16	Kansl1	0.098788	5.64291	1.42447	0.23267	0.874139
ENSMUSG00000018415.14	Gid4	0.254351	6.15957	11.6144	0.000654583	0.00652314
ENSMUSG00000018417.14	Myo1b	0.501181	6.54461	50.8471	1.00255e-12	3.22296e-11
ENSMUSG00000018425.18	Dhx40	0.231027	6.66463	11.2905	0.000779242	0.00761784
ENSMUSG00000018427.8	Ypel2	0.0502246	1.65118	0.0316193	0.858866	1
ENSMUSG00000018428.15	Akap1	-0.104545	5.18745	1.30551	0.253211	0.92306
ENSMUSG00000018433.14	Nol11	0.0185991	7.46576	0.0918399	0.761851	1
ENSMUSG00000018442.13	Derl2	-0.288962	5.7725	13.0353	0.000305767	0.00324966
ENSMUSG00000018446.8	C1qbp	-0.242113	8.37539	18.3397	1.84918e-05	0.00024868
ENSMUSG00000018449.12	Rpain	-0.0803111	4.05253	0.415328	0.519279	1
ENSMUSG00000018451.7	6330403K07Rik	1.80328	4.10309	155.92	9.14716e-36	1.01713e-33
ENSMUSG00000018459.15	Slc13a3	-2.63024	0.439793	36.4706	1.55311e-09	3.65313e-08
ENSMUSG00000018470.8	Kcnab3	-2.02516	-0.372875	12.4196	0.000424961	0.00439348
ENSMUSG00000018474.18	Chd3	0.982298	4.40446	72.8069	1.44151e-17	6.87158e-16
ENSMUSG00000018476.7	Kdm6b	-0.0100801	5.28277	0.0125104	0.910942	1
ENSMUSG00000018479.12	1700125H20Rik	1.44495	-2.34088	0.957633	0.327785	1
ENSMUSG00000018481.9	Appbp2	0.250904	7.93575	18.2312	1.95752e-05	0.000261917
ENSMUSG00000018486.2	Wnt9b	-0.351895	-0.69199	0.35011	0.554052	1
ENSMUSG00000018500.2	Adora2b	-2.72719	3.68798	344.659	7.3804e-77	2.11091e-74
ENSMUSG00000018501.17	Ncor1	0.31641	6.31983	19.0841	1.25161e-05	0.000173751
ENSMUSG00000018507.16	Trpv2	-1.36516	-1.27682	2.35684	0.124737	0.566157
ENSMUSG00000018509.8	Cenpv	0.897517	0.358643	4.74464	0.029391	0.181707
ENSMUSG00000018537.16	Pcgf2	-0.153148	5.13387	2.73484	0.0981834	0.477593
ENSMUSG00000018541.10	Cwc25	0.0226421	4.98728	0.0536203	0.81688	1
ENSMUSG00000018543.8	1700001P01Rik	-2.33252	-2.89348	0.626377	0.428688	1
ENSMUSG00000018547.8	Pip4k2b	-0.32852	2.80561	3.5595	0.0592074	0.32262
ENSMUSG00000018548.15	Trim37	0.319425	7.18447	25.1615	5.27783e-07	8.9742e-06
ENSMUSG00000018554.13	Ybx2	-0.491881	-1.10017	0.422063	0.51591	1
ENSMUSG00000018559.16	Ctdnep1	-0.122969	3.65689	0.794021	0.372888	1
ENSMUSG00000018565.17	Elp5	-0.208484	6.68407	9.3116	0.00227743	0.0198848
ENSMUSG00000018566.14	Slc2a4	0.706147	1.71473	7.18573	0.00734928	0.0554966
ENSMUSG00000018567.14	Gabarap	-0.119744	6.53268	2.91434	0.0877972	0.436915
ENSMUSG00000018569.12	Cldn7	-1.02105	5.23833	126.872	2.03055e-29	1.80849e-27
ENSMUSG00000018570.17	2810408A11Rik	-0.039259	3.04203	0.0527149	0.818405	1
ENSMUSG00000018572.10	Phf23	0.143976	6.15226	3.68019	0.0550644	0.304258
ENSMUSG00000018574.14	Acadvl	0.0896751	3.44261	0.360494	0.548233	1
ENSMUSG00000018581.15	Dnah11	-0.808559	1.17695	6.94629	0.00840012	0.0624377
ENSMUSG00000018583.5	G3bp1	-0.0427078	9.35001	0.661654	0.415978	1
ENSMUSG00000018585.9	Atox1	-0.649472	5.36286	54.8193	1.32756e-13	4.61256e-12
ENSMUSG00000018589.8	Glra2	-2.28151	-1.89277	4.38495	0.0362591	0.21666
ENSMUSG00000018593.13	Sparc	-0.948001	6.43179	173.903	1.08841e-39	1.36326e-37
ENSMUSG00000018595.6	Glra4	0.865364	-1.12766	1.32437	0.24981	0.916995
ENSMUSG00000018599.5	Mief2	-0.291457	3.42109	3.95955	0.0466079	0.266227
ENSMUSG00000018604.18	Tbx3	0.14129	5.50331	2.74834	0.0973573	0.47442
ENSMUSG00000018620.3	Mmp20	0	-3.21519	0	1	1
ENSMUSG00000018623.9	Mmp7	4.07997	-2.63023	2.71032	0.0997029	0.483353
ENSMUSG00000018634.10	Crhr1	0.903539	-2.47808	0.31386	0.575322	1
ENSMUSG00000018648.15	Dusp14	-1.28653	2.86303	58.8212	1.73603e-14	6.53951e-13
ENSMUSG00000018651.14	Tada2a	-0.186033	5.81076	5.51354	0.018871	0.125506
ENSMUSG00000018654.17	Ikzf1	1.24134	0.094948	7.57598	0.00591575	0.0459924
ENSMUSG00000018656.5	Tcaf3	0	-3.21519	0	1	1
ENSMUSG00000018659.12	Pnpo	-0.635742	4.22507	29.1296	6.77883e-08	1.30648e-06
ENSMUSG00000018661.17	Cog1	0.12545	4.97146	1.67559	0.195514	0.771475
ENSMUSG00000018666.13	Cbx1	-0.0980374	7.3234	2.46628	0.116315	0.542487
ENSMUSG00000018669.14	Cdk5rap3	-0.248478	5.80266	9.6667	0.0018767	0.0166665
ENSMUSG00000018672.15	Copz2	1.28561	1.86831	23.1273	1.51752e-06	2.41753e-05
ENSMUSG00000018677.9	Slc25a39	-0.423013	7.25024	44.8711	2.1111e-11	6.0102e-10
ENSMUSG00000018678.13	Sp2	-0.072579	4.96358	0.559588	0.454427	1
ENSMUSG00000018697.14	Aatf	-0.192827	5.57898	5.42657	0.0198338	0.130796
ENSMUSG00000018698.15	Lhx1	-1.38511	3.46679	97.9136	4.43517e-23	2.98296e-21
ENSMUSG00000018707.13	Dync1h1	0.155037	6.85636	5.42651	0.0198398	0.13082
ENSMUSG00000018727.19	Cpsf4l	-1.00199	0.458504	6.204	0.0127471	0.0899758
ENSMUSG00000018733.10	Pex12	-0.206772	4.34424	3.33937	0.0676423	0.35841
ENSMUSG00000018736.14	Ndel1	0.0248957	5.62852	0.0892101	0.765184	1
ENSMUSG00000018740.14	Slc25a35	0.615139	-0.309099	1.34236	0.24662	0.908405
ENSMUSG00000018750.14	Zbtb4	-0.153672	0.19976	0.112932	0.736831	1
ENSMUSG00000018752.19	Tnfsfm13	-2.34853	-2.99266	0.581993	0.445533	1
ENSMUSG00000018761.14	Mpdu1	-0.738987	5.71187	82.9149	8.65723e-20	4.73265e-18
ENSMUSG00000018765.5	Fxr2	-0.220867	4.48299	4.00266	0.0454302	0.260924
ENSMUSG00000018770.9	Atp5g3	-0.53628	7.13134	70.032	5.87952e-17	2.67846e-15
ENSMUSG00000018774.13	Cd68	-1.04779	0.154436	5.24699	0.021986	0.142433
ENSMUSG00000018776.10	Slc35g3	2.31487	-2.99271	0.561948	0.453478	1
ENSMUSG00000018796.13	Acsl1	-0.779255	3.79847	35.0569	3.20843e-09	7.29614e-08
ENSMUSG00000018800.14	Abca5	0.943189	2.05671	15.4796	8.34364e-05	0.000988605
ENSMUSG00000018809.2	Smyd4	-0.456749	3.54221	10.1009	0.00148226	0.0135407
ENSMUSG00000018819.10	Lsp1	1.22524	2.27715	32.7659	1.0413e-08	2.22396e-07
[truncated: 51,398 more rows]
