# Supplementary material for: Regulatory changes associated with the head to trunk developmental transition
Source: BMC Biol. 2023 Aug 8;21:170. doi: 10.1186/s12915-023-01675-2 (PMC10408190; doi:10.1186/s12915-023-01675-2)
Supplement: Supplementary file 4 — Additional file 4: Table S3. Complete differential analysis results of ATAC-seq E7.5 and E8.5 wild type datasets. [file 12915_2023_1675_MOESM4_ESM.xlsx]

## Sheet: S2_Table
name	Chr	Start	End	baseMean	log2FoldChange	lfcSE	stat	pvalue	padj	regulation
Peak_1	chr1	3035584	3036160	34.5075	-3.73847	0.635622	-5.8816	4.06331e-09	7.37786e-08	gained-close
Peak_10	chr1	3670454	3672775	772.449	-0.555298	0.120924	-4.59212	4.3877e-06	3.75407e-05	No-change
Peak_100	chr1	5588089	5589344	309.158	0.100153	0.172886	0.579298	0.562388	0.655429	No-change
Peak_1000	chr1	30948417	30950683	612.324	0.0545504	0.131078	0.416168	0.677287	0.754232	No-change
Peak_10000	chr1	181841385	181843191	540.13	0.190832	0.139149	1.37142	0.170245	0.257388	No-change
Peak_100000	chr3	156559830	156563099	590.233	-0.192494	0.134	-1.43652	0.150855	0.233598	No-change
Peak_100001	chr3	156564849	156565294	49.0607	1.6243	0.413019	3.93274	8.39832e-05	0.000482419	No-change
Peak_100002	chr3	156573438	156573713	19.0793	-1.1744	0.660613	-1.77774	0.0754467	0.133857	No-change
Peak_100003	chr3	156689278	156689652	22.0876	-0.216979	0.588943	-0.368421	0.712559	0.783403	No-change
Peak_100004	chr3	156710355	156710913	41.1805	2.76999	0.508228	5.45028	5.02909e-08	7.12661e-07	gained-open
Peak_100005	chr3	156745327	156745769	17.1487	1.87591	0.721496	2.60003	0.00932158	0.024381	No-change
Peak_100006	chr3	156755197	156755476	20.0885	0.170658	0.606979	0.28116	0.778587	0.836182	No-change
Peak_100007	chr3	156786329	156786574	14.1005	1.00551	0.738002	1.36248	0.173048	0.26074	No-change
Peak_100008	chr3	156871740	156872209	47.1428	-0.213867	0.404546	-0.528659	0.597042	0.685687	No-change
Peak_100009	chr3	156885148	156885645	18.5417	3.02463	0.766608	3.94547	7.96424e-05	0.000460848	gained-open
Peak_10001	chr1	181844977	181845711	58.1789	-1.75725	0.384549	-4.56963	4.88579e-06	4.13002e-05	No-change
Peak_100010	chr3	156886357	156886669	17.0298	0.844361	0.671362	1.25768	0.208506	0.302459	No-change
Peak_100011	chr3	156928521	156928819	12.1073	-2.38744	0.869422	-2.74601	0.0060325	0.017074	gained-close
Peak_100012	chr3	156948635	156949069	21.446	-2.41347	0.657774	-3.66914	0.00024337	0.00118841	gained-close
Peak_100013	chr3	156955759	156956040	15.467	1.23231	0.713426	1.72731	0.0841125	0.146129	No-change
Peak_100014	chr3	156973886	156974398	16.1006	2.61148	0.781803	3.34033	0.000836775	0.0033363	gained-open
Peak_100015	chr3	157027118	157027459	19.8931	1.95104	0.661832	2.94793	0.00319907	0.0101238	No-change
Peak_100016	chr3	157052111	157052962	87.5659	-2.16184	0.330382	-6.54346	6.01098e-11	1.56569e-09	gained-close
Peak_100017	chr3	157068217	157068834	24.0612	-2.60198	0.649205	-4.00794	6.12501e-05	0.000368019	gained-close
Peak_100018	chr3	157109376	157110058	56.3449	-0.315939	0.373217	-0.846529	0.397258	0.501853	No-change
Peak_100019	chr3	157115152	157115625	20.1968	1.0209	0.616896	1.6549	0.0979442	0.165325	No-change
Peak_10002	chr1	181848175	181848597	33.1999	0.567685	0.501872	1.13114	0.257998	0.357963	No-change
Peak_100020	chr3	157121869	157122297	21.9434	-1.64213	0.610285	-2.69076	0.00712898	0.0195756	No-change
Peak_100021	chr3	157205131	157205449	18.7171	2.26203	0.695778	3.25107	0.00114971	0.0043418	gained-open
Peak_100022	chr3	157209105	157209537	16.8973	-1.52214	0.705169	-2.15854	0.0308859	0.0648119	No-change
Peak_100023	chr3	157232751	157233026	23.0052	-0.0252447	0.567577	-0.044478	0.964523	0.975124	No-change
Peak_100024	chr3	157255502	157256252	70.3414	1.19004	0.354646	3.35556	0.000792047	0.00318813	No-change
Peak_100025	chr3	157320864	157321553	114.621	-0.0217393	0.262139	-0.0829304	0.933907	0.953096	No-change
Peak_100026	chr3	157344450	157344819	18.2732	-2.01228	0.68483	-2.93836	0.0032995	0.0103857	gained-close
Peak_100027	chr3	157405272	157405584	21.6075	-0.981421	0.602037	-1.63017	0.103066	0.172312	No-change
Peak_100028	chr3	157423502	157423831	15.3308	-2.2577	0.76517	-2.95058	0.00317174	0.0100553	gained-close
Peak_100029	chr3	157426783	157427678	47.9316	2.5169	0.455082	5.53066	3.19031e-08	4.72372e-07	gained-open
Peak_10003	chr1	181849138	181849611	29.8419	-0.705711	0.507899	-1.38947	0.164689	0.250629	No-change
Peak_100030	chr3	157482971	157483304	22.7046	-1.37654	0.594811	-2.31425	0.0206543	0.0467521	No-change
Peak_100031	chr3	157513614	157514790	86.4951	3.2902	0.39499	8.32984	8.09519e-17	5.78864e-15	gained-open
Peak_100032	chr3	157520544	157520888	23.7316	-0.284695	0.563974	-0.504802	0.613698	0.70016	No-change
Peak_100033	chr3	157533695	157535223	351.074	-0.589771	0.161222	-3.65813	0.000254063	0.00123212	No-change
Peak_100034	chr3	157558226	157558599	10.9713	-3.00912	0.981631	-3.06542	0.00217361	0.00735027	gained-close
Peak_100035	chr3	157564917	157565607	36.9635	-1.08166	0.462724	-2.33758	0.0194088	0.0444241	No-change
Peak_100036	chr3	157566553	157568284	327.219	-0.635861	0.167413	-3.79817	0.000145771	0.000770413	No-change
Peak_100037	chr3	157593193	157593824	62.611	-1.32714	0.380183	-3.49079	0.000481603	0.00210407	No-change
Peak_100038	chr3	157717457	157717963	43.6354	-0.564912	0.422928	-1.33572	0.181642	0.27104	No-change
Peak_100039	chr3	157734985	157735659	25.5135	-3.09608	0.666354	-4.6463	3.37945e-06	2.98396e-05	gained-close
Peak_10004	chr1	181852656	181853760	82.4232	-0.770003	0.30961	-2.48701	0.0128823	0.0318423	No-change
Peak_100040	chr3	157739560	157739928	12.7366	3.25822	0.963465	3.38177	0.000720211	0.00294362	gained-open
Peak_100041	chr3	157802762	157803043	14.7882	-1.75922	0.781674	-2.25058	0.0244125	0.053552	No-change
Peak_100042	chr3	157809865	157810247	22.7363	0.735743	0.610158	1.20582	0.227885	0.324497	No-change
Peak_100043	chr3	157848467	157849323	70.5442	-0.899322	0.341592	-2.63274	0.00846996	0.0225449	No-change
Peak_100044	chr3	157866336	157867250	137.391	-0.0288993	0.241427	-0.119702	0.904719	0.931525	No-change
Peak_100045	chr3	157875525	157875965	14.6396	-2.51503	0.801147	-3.13929	0.00169357	0.00598058	gained-close
Peak_100046	chr3	157876580	157877137	48.4835	-0.212148	0.397421	-0.533812	0.593471	0.682538	No-change
Peak_100047	chr3	157924523	157925605	473.491	0.176676	0.14403	1.22666	0.21995	0.31558	No-change
Peak_100048	chr3	157931616	157932505	91.5762	-1.58129	0.316853	-4.99063	6.01842e-07	6.48472e-06	No-change
Peak_100049	chr3	157934359	157934619	14.3442	-1.08673	0.737944	-1.47264	0.140847	0.221336	No-change
Peak_10005	chr1	181860580	181861138	52.703	-0.0500469	0.3797	-0.131806	0.895137	0.92458	No-change
Peak_100050	chr3	157946644	157948328	429.635	0.00690171	0.148528	0.0464674	0.962938	0.973979	No-change
Peak_100051	chr3	157980384	157981672	106.318	-4.39095	0.415427	-10.5697	4.11636e-26	1.04047e-23	gained-close
Peak_100052	chr3	158008635	158009394	36.18	-0.546943	0.468831	-1.16661	0.243368	0.34177	No-change
Peak_100053	chr3	158009648	158010295	50.4698	0.124988	0.388197	0.32197	0.747475	0.811392	No-change
Peak_100054	chr3	158031202	158032728	324.842	-0.171178	0.167958	-1.01917	0.308123	0.41145	No-change
Peak_100055	chr3	158036038	158037136	335.747	0.0711015	0.164774	0.43151	0.666097	0.744835	No-change
Peak_100056	chr3	158068653	158069109	20.1056	1.83179	0.649829	2.81889	0.00481907	0.0141769	No-change
Peak_100057	chr3	158168549	158168780	14.8203	0.392474	0.722916	0.542903	0.587196	0.677184	No-change
Peak_100058	chr3	158210057	158210518	59.358	-0.732103	0.365159	-2.00489	0.0449749	0.0880341	No-change
Peak_100059	chr3	158252609	158253051	27.9932	-0.569328	0.54752	-1.03983	0.298418	0.401211	No-change
Peak_10006	chr1	181862559	181863905	206.987	-1.26247	0.21199	-5.95533	2.59542e-09	4.91827e-08	No-change
Peak_100060	chr3	158283263	158283558	18.2483	0.99738	0.656231	1.51986	0.128546	0.205778	No-change
Peak_100061	chr3	158375916	158376315	34.8224	-0.68855	0.470775	-1.46259	0.14358	0.224709	No-change
Peak_100062	chr3	158386738	158387459	70.2341	2.34591	0.39872	5.88361	4.01425e-09	7.29621e-08	gained-open
Peak_100063	chr3	158388013	158388954	81.688	2.41174	0.358334	6.73041	1.69188e-11	4.88673e-10	gained-open
Peak_100064	chr3	158390181	158390429	12.3175	2.0235	0.839587	2.41011	0.0159476	0.0378434	gained-open
Peak_100065	chr3	158405753	158406265	21.8296	1.30065	0.602284	2.15953	0.0308093	0.0646843	No-change
Peak_100066	chr3	158501130	158501481	15.521	2.68672	0.821005	3.27248	0.00106609	0.00408281	gained-open
Peak_100067	chr3	158556381	158557133	43.9681	-2.86489	0.491976	-5.82322	5.77234e-09	1.0142e-07	gained-close
Peak_100068	chr3	158559160	158560539	93.8671	-1.18586	0.323204	-3.66909	0.000243416	0.00118854	No-change
Peak_100069	chr3	158560593	158562858	431.74	-0.411856	0.149083	-2.7626	0.00573421	0.0163678	No-change
Peak_10007	chr1	181864544	181865755	86.4838	-1.91359	0.320196	-5.97629	2.28283e-09	4.37837e-08	No-change
Peak_100070	chr3	158786847	158787232	28.7227	2.90957	0.621538	4.68124	2.8514e-06	2.57201e-05	gained-open
Peak_100071	chr3	158811040	158811333	10.0615	-2.56635	0.975395	-2.63108	0.00851129	0.022633	gained-close
Peak_100072	chr3	158824124	158824549	23.1691	-1.05896	0.578019	-1.83204	0.0669449	0.121545	No-change
Peak_100073	chr3	158885553	158886573	176.897	-0.0265983	0.222908	-0.119324	0.905019	0.931714	No-change
Peak_100074	chr3	158886832	158887127	17.9437	0.630637	0.646088	0.976084	0.329023	0.433252	No-change
Peak_100075	chr3	159010976	159011764	147.157	-0.376705	0.245996	-1.53134	0.125684	0.202107	No-change
Peak_100076	chr3	159034891	159035501	42.1806	-4.03718	0.596775	-6.765	1.3331e-11	3.93347e-10	gained-close
Peak_100077	chr3	159056757	159057509	144.705	0.0389588	0.244458	0.159368	0.873379	0.908645	No-change
Peak_100078	chr3	159469979	159470516	33.1542	-1.66229	0.52482	-3.16736	0.00153829	0.00551674	No-change
Peak_100079	chr3	159494969	159495979	328.888	0.0902136	0.165747	0.544284	0.586246	0.676279	No-change
Peak_10008	chr1	181880738	181882078	142.507	-0.521033	0.241858	-2.15429	0.0312174	0.0653898	No-change
Peak_100080	chr3	159511640	159512178	23.7692	-3.49821	0.752465	-4.64899	3.33556e-06	2.95042e-05	gained-close
Peak_100081	chr3	159549389	159550101	41.1578	1.14353	0.453761	2.52011	0.0117319	0.0294818	No-change
Peak_100082	chr3	159615026	159615371	14.0206	-1.93685	0.778064	-2.48932	0.0127987	0.0316687	No-change
Peak_100083	chr3	159674818	159675350	23.8185	-1.12648	0.575025	-1.95901	0.0501113	0.0962202	No-change
Peak_100084	chr3	159681802	159682308	64.1107	-0.32036	0.373475	-0.857782	0.391013	0.495716	No-change
Peak_100085	chr3	159689817	159690206	14.7505	-3.18832	0.887601	-3.59206	0.000328072	0.00152692	gained-close
Peak_100086	chr3	159724488	159724986	67.8327	0.239676	0.337022	0.711157	0.476987	0.577908	No-change
Peak_100087	chr3	159729979	159730387	27.3089	0.325373	0.529644	0.614324	0.539001	0.634516	No-change
Peak_100088	chr3	159740873	159741240	14.9494	-2.06354	0.766545	-2.69199	0.00710261	0.0195187	gained-close
Peak_100089	chr3	159781678	159783197	688.846	0.000999034	0.127509	0.00783503	0.993749	0.995681	No-change
Peak_10009	chr1	181883848	181884214	20.3305	0.798761	0.625936	1.27611	0.201918	0.294848	No-change
Peak_100090	chr3	159785368	159786006	29.3411	-3.0711	0.638132	-4.81265	1.48941e-06	1.45061e-05	gained-close
Peak_100091	chr3	159787175	159788272	85.3069	-2.31928	0.336323	-6.89599	5.34905e-12	1.7032e-10	gained-close
Peak_100092	chr3	159830298	159830570	9.51527	-4.21996	1.29368	-3.26199	0.00110633	0.00420743	gained-close
Peak_100093	chr3	159833844	159834576	73.1605	1.22428	0.344592	3.55284	0.000381089	0.00172968	No-change
Peak_100094	chr3	159835966	159836268	14.8389	0.540353	0.725392	0.744912	0.456325	0.558492	No-change
Peak_100095	chr3	159838719	159842060	847.155	-0.0186688	0.119633	-0.156051	0.875993	0.910498	No-change
Peak_100096	chr3	159846615	159846972	26.3231	-0.0722493	0.530121	-0.136288	0.891593	0.921992	No-change
Peak_100097	chr3	159847520	159848000	65.875	0.581673	0.347957	1.67168	0.0945877	0.160694	No-change
Peak_100098	chr3	159851585	159852420	58.3004	0.231726	0.367999	0.629691	0.528896	0.625367	No-change
Peak_100099	chr3	159857103	159857357	17.8451	0.127724	0.693272	0.184234	0.85383	0.894117	No-change
Peak_1001	chr1	31051513	31052118	31.452	2.61798	0.573993	4.56101	5.0909e-06	4.28052e-05	gained-open
Peak_10010	chr1	181888696	181889501	138.091	-0.192957	0.240828	-0.801225	0.423002	0.526879	No-change
Peak_100100	chr3	159872496	159873112	35.6784	1.87642	0.492663	3.80873	0.000139683	0.000743601	No-change
Peak_100101	chr3	159882603	159883005	19.8021	0.721858	0.619665	1.16492	0.244053	0.342482	No-change
Peak_100102	chr3	159883380	159883811	43.3048	0.720299	0.43481	1.65658	0.0976039	0.164856	No-change
Peak_100103	chr3	159884764	159886561	219.829	0.0644571	0.197372	0.326576	0.743988	0.808547	No-change
Peak_100104	chr3	159926470	159926962	84.678	-0.269422	0.325618	-0.827416	0.408001	0.512188	No-change
Peak_100105	chr3	159939177	159939430	21.0293	0.0326435	0.592281	0.055115	0.956047	0.969053	No-change
Peak_100106	chr4	3213831	3214276	39.4516	0.0139145	0.437589	0.0317981	0.974633	0.982602	No-change
Peak_100107	chr4	3228487	3228823	19.1239	0.47859	0.623116	0.768059	0.442452	0.545471	No-change
Peak_100108	chr4	3230752	3231757	144.989	-0.717407	0.241233	-2.97392	0.0029402	0.00945293	No-change
Peak_100109	chr4	3232094	3232387	18.3291	-0.145229	0.665028	-0.218381	0.827133	0.873854	No-change
Peak_10011	chr1	181897337	181898628	57.9491	-0.89702	0.379235	-2.36534	0.0180135	0.0418115	No-change
Peak_100110	chr4	3232727	3233386	33.1662	0.263058	0.488618	0.538371	0.590321	0.679845	No-change
Peak_100111	chr4	3233576	3234668	290.074	0.776803	0.175431	4.42797	9.51246e-06	7.40287e-05	No-change
Peak_100112	chr4	3250224	3250677	19.7406	-1.83806	0.67946	-2.70518	0.00682668	0.0188959	No-change
Peak_100113	chr4	3270651	3270983	16.0081	2.82097	0.799474	3.52853	0.000417879	0.0018691	gained-open
Peak_100114	chr4	3373347	3373860	35.9729	-0.393802	0.468093	-0.841288	0.400186	0.50473	No-change
Peak_100115	chr4	3392631	3392851	12.6499	1.13548	0.78139	1.45315	0.146182	0.227946	No-change
Peak_100116	chr4	3402831	3403342	41.6813	-0.94467	0.432288	-2.18528	0.0288683	0.0613484	No-change
Peak_100117	chr4	3413667	3414378	69.7038	-0.193585	0.334164	-0.579311	0.562379	0.655428	No-change
Peak_100118	chr4	3419965	3420420	23.2977	-0.30808	0.567311	-0.543052	0.587094	0.67709	No-change
Peak_100119	chr4	3503837	3504206	15.9567	2.47031	0.77255	3.1976	0.00138574	0.00506297	gained-open
Peak_10012	chr1	181921464	181922603	164.916	0.0709908	0.221929	0.319881	0.749058	0.812658	No-change
Peak_100120	chr4	3574399	3575408	269.264	0.0496402	0.179063	0.277222	0.781609	0.838604	No-change
Peak_100121	chr4	3607243	3607557	27.1005	0.40884	0.528271	0.77392	0.438978	0.542141	No-change
Peak_100122	chr4	3677441	3679335	479.754	-0.177899	0.14696	-1.21053	0.226075	0.322434	No-change
Peak_100123	chr4	3703557	3703920	15.3041	1.81535	0.816578	2.22312	0.0262078	0.0566985	No-change
Peak_100124	chr4	3776063	3776468	19.7436	1.14067	0.646843	1.76344	0.0778265	0.137237	No-change
Peak_100125	chr4	3778754	3779211	25.4926	-0.489373	0.545537	-0.897048	0.369693	0.474534	No-change
Peak_100126	chr4	3797453	3798857	102.678	-1.59777	0.321597	-4.96824	6.75625e-07	7.18569e-06	No-change
Peak_100127	chr4	3810271	3810568	23.7305	0.0360979	0.573086	0.0629886	0.949776	0.964471	No-change
Peak_100128	chr4	3817717	3818120	24.4202	-1.16906	0.564543	-2.07081	0.0383769	0.0773894	No-change
Peak_100129	chr4	3822812	3823437	37.7405	-0.271052	0.453157	-0.598141	0.549746	0.644164	No-change
Peak_10013	chr1	181923392	181923907	42.0332	-0.391984	0.423722	-0.925098	0.354915	0.459707	No-change
Peak_100130	chr4	3823666	3824343	35.5	-0.730968	0.518378	-1.4101	0.158509	0.243074	No-change
Peak_100131	chr4	3826270	3827511	83.2109	-1.14115	0.313962	-3.63469	0.000278318	0.0013294	No-change
Peak_100132	chr4	3828973	3830658	93.5297	-0.667202	0.297466	-2.24295	0.0248999	0.0543965	No-change
Peak_100133	chr4	3832273	3833324	49.7487	0.732017	0.412802	1.77329	0.0761812	0.134883	No-change
Peak_100134	chr4	3833956	3834455	26.6863	-1.21545	0.554386	-2.19243	0.0283487	0.0604534	No-change
Peak_100135	chr4	3834897	3836176	308.583	-0.156553	0.176023	-0.889389	0.373794	0.478588	No-change
Peak_100136	chr4	3870558	3872127	355.879	-0.207465	0.169555	-1.22358	0.221109	0.316865	No-change
Peak_100137	chr4	3874707	3875759	266.559	-0.211752	0.181176	-1.16877	0.242498	0.340784	No-change
Peak_100138	chr4	3916481	3916896	22.6192	0.912354	0.593054	1.5384	0.123951	0.199877	No-change
Peak_100139	chr4	3922299	3922695	22.346	1.34716	0.60948	2.21035	0.0270809	0.0582663	No-change
Peak_10014	chr1	181934284	181934674	33.2298	2.56281	0.546839	4.6866	2.77787e-06	2.51363e-05	gained-open
Peak_100140	chr4	3929481	3930224	140.789	-0.115643	0.24244	-0.476995	0.633365	0.716991	No-change
Peak_100141	chr4	3936362	3937121	59.4776	-0.484167	0.367201	-1.31853	0.187325	0.277779	No-change
Peak_100142	chr4	3937273	3939741	931.863	0.217535	0.113252	1.92081	0.0547559	0.103324	No-change
Peak_100143	chr4	3954829	3955386	21.2643	1.56954	0.622534	2.52121	0.0116953	0.0294019	No-change
Peak_100144	chr4	3967094	3967957	107.746	0.0221577	0.27299	0.0811666	0.935309	0.954154	No-change
Peak_100145	chr4	3970949	3971333	31.181	-0.553003	0.497414	-1.11176	0.266243	0.366968	No-change
Peak_100146	chr4	3973743	3974009	16.1815	0.736537	0.686444	1.07298	0.283282	0.385285	No-change
Peak_100147	chr4	3975037	3975408	23.3217	0.11053	0.563238	0.196241	0.844421	0.887161	No-change
Peak_100148	chr4	3984535	3985078	20.918	1.36144	0.619332	2.19824	0.0279317	0.0597371	No-change
Peak_100149	chr4	3985700	3986262	44.1919	3.6626	0.556956	6.57609	4.82977e-11	1.28057e-09	gained-open
Peak_10015	chr1	181953543	181954005	28.4373	-2.77534	0.59713	-4.6478	3.35501e-06	2.96532e-05	gained-close
Peak_100150	chr4	3993218	3994188	151.72	4.39074	0.358539	12.2462	1.76048e-34	1.26681e-31	gained-open
Peak_100151	chr4	4109845	4110549	45.1875	1.46471	0.425754	3.44026	0.000581157	0.0024617	No-change
Peak_100152	chr4	4130803	4131430	76.5933	0.986152	0.328432	3.00261	0.00267677	0.00874289	No-change
Peak_100153	chr4	4137766	4139372	245.391	-0.5463	0.186971	-2.92184	0.00347966	0.0108527	No-change
Peak_100154	chr4	4139893	4140647	89.6115	-0.00990598	0.298625	-0.033172	0.973537	0.98176	No-change
Peak_100155	chr4	4148011	4149201	62.3611	-1.76234	0.385839	-4.56754	4.93473e-06	4.16764e-05	No-change
Peak_100156	chr4	4194085	4194613	25.7637	-2.30086	0.60257	-3.81841	0.000134316	0.000719317	gained-close
Peak_100157	chr4	4195809	4196235	22.794	-1.62529	0.598922	-2.71369	0.0066538	0.0185046	No-change
Peak_100158	chr4	4226144	4226665	30.7677	-4.10101	0.706262	-5.80665	6.37361e-09	1.10851e-07	gained-close
Peak_100159	chr4	4242271	4242719	20.8461	-2.02929	0.650865	-3.11783	0.00182188	0.00635446	gained-close
Peak_10016	chr1	181970469	181971272	54.6094	2.1477	0.423407	5.07242	3.9279e-07	4.43896e-06	gained-open
Peak_100160	chr4	4252988	4253543	37.2009	0.90072	0.45674	1.97206	0.0486025	0.093852	No-change
Peak_100161	chr4	4299676	4300014	35.9025	-0.330151	0.462789	-0.713394	0.475602	0.576594	No-change
Peak_100162	chr4	4332129	4332529	24.7724	0.690518	0.562165	1.22832	0.219328	0.314893	No-change
Peak_100163	chr4	4418795	4419260	25.506	2.13626	0.628669	3.39806	0.000678643	0.00280364	gained-open
Peak_100164	chr4	4424444	4425023	94.2026	-1.10018	0.296001	-3.71679	0.000201769	0.00101521	No-change
Peak_100165	chr4	4437591	4437941	22.2131	-2.04656	0.634861	-3.22363	0.00126578	0.00469862	gained-close
Peak_100166	chr4	4443724	4444178	31.5879	-3.59213	0.636189	-5.64633	1.63912e-08	2.60802e-07	gained-close
Peak_100167	chr4	4456166	4457316	74.3918	4.60871	0.519407	8.87302	7.11897e-19	6.85493e-17	gained-open
Peak_100168	chr4	4462233	4462497	11.5288	-3.89709	1.10566	-3.52468	0.000424001	0.00189129	gained-close
Peak_100169	chr4	4465142	4465721	67.3006	-2.29673	0.37798	-6.07632	1.2297e-09	2.4844e-08	gained-close
Peak_10017	chr1	181975465	181975837	29.5642	0.406597	0.533939	0.761504	0.446356	0.549092	No-change
Peak_100170	chr4	4509329	4509673	20.5896	1.18054	0.620752	1.90179	0.0571981	0.106998	No-change
Peak_100171	chr4	4516044	4516305	12.6284	1.50244	0.852073	1.76328	0.0778539	0.137279	No-change
Peak_100172	chr4	4585023	4585436	14.7824	2.15059	0.777986	2.7643	0.00570451	0.016297	gained-open
Peak_100173	chr4	4634545	4635030	36.9339	2.33279	0.509179	4.58148	4.61695e-06	3.92791e-05	gained-open
Peak_100174	chr4	4635423	4635766	19.5022	2.07557	0.677909	3.06172	0.00220066	0.00742559	gained-open
Peak_100175	chr4	4636070	4636869	37.3085	-0.044589	0.450141	-0.0990555	0.921094	0.943569	No-change
Peak_100176	chr4	4686804	4687392	56.755	-2.11701	0.397923	-5.32015	1.03682e-07	1.35396e-06	gained-close
Peak_100177	chr4	4697931	4698214	15.0705	-2.9837	0.861694	-3.4626	0.000534983	0.00229656	gained-close
Peak_100178	chr4	4705847	4706112	15.9311	-0.696466	0.699048	-0.996307	0.319101	0.422875	No-change
Peak_100179	chr4	4710418	4711314	98.7532	-0.152887	0.318587	-0.47989	0.631306	0.715304	No-change
Peak_10018	chr1	181986499	181987067	19.4163	-2.50448	0.69796	-3.58828	0.000332867	0.00154577	gained-close
Peak_100180	chr4	4712767	4713349	35.0217	-2.49201	0.539782	-4.61669	3.899e-06	3.38397e-05	gained-close
Peak_100181	chr4	4729571	4729844	20.6149	-0.0479437	0.620824	-0.077226	0.938444	0.956381	No-change
Peak_100182	chr4	4789402	4789698	16.1982	1.11113	0.701515	1.58391	0.113215	0.185778	No-change
Peak_100183	chr4	4792281	4793768	392.524	-0.299268	0.156087	-1.91731	0.0551982	0.104016	No-change
Peak_100184	chr4	4874617	4875012	13.0184	2.63411	0.876836	3.00411	0.0026636	0.00870574	gained-open
Peak_100185	chr4	4944102	4944900	71.5327	4.15765	0.48147	8.63533	5.85588e-18	4.94167e-16	gained-open
Peak_100186	chr4	5130844	5131153	14.4924	2.81404	0.862186	3.26384	0.00109912	0.00418526	gained-open
Peak_100187	chr4	5194237	5194740	54.8585	-0.358927	0.391794	-0.916111	0.359609	0.464281	No-change
Peak_100188	chr4	5250537	5251098	23.4019	4.96319	0.994736	4.98945	6.05504e-07	6.51978e-06	gained-open
Peak_100189	chr4	5327177	5327624	25.0839	2.01146	0.589284	3.41339	0.000641591	0.0026745	gained-open
Peak_10019	chr1	181995687	181996676	82.0031	1.49548	0.330755	4.5214	6.14306e-06	5.05088e-05	No-change
Peak_100190	chr4	5379122	5379712	50.9076	1.3822	0.44961	3.07421	0.00211059	0.00717594	No-change
Peak_100191	chr4	5510116	5510488	20.7499	2.90429	0.72034	4.03183	5.5344e-05	0.000337689	gained-open
Peak_100192	chr4	5515407	5515809	22.0884	-1.83919	0.62093	-2.96199	0.00305659	0.00975977	No-change
Peak_100193	chr4	5532036	5532473	32.346	3.98246	0.702616	5.66805	1.44433e-08	2.32799e-07	gained-open
Peak_100194	chr4	5532902	5533262	21.311	-0.0492028	0.598326	-0.0822341	0.934461	0.953471	No-change
Peak_100195	chr4	5571092	5571395	19.5248	-0.525154	0.621574	-0.844877	0.398179	0.502746	No-change
Peak_100196	chr4	5584138	5584509	25.1189	-0.325986	0.556062	-0.586241	0.557714	0.651174	No-change
Peak_100197	chr4	5599550	5599877	15.5149	-1.24446	0.71668	-1.73643	0.0824882	0.143854	No-change
Peak_100198	chr4	5643705	5645130	368.327	-0.179698	0.164132	-1.09484	0.273587	0.374942	No-change
Peak_100199	chr4	5646208	5646623	58.5935	-0.50503	0.363717	-1.38852	0.164978	0.25096	No-change
Peak_1002	chr1	31058802	31059321	52.8809	3.81753	0.518654	7.36045	1.83286e-13	7.51141e-12	gained-open
Peak_10020	chr1	182018456	182021390	318.019	-0.490314	0.172575	-2.84117	0.00449481	0.0133869	No-change
Peak_100200	chr4	5646833	5647190	15.1492	-4.31673	1.06011	-4.07195	4.66205e-05	0.000291418	gained-close
Peak_100201	chr4	5649084	5650041	56.3926	-4.47984	0.569241	-7.86985	3.55077e-15	1.91954e-13	gained-close
Peak_100202	chr4	5663025	5663452	21.934	1.12578	0.604761	1.86153	0.0626696	0.115239	No-change
Peak_100203	chr4	5667614	5668035	16.7803	-1.61627	0.695574	-2.32365	0.0201443	0.0457992	No-change
Peak_100204	chr4	5673284	5674173	116.177	0.462963	0.274321	1.68767	0.0914749	0.156431	No-change
Peak_100205	chr4	5693847	5694360	26.5773	-2.65915	0.606652	-4.38332	1.16884e-05	8.85675e-05	gained-close
Peak_100206	chr4	5700372	5700623	16.5981	0.635765	0.679914	0.935068	0.349753	0.454488	No-change
Peak_100207	chr4	5771982	5772528	24.0826	1.71312	0.594988	2.87925	0.00398619	0.0121366	No-change
Peak_100208	chr4	5785700	5786107	30.962	-0.276426	0.492106	-0.56172	0.574307	0.666017	No-change
Peak_100209	chr4	5795657	5796127	23.0284	-2.5482	0.660504	-3.85796	0.000114336	0.00062729	gained-close
Peak_10021	chr1	182030211	182030867	34.494	-0.799872	0.469584	-1.70336	0.0885001	0.152327	No-change
Peak_100210	chr4	5797745	5799096	323.101	-0.561172	0.17139	-3.27424	0.00105946	0.00406148	No-change
Peak_100211	chr4	5804972	5805346	12.3413	-2.22018	0.855372	-2.59557	0.0094433	0.0246413	gained-close
Peak_100212	chr4	5807697	5808139	24.3763	1.34463	0.574902	2.33888	0.0193417	0.044296	No-change
Peak_100213	chr4	5941387	5942011	43.7344	0.221182	0.417477	0.529807	0.596246	0.68499	No-change
Peak_100214	chr4	5962043	5962941	43.179	2.269	0.463101	4.89958	9.60419e-07	9.84434e-06	gained-open
Peak_100215	chr4	5991996	5992394	17.8689	2.59019	0.745075	3.47641	0.00050817	0.00220032	gained-open
Peak_100216	chr4	6067792	6068023	12.1127	1.64321	0.821442	2.0004	0.0454569	0.0887824	No-change
Peak_100217	chr4	6076903	6077846	84.779	1.01202	0.334242	3.02782	0.00246329	0.00815347	No-change
Peak_100218	chr4	6081762	6082613	46.1825	0.206752	0.405501	0.509867	0.610144	0.697137	No-change
Peak_100219	chr4	6088463	6088792	15.6277	1.78504	0.730285	2.4443	0.0145132	0.0350322	No-change
Peak_10022	chr1	182033876	182034363	31.4938	0.626599	0.491597	1.27462	0.202444	0.295505	No-change
Peak_100220	chr4	6093395	6093835	30.7511	-1.01999	0.511145	-1.9955	0.0459884	0.0896506	No-change
Peak_100221	chr4	6105503	6106004	40.1727	1.07666	0.454605	2.36833	0.0178685	0.041533	No-change
Peak_100222	chr4	6115771	6116392	33.3063	-1.90685	0.512099	-3.72359	0.00019641	0.00099231	No-change
Peak_100223	chr4	6157163	6157537	14.7391	-4.2637	1.05486	-4.04198	5.30024e-05	0.00032534	gained-close
Peak_100224	chr4	6159259	6160529	65.6587	-2.95367	0.406977	-7.25758	3.94082e-13	1.53433e-11	gained-close
Peak_100225	chr4	6161524	6162179	49.4661	-2.43428	0.444777	-5.47303	4.42403e-08	6.34632e-07	gained-close
Peak_100226	chr4	6170655	6172413	173.547	-1.52178	0.230924	-6.58996	4.39939e-11	1.17563e-09	No-change
Peak_100227	chr4	6190706	6191609	290.404	-0.239993	0.177409	-1.35277	0.17613	0.264423	No-change
Peak_100228	chr4	6213839	6214139	13.1065	0.742074	0.75654	0.980878	0.326653	0.430792	No-change
Peak_100229	chr4	6218497	6218794	13.0828	2.2988	0.834772	2.7538	0.00589074	0.0167344	gained-open
Peak_10023	chr1	182036319	182036663	19.1431	0.728702	0.639121	1.14016	0.254219	0.353798	No-change
Peak_100230	chr4	6220464	6220930	32.2094	1.8688	0.537672	3.47573	0.000509461	0.0022049	No-change
Peak_100231	chr4	6225268	6225742	36.0171	-0.479587	0.471404	-1.01736	0.308983	0.412322	No-change
Peak_100232	chr4	6337158	6337735	52.8115	0.665659	0.40901	1.62749	0.103634	0.173048	No-change
Peak_100233	chr4	6360988	6361293	14.5792	1.07702	0.730772	1.4738	0.140534	0.220946	No-change
Peak_100234	chr4	6365119	6366256	408.471	0.00657817	0.168214	0.0391059	0.968806	0.978348	No-change
Peak_100235	chr4	6367541	6367901	18.6983	0.799757	0.638263	1.25302	0.210198	0.30437	No-change
Peak_100236	chr4	6389656	6389992	22.1383	1.73409	0.618383	2.80423	0.0050437	0.0147034	No-change
Peak_100237	chr4	6427452	6428334	88.0466	0.214074	0.303423	0.70553	0.48048	0.581198	No-change
Peak_100238	chr4	6436251	6436609	21.0014	-1.2146	0.640136	-1.89741	0.0577736	0.107858	No-change
Peak_100239	chr4	6442790	6443055	20.5004	-0.151936	0.609208	-0.2494	0.803052	0.855364	No-change
Peak_10024	chr1	182045042	182045467	28.4778	-0.954299	0.519053	-1.83854	0.065983	0.120129	No-change
Peak_100240	chr4	6443626	6444113	19.8964	-1.64601	0.64398	-2.55599	0.0105885	0.0270742	No-change
Peak_100241	chr4	6452379	6454660	417.317	-0.179253	0.154037	-1.1637	0.244545	0.343049	No-change
Peak_100242	chr4	6455597	6456682	185.688	-2.2005	0.229892	-9.5719	1.0496e-21	1.53686e-19	gained-close
Peak_100243	chr4	6464375	6464672	13.1629	3.58695	0.993969	3.60872	0.000307715	0.00144663	gained-open
Peak_100244	chr4	6474608	6475079	23.1317	1.56005	0.603735	2.584	0.00976618	0.0253373	No-change
Peak_100245	chr4	6482759	6483009	11.6231	-2.80269	0.929352	-3.01575	0.00256347	0.00843274	gained-close
Peak_100246	chr4	6494131	6494453	21.6651	0.171579	0.605861	0.283198	0.777025	0.834959	No-change
Peak_100247	chr4	6512876	6513408	93.7834	-0.260187	0.289493	-0.898767	0.368777	0.473611	No-change
Peak_100248	chr4	6514826	6515235	34.7519	-0.906863	0.472606	-1.91886	0.0550025	0.103701	No-change
Peak_100249	chr4	6590394	6590959	26.3811	-1.61798	0.576756	-2.80531	0.00502686	0.0146636	No-change
Peak_10025	chr1	182052938	182053547	29.38	1.00943	0.514278	1.96282	0.0496675	0.0955183	No-change
Peak_100250	chr4	6592945	6593349	14.0809	-2.25114	2.07515	-1.08481	0.278006	0.379721	No-change
Peak_100251	chr4	6679059	6679537	20.8921	-1.83515	0.643163	-2.85332	0.00432648	0.0129724	No-change
Peak_100252	chr4	6688520	6689518	68.6167	-0.903209	0.340786	-2.65037	0.00804041	0.0216136	No-change
Peak_100253	chr4	6697241	6697764	26.0604	-2.31516	0.591775	-3.91222	9.14506e-05	0.000518324	gained-close
Peak_100254	chr4	6714189	6714582	22.9837	2.07319	0.621353	3.33657	0.00084818	0.00337243	gained-open
Peak_100255	chr4	6718370	6719246	61.4958	-0.509612	0.362589	-1.40548	0.159878	0.244699	No-change
Peak_100256	chr4	6784354	6784723	16.2138	0.740389	0.693138	1.06817	0.285444	0.387541	No-change
Peak_100257	chr4	6870526	6870843	15.5619	-2.12097	0.751	-2.82419	0.00473997	0.0139805	gained-close
Peak_100258	chr4	6878971	6879503	21.3039	-2.17317	0.64889	-3.34906	0.000810872	0.00325014	gained-close
Peak_100259	chr4	6901550	6901822	16.4378	-0.781409	0.675295	-1.15714	0.247216	0.34599	No-change
Peak_10026	chr1	182055110	182055727	93.5784	0.479168	0.289976	1.65244	0.098445	0.166014	No-change
Peak_100260	chr4	6914183	6914686	30.2856	-2.15877	0.546634	-3.94921	7.84083e-05	0.000454695	gained-close
Peak_100261	chr4	6968725	6969207	54.8029	-4.77231	0.617901	-7.72343	1.13244e-14	5.66032e-13	gained-close
Peak_100262	chr4	6987137	6987482	17.2156	1.6397	0.690648	2.37415	0.0175892	0.041008	No-change
Peak_100263	chr4	6987942	6988398	22.5274	-0.874188	0.584719	-1.49506	0.1349	0.213922	No-change
Peak_100264	chr4	6989024	6992473	634.89	-0.578302	0.128577	-4.49772	6.8685e-06	5.57078e-05	No-change
Peak_100265	chr4	7143714	7144690	51.1283	-3.17806	0.497996	-6.3817	1.75137e-10	4.18514e-09	gained-close
Peak_100266	chr4	7153947	7154547	50.0405	-0.991231	0.399298	-2.48243	0.0130488	0.0321688	No-change
Peak_100267	chr4	7171706	7171955	10.988	2.50386	0.947574	2.64239	0.00823233	0.0220246	gained-open
Peak_100268	chr4	7201800	7202324	32.4738	-3.48285	0.624784	-5.57448	2.48263e-08	3.77564e-07	gained-close
Peak_100269	chr4	7455056	7455446	23.214	-0.426515	0.566244	-0.753236	0.451308	0.553679	No-change
Peak_10027	chr1	182063735	182064221	23.2288	-0.941189	0.58606	-1.60596	0.108283	0.179256	No-change
Peak_100270	chr4	7596341	7596634	12.8117	1.86401	0.873317	2.1344	0.0328103	0.0681003	No-change
Peak_100271	chr4	7921559	7921868	17.3881	1.22665	0.682513	1.79726	0.0722951	0.129397	No-change
Peak_100272	chr4	8005258	8005598	20.1897	-0.679636	0.61304	-1.10863	0.267589	0.368467	No-change
Peak_100273	chr4	8009896	8010638	55.5548	0.0677901	0.379259	0.178744	0.858139	0.897364	No-change
Peak_100274	chr4	8026314	8026879	39.1649	-3.92449	0.606856	-6.46691	1.00025e-10	2.50293e-09	gained-close
Peak_100275	chr4	8028665	8028993	14.9249	-2.20491	0.776596	-2.83919	0.00452279	0.0134522	gained-close
Peak_100276	chr4	8068142	8068524	30.6658	0.790445	0.503924	1.56858	0.116745	0.190428	No-change
Peak_100277	chr4	8084892	8085475	81.2881	0.132017	0.312622	0.422288	0.672815	0.750371	No-change
Peak_100278	chr4	8097596	8098588	104.471	-0.450511	0.276885	-1.62707	0.103723	0.173172	No-change
Peak_100279	chr4	8106921	8107377	27.7381	-1.06815	0.528141	-2.02247	0.043128	0.0850606	No-change
Peak_10028	chr1	182081732	182082514	153.45	0.58661	0.232192	2.5264	0.011524	0.029043	No-change
Peak_100280	chr4	8154243	8155186	46.7913	-0.0365469	0.411049	-0.0889112	0.929153	0.949516	No-change
Peak_100281	chr4	8164951	8165226	19.2956	-0.2874	0.620617	-0.463088	0.643301	0.72533	No-change
Peak_100282	chr4	8179024	8179562	19.4353	2.32742	0.686973	3.38793	0.000704223	0.00289026	gained-open
Peak_100283	chr4	8199854	8200643	49.558	1.47211	0.414908	3.54804	0.000388104	0.00175699	No-change
Peak_100284	chr4	8211353	8211725	12.884	2.66543	0.876025	3.04265	0.00234508	0.00782985	gained-open
Peak_100285	chr4	8212973	8213319	19.5058	-2.99236	0.74167	-4.03462	5.46898e-05	0.000334208	gained-close
Peak_100286	chr4	8215419	8215703	17.6888	0.735223	0.670215	1.097	0.272643	0.373915	No-change
Peak_100287	chr4	8216131	8217616	129.411	0.0300908	0.262776	0.114511	0.908833	0.934503	No-change
Peak_100288	chr4	8219546	8219854	11.0023	-2.71491	0.942846	-2.87949	0.00398323	0.0121292	gained-close
Peak_100289	chr4	8232216	8232869	27.7284	1.6959	0.555026	3.05554	0.00224657	0.0075524	No-change
Peak_10029	chr1	182086281	182087275	128.164	-1.72336	0.263153	-6.54888	5.79683e-11	1.51485e-09	No-change
Peak_100290	chr4	8238455	8239668	141.224	-0.69582	0.245706	-2.83193	0.00462686	0.0137045	No-change
Peak_100291	chr4	8245474	8245996	36.4868	2.21847	0.549574	4.03672	5.42039e-05	0.000331645	gained-open
Peak_100292	chr4	8367536	8367973	33.7361	-0.402572	0.471267	-0.854234	0.392976	0.497706	No-change
Peak_100293	chr4	8380727	8381245	31.3121	0.2405	0.500831	0.480202	0.631084	0.715143	No-change
Peak_100294	chr4	8381250	8382366	72.7756	0.290453	0.331073	0.877309	0.380319	0.485026	No-change
Peak_100295	chr4	8417840	8419033	77.5351	-0.410115	0.321053	-1.27741	0.201458	0.294268	No-change
Peak_100296	chr4	8429746	8430081	15.9733	1.59651	0.748941	2.13169	0.0330326	0.0684626	No-change
Peak_100297	chr4	8510076	8510633	45.2023	-0.614256	0.414098	-1.48336	0.137979	0.217786	No-change
Peak_100298	chr4	8517658	8518543	68.04	-1.68002	0.354696	-4.7365	2.17442e-06	2.0234e-05	No-change
Peak_100299	chr4	8535314	8536674	341.585	-0.367893	0.165	-2.22966	0.0257703	0.0559217	No-change
Peak_1003	chr1	31072631	31073366	56.2375	2.69393	0.425598	6.32975	2.45558e-10	5.69004e-09	gained-open
Peak_10030	chr1	182088458	182092237	441.825	0.1576	0.152765	1.03165	0.302235	0.40524	No-change
Peak_100300	chr4	8537306	8537705	28.1798	0.335633	0.515154	0.651521	0.51471	0.6125	No-change
Peak_100301	chr4	8573611	8573966	18.7797	-0.665068	0.630701	-1.05449	0.291658	0.394039	No-change
Peak_100302	chr4	8577399	8577818	23.7929	0.845513	0.574269	1.47233	0.140932	0.22143	No-change
Peak_100303	chr4	8598460	8598734	19.2239	-0.419155	0.622233	-0.673631	0.500546	0.599542	No-change
Peak_100304	chr4	8646919	8648922	479.058	-0.354346	0.14295	-2.47881	0.0131823	0.0324289	No-change
Peak_100305	chr4	8651162	8651596	31.7689	-0.943082	0.492903	-1.91332	0.0557071	0.104765	No-change
Peak_100306	chr4	8666542	8667494	166.865	0.26288	0.227355	1.15625	0.247578	0.34639	No-change
Peak_100307	chr4	8686527	8686766	15.9644	-0.80393	0.696401	-1.15441	0.248333	0.347265	No-change
Peak_100308	chr4	8687905	8688810	158.092	-2.90261	0.275273	-10.5445	5.38707e-26	1.34254e-23	gained-close
Peak_100309	chr4	8689747	8692389	396.21	-0.870296	0.157616	-5.52161	3.35911e-08	4.95254e-07	No-change
Peak_10031	chr1	182094506	182095699	125.298	-0.920598	0.257887	-3.56978	0.000357284	0.00164	No-change
Peak_100310	chr4	8692833	8693241	16.525	2.04256	0.725074	2.81704	0.00484684	0.0142398	gained-open
Peak_100311	chr4	8708398	8708719	15.8478	0.76326	0.693473	1.10063	0.271056	0.372233	No-change
Peak_100312	chr4	8709900	8710524	37.0822	-1.16725	0.48055	-2.429	0.0151407	0.0362828	No-change
Peak_100313	chr4	8712190	8712487	17.3566	-0.38973	0.654083	-0.595842	0.551281	0.645481	No-change
Peak_100314	chr4	8713060	8713640	40.0485	-1.28021	0.456061	-2.8071	0.00499904	0.0146006	No-change
Peak_100315	chr4	8714520	8715310	44.0388	1.30617	0.431862	3.0245	0.00249047	0.00822809	No-change
Peak_100316	chr4	8722904	8723376	29.9617	-1.33366	0.520319	-2.56316	0.0103726	0.0266178	No-change
Peak_100317	chr4	8724657	8726574	200.273	-0.573855	0.207138	-2.7704	0.00559875	0.0160457	No-change
Peak_100318	chr4	8726579	8727046	28.3207	0.447678	0.555569	0.8058	0.420358	0.524397	No-change
Peak_100319	chr4	8728636	8729309	40.1611	-0.359714	0.448913	-0.8013	0.422958	0.526845	No-change
Peak_10032	chr1	182099028	182099547	33.1542	1.24994	0.504736	2.47643	0.0132704	0.0326031	No-change
Peak_100320	chr4	8729873	8730654	41.5265	-0.244418	0.440681	-0.554638	0.579142	0.670285	No-change
Peak_100321	chr4	8737202	8738056	42.8161	-0.000629247	0.430296	-0.00146236	0.998833	0.999102	No-change
Peak_100322	chr4	8745369	8746321	52.1983	-0.317422	0.380658	-0.833878	0.40435	0.508824	No-change
Peak_100323	chr4	8750720	8751190	30.1666	-0.877552	0.50323	-1.74384	0.0811869	0.142037	No-change
Peak_100324	chr4	8759709	8760034	19.3983	-0.577549	0.640204	-0.902133	0.366986	0.471758	No-change
Peak_100325	chr4	8769530	8770287	76.551	2.64008	0.365962	7.21409	5.42953e-13	2.04612e-11	gained-open
Peak_100326	chr4	8772226	8772683	43.4773	0.706317	0.423545	1.66763	0.0953884	0.161789	No-change
Peak_100327	chr4	8773559	8774006	23.563	0.718143	0.585663	1.22621	0.220121	0.315752	No-change
Peak_100328	chr4	8774722	8775766	50.8412	0.126131	0.393432	0.320591	0.74852	0.812272	No-change
Peak_100329	chr4	8776397	8776802	19.6788	1.61914	0.659448	2.4553	0.0140767	0.0341759	No-change
Peak_10033	chr1	182102068	182102457	24.0123	2.03961	0.60681	3.3612	0.00077606	0.00313555	gained-open
Peak_100330	chr4	8777314	8777675	25.424	-0.414293	0.540774	-0.766111	0.44361	0.546515	No-change
Peak_100331	chr4	8778178	8779004	41.5712	-0.411498	0.431768	-0.953053	0.340563	0.445151	No-change
Peak_100332	chr4	8779328	8779951	45.2289	0.841909	0.413597	2.03558	0.0417928	0.0829382	No-change
Peak_100333	chr4	8789018	8789353	18.7688	0.913802	0.648049	1.41008	0.158516	0.243083	No-change
Peak_100334	chr4	8795939	8796744	49.4407	0.208732	0.400595	0.521055	0.602329	0.6903	No-change
Peak_100335	chr4	8798992	8799941	95.9843	1.07976	0.296451	3.64228	0.000270237	0.00129677	No-change
Peak_100336	chr4	8830339	8830768	20.8702	1.4816	0.638319	2.32109	0.0202818	0.0460542	No-change
Peak_100337	chr4	8834671	8834944	17.1378	0.296058	0.659698	0.448779	0.653591	0.734437	No-change
Peak_100338	chr4	8850331	8851209	105.393	1.51964	0.293111	5.18452	2.16569e-07	2.61262e-06	No-change
Peak_100339	chr4	8851521	8852189	28.8802	2.69455	0.600738	4.4854	7.27759e-06	5.8624e-05	gained-open
Peak_10034	chr1	182102608	182103249	38.2785	-1.37432	0.458741	-2.99584	0.00273688	0.00890463	No-change
Peak_100340	chr4	8852327	8852661	15.0193	1.2716	0.723904	1.75658	0.0789893	0.138884	No-change
Peak_100341	chr4	8853934	8854539	44.7323	2.37041	0.464318	5.10515	3.3054e-07	3.80698e-06	gained-open
Peak_100342	chr4	8869305	8869759	30.6	0.409892	0.496596	0.825402	0.409143	0.513348	No-change
Peak_100343	chr4	8871417	8871792	23.7642	0.724006	0.576627	1.25559	0.209266	0.303327	No-change
Peak_100344	chr4	8876646	8877176	27.8863	0.707608	0.533278	1.3269	0.184541	0.274441	No-change
Peak_100345	chr4	8889607	8890055	21.4585	1.92415	0.649693	2.96163	0.00306016	0.0097692	No-change
Peak_100346	chr4	8891615	8892736	52.9115	1.03325	0.386	2.67682	0.00743239	0.0202549	No-change
Peak_100347	chr4	8893448	8893974	30.2348	3.28933	0.629703	5.22362	1.75455e-07	2.16435e-06	gained-open
Peak_100348	chr4	8906629	8907474	57.0112	-0.904986	0.369346	-2.45024	0.014276	0.0345622	No-change
Peak_100349	chr4	8908587	8908891	15.6814	-1.27311	0.735275	-1.73148	0.0833667	0.14511	No-change
Peak_10035	chr1	182108007	182108865	105.89	0.792658	0.293052	2.70483	0.00683386	0.0189119	No-change
Peak_100350	chr4	8909381	8913152	857.901	-0.528541	0.125543	-4.21004	2.55321e-05	0.000174049	No-change
Peak_100351	chr4	8913540	8914121	43.0327	-1.05121	0.47542	-2.21111	0.0270283	0.0581695	No-change
Peak_100352	chr4	8915682	8916915	299.101	-0.654577	0.178982	-3.65723	0.000254958	0.00123586	No-change
Peak_100353	chr4	8919593	8919914	13.2114	-0.27498	0.777855	-0.353511	0.723705	0.792532	No-change
Peak_100354	chr4	8919992	8923866	456.509	-0.592827	0.152557	-3.88594	0.000101933	0.000568937	No-change
Peak_100355	chr4	8926532	8927786	159.161	-0.84379	0.236213	-3.57215	0.000354065	0.00162816	No-change
Peak_100356	chr4	8928578	8929587	95.5512	-3.32352	0.36602	-9.08016	1.08414e-19	1.1846e-17	gained-close
Peak_100357	chr4	8939099	8939874	52.5534	0.33454	0.380315	0.879639	0.379055	0.483757	No-change
Peak_100358	chr4	8945669	8945960	13.1319	3.25295	0.943422	3.44804	0.000564678	0.0024033	gained-open
Peak_100359	chr4	8949597	8950270	35.4668	1.02911	0.472524	2.1779	0.0294134	0.0622835	No-change
Peak_10036	chr1	182110691	182111193	36.6168	-0.726009	0.458674	-1.58284	0.113457	0.18609	No-change
Peak_100360	chr4	8953144	8953606	21.3279	0.577881	0.598074	0.966237	0.333925	0.438281	No-change
Peak_100361	chr4	8953640	8955263	328.038	-0.50732	0.177958	-2.85079	0.00436109	0.0130605	No-change
Peak_100362	chr4	8956197	8957467	91.4604	-0.381736	0.294801	-1.29489	0.195357	0.287133	No-change
Peak_100363	chr4	8957619	8958415	155.583	1.37913	0.249238	5.53338	3.14112e-08	4.65737e-07	No-change
Peak_100364	chr4	8960357	8960709	20.1419	-1.05252	0.619264	-1.69963	0.0891998	0.153302	No-change
Peak_100365	chr4	8962991	8963615	64.4908	1.72224	0.37066	4.64642	3.3774e-06	2.98264e-05	No-change
Peak_100366	chr4	8968258	8969209	95.5761	1.68331	0.309138	5.44517	5.17558e-08	7.31537e-07	No-change
Peak_100367	chr4	8986388	8986725	18.6765	2.19632	0.699306	3.14072	0.00168535	0.00595708	gained-open
Peak_100368	chr4	8990081	8990707	49.4058	1.42306	0.416107	3.41993	0.000626384	0.00262086	No-change
Peak_100369	chr4	9005952	9006654	48.8247	0.399302	0.427993	0.932964	0.350839	0.455613	No-change
Peak_10037	chr1	182113605	182114640	47.9519	0.202583	0.399058	0.507653	0.611697	0.698456	No-change
Peak_100370	chr4	9009665	9010255	32.4911	0.253998	0.483247	0.525607	0.599162	0.687499	No-change
Peak_100371	chr4	9015346	9016388	127.241	-0.27852	0.265403	-1.04942	0.293984	0.396433	No-change
Peak_100372	chr4	9024211	9024605	18.0932	2.23547	0.716158	3.12147	0.00179949	0.00629049	gained-open
Peak_100373	chr4	9026028	9026463	24.284	-1.3758	0.611923	-2.24833	0.0245554	0.0538036	No-change
Peak_100374	chr4	9026871	9027157	15.149	-0.702025	0.712558	-0.985219	0.324517	0.428571	No-change
Peak_100375	chr4	9027350	9029436	450.957	0.627163	0.14869	4.21793	2.46554e-05	0.000169083	No-change
Peak_100376	chr4	9029689	9031132	133.389	1.59713	0.260605	6.12854	8.86864e-10	1.84351e-08	No-change
Peak_100377	chr4	9031349	9032232	69.4225	-2.76241	0.398311	-6.93531	4.05331e-12	1.315e-10	gained-close
Peak_100378	chr4	9034124	9034691	26.6035	1.05239	0.547236	1.9231	0.0544673	0.102878	No-change
Peak_100379	chr4	9035297	9035818	29.0961	0.245069	0.51637	0.4746	0.635072	0.718455	No-change
Peak_10038	chr1	182115193	182116112	94.5102	-0.321354	0.323078	-0.994666	0.319899	0.423696	No-change
Peak_100380	chr4	9042025	9042570	30.5351	1.10725	0.516431	2.14405	0.032029	0.0667785	No-change
Peak_100381	chr4	9052977	9053560	29.6134	3.02912	0.607233	4.9884	6.08807e-07	6.55225e-06	gained-open
Peak_100382	chr4	9060174	9060587	24.1046	1.32188	0.58541	2.25804	0.0239433	0.0526893	No-change
Peak_100383	chr4	9073692	9075914	341.367	-1.7256	0.177337	-9.73062	2.23223e-22	3.63499e-20	No-change
Peak_100384	chr4	9076121	9076634	30.863	-0.126791	0.490991	-0.258235	0.796226	0.850195	No-change
Peak_100385	chr4	9079592	9080552	136.224	-1.367	0.251523	-5.43492	5.48222e-08	7.69568e-07	No-change
Peak_100386	chr4	9081573	9083234	151.39	0.111402	0.232687	0.478765	0.632106	0.715976	No-change
Peak_100387	chr4	9088708	9089332	47.4402	1.95658	0.445647	4.39044	1.13122e-05	8.61051e-05	No-change
Peak_100388	chr4	9094098	9095094	87.9189	-0.735509	0.321118	-2.29046	0.0219945	0.049184	No-change
Peak_100389	chr4	9095660	9096238	61.9339	-0.536547	0.395216	-1.35761	0.174589	0.262571	No-change
Peak_10039	chr1	182120980	182121585	29.9516	1.99556	0.543521	3.67154	0.00024109	0.00117918	No-change
Peak_100390	chr4	9096988	9098096	108.734	-0.48537	0.272252	-1.7828	0.0746195	0.13268	No-change
Peak_100391	chr4	9098606	9098920	14.3902	-0.987695	0.727483	-1.35769	0.174562	0.262549	No-change
Peak_100392	chr4	9104252	9105019	35.7015	1.4127	0.497181	2.84142	0.00449134	0.0133787	No-change
Peak_100393	chr4	9115732	9116301	76.4086	-1.20771	0.346818	-3.48225	0.000497219	0.00216046	No-change
Peak_100394	chr4	9117122	9117688	84.7423	0.79353	0.320697	2.4744	0.0133462	0.0327533	No-change
Peak_100395	chr4	9117985	9118778	66.9802	0.213671	0.342113	0.624562	0.532259	0.628494	No-change
Peak_100396	chr4	9123482	9123887	29.4643	1.33754	0.521852	2.56307	0.010375	0.026622	No-change
Peak_100397	chr4	9124846	9125919	86.5974	-0.621241	0.304215	-2.04211	0.0411408	0.0818731	No-change
Peak_100398	chr4	9129922	9130760	136.871	-3.27669	0.304142	-10.7735	4.59007e-27	1.2819e-24	gained-close
Peak_100399	chr4	9135674	9136741	162.016	-0.123413	0.23165	-0.532755	0.594203	0.683189	No-change
Peak_1004	chr1	31094641	31095358	50.9923	-1.65053	0.409808	-4.02757	5.63557e-05	0.000342959	No-change
Peak_10040	chr1	182124343	182125503	373.958	0.0697979	0.159128	0.438626	0.660932	0.740484	No-change
Peak_100400	chr4	9146428	9146798	18.723	-0.816891	0.634643	-1.28716	0.198037	0.290327	No-change
Peak_100401	chr4	9147456	9148261	87.1952	0.146889	0.299834	0.4899	0.624204	0.709159	No-change
Peak_100402	chr4	9161507	9162546	46.323	1.66109	0.428098	3.88016	0.000104389	0.000580736	No-change
Peak_100403	chr4	9180543	9181113	27.8407	1.69216	0.579138	2.92186	0.00347945	0.0108523	No-change
Peak_100404	chr4	9184343	9185804	398.997	-0.0175334	0.158378	-0.110706	0.91185	0.93679	No-change
Peak_100405	chr4	9190186	9191448	89.3445	-0.0304296	0.316678	-0.09609	0.923449	0.945345	No-change
Peak_100406	chr4	9220467	9221393	111.181	-1.78751	0.303269	-5.89415	3.76621e-09	6.8814e-08	No-change
Peak_100407	chr4	9269131	9270024	170.407	-0.283245	0.222226	-1.27458	0.202457	0.295522	No-change
Peak_100408	chr4	9310484	9311010	24.3441	-3.17036	0.715722	-4.4296	9.44087e-06	7.35683e-05	gained-close
Peak_100409	chr4	9312911	9313723	41.6194	-0.687039	0.428406	-1.60371	0.108778	0.179923	No-change
Peak_10041	chr1	182137047	182137503	36.2493	-0.353487	0.465814	-0.758859	0.447937	0.550583	No-change
Peak_100410	chr4	9314566	9314934	25.1433	-0.922112	0.563403	-1.63668	0.101697	0.170455	No-change
Peak_100411	chr4	9315363	9315940	30.1811	0.8811	0.505954	1.74146	0.0816024	0.142618	No-change
Peak_100412	chr4	9337359	9338318	96.7859	1.48908	0.3014	4.94054	7.79049e-07	8.16124e-06	No-change
Peak_100413	chr4	9423109	9423638	30.7631	3.16521	0.621442	5.09334	3.51815e-07	4.02416e-06	gained-open
Peak_100414	chr4	9440593	9440861	10.6877	2.13484	0.905491	2.35766	0.0183906	0.0425307	gained-open
Peak_100415	chr4	9444552	9444814	14.3835	1.50989	0.746354	2.02303	0.0430705	0.084964	No-change
Peak_100416	chr4	9456396	9456779	35.98	-0.594103	0.463062	-1.28299	0.199496	0.291998	No-change
Peak_100417	chr4	9513658	9514027	14.6619	2.53421	0.815593	3.1072	0.00188871	0.00654553	gained-open
Peak_100418	chr4	9517675	9518005	14.7997	2.22449	0.79128	2.81126	0.00493481	0.01445	gained-open
Peak_100419	chr4	9530318	9530712	34.5907	0.421916	0.467028	0.903405	0.366311	0.471106	No-change
Peak_10042	chr1	182139913	182141346	142.085	-0.0676865	0.240788	-0.281104	0.778631	0.836214	No-change
Peak_100420	chr4	9541567	9542186	39.5195	-0.256176	0.46362	-0.552555	0.580568	0.671445	No-change
Peak_100421	chr4	9551017	9551627	25.2716	-1.04545	0.557826	-1.87416	0.0609086	0.112598	No-change
Peak_100422	chr4	9595469	9596783	149.845	-1.56748	0.243745	-6.43083	1.26907e-10	3.11653e-09	No-change
Peak_100423	chr4	9597092	9597726	32.2996	-0.972551	0.493542	-1.97055	0.0487752	0.0941367	No-change
Peak_100424	chr4	9614423	9614869	49.7399	0.365282	0.396901	0.920336	0.357397	0.462158	No-change
Peak_100425	chr4	9616108	9616367	17.993	-0.25468	0.641573	-0.396963	0.691395	0.766095	No-change
Peak_100426	chr4	9626527	9627278	66.0505	1.26252	0.358984	3.51692	0.000436582	0.0019381	No-change
Peak_100427	chr4	9642574	9643065	38.4989	1.33617	0.456282	2.92838	0.00340729	0.0106661	No-change
Peak_100428	chr4	9643597	9644028	29.1558	2.00452	0.559243	3.58434	0.000337933	0.00156552	gained-open
Peak_100429	chr4	9647543	9648377	37.3409	0.337054	0.450232	0.748623	0.454085	0.556363	No-change
Peak_10043	chr1	182162869	182163376	51.6179	-0.485199	0.38929	-1.24637	0.212629	0.307172	No-change
Peak_100430	chr4	9665707	9666079	30.779	0.316826	0.506369	0.625683	0.531523	0.627836	No-change
Peak_100431	chr4	9668402	9670162	750.844	0.22552	0.121473	1.85655	0.0633759	0.116305	No-change
Peak_100432	chr4	9708870	9709184	11.4895	2.70795	0.932369	2.90438	0.00367984	0.0113655	gained-open
Peak_100433	chr4	9737066	9737626	34.5331	-0.229267	0.510986	-0.448676	0.653665	0.73449	No-change
Peak_100434	chr4	9763451	9763780	16.7989	1.80494	0.706128	2.55611	0.010585	0.0270663	No-change
Peak_100435	chr4	9770396	9771550	262.48	0.169042	0.189881	0.89025	0.373331	0.478107	No-change
Peak_100436	chr4	9780143	9780518	46.3804	-0.268645	0.403549	-0.665707	0.505598	0.604267	No-change
Peak_100437	chr4	9825147	9826417	122.641	-0.888035	0.259762	-3.41865	0.000629315	0.0026306	No-change
Peak_100438	chr4	9830251	9831838	125.761	-0.567338	0.259935	-2.18262	0.029064	0.0616889	No-change
Peak_100439	chr4	9841203	9841561	22.2211	-1.26173	0.594792	-2.1213	0.0338966	0.069925	No-change
Peak_10044	chr1	182181689	182182785	36.4502	-2.53725	0.525316	-4.82995	1.36569e-06	1.34369e-05	gained-close
Peak_100440	chr4	9841947	9842323	33.257	0.239491	0.486403	0.492371	0.622457	0.707581	No-change
Peak_100441	chr4	9842848	9847958	688.73	-0.862701	0.126103	-6.84127	7.84965e-12	2.42402e-10	No-change
Peak_100442	chr4	9849227	9850107	47.6914	-1.03445	0.421073	-2.45669	0.0140223	0.0340755	No-change
Peak_100443	chr4	9857347	9858044	61.7072	-0.469042	0.352359	-1.33115	0.18314	0.27283	No-change
Peak_100444	chr4	9858944	9861726	415.741	-0.357838	0.155543	-2.30058	0.0214155	0.0481473	No-change
Peak_100445	chr4	9874330	9875288	153.503	-0.543653	0.230042	-2.36328	0.0181142	0.0420007	No-change
Peak_100446	chr4	9877335	9877596	12.4691	1.60236	0.822911	1.94718	0.0515129	0.0983687	No-change
Peak_100447	chr4	9888875	9889259	22.9033	3.56263	0.754006	4.72494	2.30182e-06	2.12708e-05	gained-open
Peak_100448	chr4	9938951	9939277	13.3221	-2.7738	0.866073	-3.20273	0.00136131	0.00498865	gained-close
Peak_100449	chr4	9956549	9956858	19.327	1.14774	0.633676	1.81124	0.0701035	0.12615	No-change
Peak_10045	chr1	182191183	182191624	22.5864	-1.44779	0.615477	-2.3523	0.0186577	0.0430269	No-change
Peak_100450	chr4	9993797	9994357	43.4879	-3.94537	0.585088	-6.7432	1.54938e-11	4.50999e-10	gained-close
Peak_100451	chr4	10031503	10032924	134.097	-1.97025	0.268101	-7.34893	1.99795e-13	8.1337e-12	No-change
Peak_100452	chr4	10033642	10033952	17.6835	1.16742	0.71696	1.62829	0.103463	0.172827	No-change
Peak_100453	chr4	10141468	10141942	30.2681	-1.0334	0.504826	-2.04704	0.040654	0.0810902	No-change
Peak_100454	chr4	10158751	10158981	10.5093	-2.38067	0.941267	-2.52922	0.0114316	0.0288497	gained-close
Peak_100455	chr4	10321825	10322565	102.463	0.40857	0.297972	1.37117	0.170322	0.257485	No-change
Peak_100456	chr4	10399688	10400272	23.6863	-2.45507	0.665593	-3.68854	0.000225543	0.00111527	gained-close
Peak_100457	chr4	10459872	10460219	22.2875	-0.511333	0.578812	-0.883418	0.37701	0.481733	No-change
Peak_100458	chr4	10508437	10508853	32.301	-0.54811	0.492827	-1.11217	0.266064	0.366777	No-change
Peak_100459	chr4	10514110	10514497	16.2579	-2.35033	0.748297	-3.1409	0.00168428	0.00595385	gained-close
Peak_10046	chr1	182191790	182192592	59.5523	-1.02799	0.366079	-2.80811	0.00498329	0.0145615	No-change
Peak_100460	chr4	10550735	10551415	56.291	-2.27651	0.419761	-5.42334	5.84952e-08	8.15111e-07	gained-close
Peak_100461	chr4	10611738	10612111	19.5595	2.90222	0.73863	3.9292	8.52294e-05	0.000488436	gained-open
Peak_100462	chr4	10613324	10614074	38.5993	-0.681853	0.463321	-1.47166	0.141112	0.221659	No-change
Peak_100463	chr4	10635754	10636153	27.6809	-1.01572	0.531138	-1.91234	0.0558321	0.104944	No-change
Peak_100464	chr4	10691565	10692381	40.0445	2.82997	0.520253	5.43961	5.33984e-08	7.51695e-07	gained-open
Peak_100465	chr4	10694185	10694672	15.9051	-2.03504	0.768746	-2.64722	0.00811554	0.0217749	gained-close
Peak_100466	chr4	10750147	10750790	34.986	-2.25049	0.522988	-4.30315	1.6839e-05	0.000121592	gained-close
Peak_100467	chr4	10753278	10753522	14.8652	0.920518	0.71997	1.27855	0.201056	0.293788	No-change
Peak_100468	chr4	10774547	10775028	45.6664	1.8111	0.433693	4.17599	2.96698e-05	0.000197744	No-change
Peak_100469	chr4	10800927	10801537	27.8939	2.08937	1.3683	1.52699	0.126764	0.203475	No-change
Peak_10047	chr1	182237930	182238278	18.3446	2.32181	0.712434	3.25898	0.00111813	0.00424453	gained-open
Peak_100470	chr4	10873372	10875282	455.771	-0.116437	0.145481	-0.800355	0.423505	0.527304	No-change
Peak_100471	chr4	10875415	10875767	18.7733	0.0074088	0.629326	0.0117726	0.990607	0.993499	No-change
Peak_100472	chr4	10887348	10887688	17.2654	-3.2092	0.815312	-3.93617	8.27938e-05	0.000476443	gained-close
Peak_100473	chr4	10896896	10897239	27.3799	0.215383	0.553272	0.38929	0.697062	0.770767	No-change
Peak_100474	chr4	10905044	10906592	206.068	-0.361801	0.205686	-1.759	0.078578	0.138296	No-change
Peak_100475	chr4	10911470	10911869	24.4918	-1.26196	0.582061	-2.16808	0.0301524	0.0635682	No-change
Peak_100476	chr4	10912540	10913561	116.852	-0.667645	0.271193	-2.46188	0.013821	0.0336796	No-change
Peak_100477	chr4	10913673	10914022	13.5062	-0.628147	0.760374	-0.826103	0.408746	0.512962	No-change
Peak_100478	chr4	10918959	10919711	63.2821	-1.03984	0.366345	-2.83843	0.00453363	0.0134795	No-change
Peak_100479	chr4	10924129	10924484	17.995	-2.25169	0.717298	-3.13912	0.00169456	0.00598326	gained-close
Peak_10048	chr1	182250495	182251311	77.6613	0.358504	0.355609	1.00814	0.313386	0.41692	No-change
Peak_100480	chr4	10932148	10933142	115.056	-0.941834	0.267515	-3.52068	0.000430448	0.00191577	No-change
Peak_100481	chr4	10934643	10935533	44.4946	-2.94779	0.505842	-5.8275	5.62631e-09	9.91272e-08	gained-close
Peak_100482	chr4	10942289	10942878	40.7211	2.4083	0.500045	4.81617	1.46337e-06	1.42803e-05	gained-open
Peak_100483	chr4	10947375	10947854	39.8044	0.126526	0.435342	0.290637	0.771329	0.830379	No-change
Peak_100484	chr4	10953194	10953627	29.6073	-0.936177	0.518007	-1.80727	0.0707208	0.127062	No-change
Peak_100485	chr4	10955002	10956044	51.399	-2.44618	0.431888	-5.66393	1.47945e-08	2.37909e-07	gained-close
Peak_100486	chr4	10962764	10963135	16.8311	-1.85138	0.731188	-2.53202	0.0113408	0.0286551	No-change
Peak_100487	chr4	10967722	10968599	109.789	-0.0306022	0.271907	-0.112547	0.91039	0.935724	No-change
Peak_100488	chr4	10970475	10970756	16.6888	0.285209	0.671792	0.424549	0.671165	0.748976	No-change
Peak_100489	chr4	10971333	10971640	18.8512	-1.26079	0.645132	-1.95432	0.0506636	0.0970753	No-change
Peak_10049	chr1	182268194	182268889	43.0121	-1.97784	0.465122	-4.2523	2.11586e-05	0.000148279	No-change
Peak_100490	chr4	10972689	10973545	43.8227	-0.670997	0.419071	-1.60116	0.109342	0.180692	No-change
Peak_100491	chr4	10975754	10976402	54.6733	1.33241	0.386305	3.44912	0.000562423	0.00239479	No-change
Peak_100492	chr4	10976523	10977103	72.6026	-0.171801	0.329231	-0.521824	0.601793	0.689765	No-change
Peak_100493	chr4	10980611	10981253	61.7049	0.282589	0.35156	0.803813	0.421505	0.525427	No-change
Peak_100494	chr4	10985224	10985884	34.5137	-0.886766	0.472653	-1.87614	0.0606355	0.11221	No-change
Peak_100495	chr4	10995594	10996891	92.9756	-1.30127	0.299722	-4.34157	1.41468e-05	0.000104475	No-change
Peak_100496	chr4	11003336	11003809	16.4455	-1.68571	0.725809	-2.32252	0.0202049	0.0459095	No-change
Peak_100497	chr4	11004925	11005463	38.0258	-1.69663	0.467323	-3.63053	0.000282838	0.00134684	No-change
Peak_100498	chr4	11006390	11008380	491.925	-0.462542	0.142981	-3.235	0.00121643	0.00454884	No-change
Peak_100499	chr4	11009975	11010552	43.4164	-0.191483	0.443399	-0.431852	0.665849	0.744661	No-change
Peak_1005	chr1	31096094	31096679	36.8732	0.0167058	0.466536	0.0358082	0.971435	0.980222	No-change
Peak_10050	chr1	182281175	182281631	42.354	1.0417	0.431327	2.41509	0.0157312	0.0374351	No-change
Peak_100500	chr4	11015092	11015453	23.8046	0.156773	0.559955	0.279975	0.779497	0.836899	No-change
Peak_100501	chr4	11021823	11022168	26.439	0.0894713	0.538907	0.166024	0.868138	0.904842	No-change
Peak_100502	chr4	11026257	11026660	29.5965	-0.885311	0.512179	-1.72852	0.0838952	0.145834	No-change
Peak_100503	chr4	11038463	11039202	51.8322	0.241004	0.383222	0.628888	0.529423	0.625887	No-change
Peak_100504	chr4	11042874	11044135	213.607	-3.80242	0.262067	-14.5093	1.05772e-47	2.81612e-44	gained-close
Peak_100505	chr4	11044776	11045536	70.6495	-2.17125	0.358832	-6.05087	1.44062e-09	2.87022e-08	gained-close
Peak_100506	chr4	11049150	11049606	23.832	-2.26199	0.616392	-3.66973	0.000242809	0.00118622	gained-close
Peak_100507	chr4	11052596	11053946	77.6006	-0.597359	0.321808	-1.85626	0.0634165	0.116362	No-change
Peak_100508	chr4	11074395	11076719	398.758	-0.0100351	0.152393	-0.0658501	0.947497	0.96291	No-change
Peak_100509	chr4	11078104	11078760	45.0999	-2.69346	0.4719	-5.7077	1.14512e-08	1.88665e-07	gained-close
Peak_10051	chr1	182281944	182283481	448.757	-0.168673	0.14558	-1.15862	0.246611	0.345322	No-change
Peak_100510	chr4	11098615	11098880	10.1178	-1.12831	0.909807	-1.24016	0.214917	0.309811	No-change
Peak_100511	chr4	11098977	11099686	39.247	-2.38113	0.539975	-4.4097	1.03514e-05	7.96728e-05	gained-close
Peak_100512	chr4	11112772	11113195	27.7694	1.0228	0.527813	1.93781	0.0526469	0.100089	No-change
Peak_100513	chr4	11122494	11124130	171.125	-0.809682	0.243508	-3.32507	0.000883973	0.00349111	No-change
Peak_100514	chr4	11136121	11136376	15.1673	1.46729	0.728973	2.01281	0.0441346	0.0867055	No-change
Peak_100515	chr4	11148120	11148484	18.5975	-1.69719	0.691403	-2.4547	0.0141001	0.0342188	No-change
Peak_100516	chr4	11155588	11157014	496.99	0.0181922	0.140026	0.12992	0.89663	0.92572	No-change
Peak_100517	chr4	11166569	11166823	16.7648	-1.30594	0.693529	-1.88303	0.0596958	0.110776	No-change
Peak_100518	chr4	11184178	11184440	12.7617	2.48855	0.865239	2.87614	0.00402566	0.012236	gained-open
Peak_100519	chr4	11190092	11192596	872.282	-0.104926	0.122319	-0.857807	0.390999	0.495702	No-change
Peak_10052	chr1	182287821	182288257	33.2816	-0.766739	0.491501	-1.56	0.118761	0.1931	No-change
Peak_100520	chr4	11192848	11193371	27.2906	0.985202	0.531313	1.85428	0.0636994	0.116754	No-change
Peak_100521	chr4	11206731	11207732	40.5975	0.667885	0.433552	1.5405	0.12344	0.1992	No-change
Peak_100522	chr4	11216743	11217187	32.2459	2.22662	0.551346	4.03853	5.37883e-05	0.000329455	gained-open
Peak_100523	chr4	11246384	11246710	21.0989	1.2898	0.697324	1.84964	0.0643655	0.117715	No-change
Peak_100524	chr4	11252166	11252636	36.4156	1.6709	0.484968	3.44538	0.000570251	0.00242264	No-change
Peak_100525	chr4	11253186	11254938	441.656	-0.0991368	0.150407	-0.659122	0.509818	0.608084	No-change
Peak_100526	chr4	11321473	11322717	297.371	-0.129592	0.176456	-0.734419	0.462693	0.564469	No-change
Peak_100527	chr4	11370705	11371089	23.0524	2.31781	0.638728	3.62879	0.000284752	0.00135442	gained-open
Peak_100528	chr4	11384752	11388664	679.201	-1.05955	0.12963	-8.17372	2.9903e-16	1.92929e-14	No-change
Peak_100529	chr4	11388938	11389966	216.083	-1.4884	0.208431	-7.14097	9.26723e-13	3.37301e-11	No-change
Peak_10053	chr1	182297206	182297601	24.283	-1.29128	0.594257	-2.17294	0.0297851	0.0629343	No-change
Peak_100530	chr4	11394227	11394848	45.3896	-1.09087	0.423197	-2.57769	0.0099463	0.025719	No-change
Peak_100531	chr4	11403950	11404509	30.8807	0.909685	0.531673	1.71099	0.0870836	0.150344	No-change
Peak_100532	chr4	11416821	11417280	28.3441	-1.16682	0.52703	-2.21395	0.0268321	0.0578181	No-change
Peak_100533	chr4	11419571	11420020	25.7787	-0.0673689	0.536119	-0.12566	0.900001	0.928192	No-change
Peak_100534	chr4	11449102	11449586	41.6733	2.01343	0.462638	4.35206	1.34863e-05	0.000100116	gained-open
Peak_100535	chr4	11453772	11454217	39.7689	-0.420128	0.441429	-0.951745	0.341226	0.445801	No-change
Peak_100536	chr4	11454905	11455623	111.139	-0.236746	0.27149	-0.872027	0.383194	0.487913	No-change
Peak_100537	chr4	11484713	11486566	411.758	-0.0279964	0.157556	-0.177691	0.858965	0.898024	No-change
Peak_100538	chr4	11535812	11536113	15.258	1.01079	0.709151	1.42535	0.154057	0.237607	No-change
Peak_100539	chr4	11550076	11550478	38.6859	0.481304	0.444336	1.0832	0.278721	0.380446	No-change
Peak_10054	chr1	182301326	182301754	25.1499	1.07945	0.571881	1.88755	0.0590869	0.109858	No-change
Peak_100540	chr4	11558587	11559474	205.163	-0.721677	0.202849	-3.55771	0.000374101	0.00170401	No-change
Peak_100541	chr4	11575551	11576714	118.94	-0.781164	0.290836	-2.68592	0.00723295	0.019808	No-change
Peak_100542	chr4	11578974	11580377	147.484	-0.0995117	0.24	-0.414632	0.678411	0.755194	No-change
Peak_100543	chr4	11602732	11603113	21.3953	2.9226	0.70518	4.14447	3.40599e-05	0.000222344	gained-open
Peak_100544	chr4	11609980	11610340	20.7172	-1.71145	0.63093	-2.71258	0.00667609	0.0185551	No-change
Peak_100545	chr4	11611198	11611877	62.2999	0.865128	0.367005	2.35726	0.0184101	0.0425721	No-change
Peak_100546	chr4	11616221	11617494	86.58	-0.0444807	0.301507	-0.147528	0.882715	0.915413	No-change
Peak_100547	chr4	11628024	11628533	28.511	-0.00849148	0.516941	-0.0164264	0.986894	0.990976	No-change
Peak_100548	chr4	11633172	11633881	67.5306	2.61776	0.385645	6.78801	1.13695e-11	3.39801e-10	gained-open
Peak_100549	chr4	11655572	11655838	11.5044	2.98446	0.970497	3.07518	0.00210372	0.00715622	gained-open
Peak_10055	chr1	182340580	182341959	154.055	-0.372825	0.23416	-1.59218	0.111344	0.183337	No-change
Peak_100550	chr4	11668825	11669288	25.0602	0.954045	0.601521	1.58606	0.112727	0.185156	No-change
Peak_100551	chr4	11671973	11673365	62.2832	0.831436	0.356616	2.33146	0.0197292	0.0450189	No-change
Peak_100552	chr4	11676313	11676618	20.4776	-0.164377	0.60119	-0.273419	0.784531	0.840954	No-change
Peak_100553	chr4	11682478	11682867	33.2192	-0.191055	0.478982	-0.398878	0.689983	0.764878	No-change
Peak_100554	chr4	11691853	11692184	13.0518	2.12553	0.825163	2.57589	0.00999827	0.0258283	gained-open
Peak_100555	chr4	11697623	11698643	37.9545	-2.62779	0.530875	-4.94992	7.42444e-07	7.8157e-06	gained-close
Peak_100556	chr4	11699650	11700268	26.1757	-2.14325	0.646877	-3.31323	0.00092226	0.00361844	gained-close
Peak_100557	chr4	11703514	11705648	361.224	-0.30752	0.1647	-1.86715	0.0618803	0.114062	No-change
Peak_100558	chr4	11707359	11707751	21.9394	-0.866992	0.606016	-1.43064	0.152533	0.235714	No-change
Peak_100559	chr4	11721166	11721669	25.3695	-0.834905	0.586311	-1.424	0.154447	0.238077	No-change
Peak_10056	chr1	182351058	182351467	24.2477	2.98204	0.665555	4.48053	7.44571e-06	5.97944e-05	gained-open
Peak_100560	chr4	11732245	11732659	33.1487	1.37321	0.504463	2.72213	0.00648634	0.0181257	No-change
Peak_100561	chr4	11734126	11734952	63.3337	-1.45607	0.362347	-4.01843	5.8588e-05	0.00035441	No-change
Peak_100562	chr4	11735381	11735993	47.7768	2.37962	0.458669	5.18809	2.12457e-07	2.56767e-06	gained-open
Peak_100563	chr4	11764685	11765506	63.4725	-2.02368	0.382666	-5.28838	1.23407e-07	1.58155e-06	gained-close
Peak_100564	chr4	11766342	11767644	72.0217	-2.53769	0.392291	-6.4689	9.87181e-11	2.4741e-09	gained-close
Peak_100565	chr4	11769241	11769830	49.3014	-0.178624	0.400365	-0.446153	0.655487	0.735983	No-change
Peak_100566	chr4	11848279	11849344	49.3047	-1.4419	0.421773	-3.41867	0.000629275	0.0026305	No-change
Peak_100567	chr4	11861187	11861909	45.1497	2.71037	0.49486	5.47706	4.32454e-08	6.21923e-07	gained-open
Peak_100568	chr4	11876030	11876428	26.0873	0.0937033	0.552939	0.169464	0.865431	0.902869	No-change
Peak_100569	chr4	11880464	11881036	26.9068	-2.68183	0.615693	-4.35578	1.32592e-05	9.865e-05	gained-close
Peak_10057	chr1	182358166	182358476	13.2278	1.99442	0.817264	2.44036	0.0146725	0.0353469	No-change
Peak_100570	chr4	11885439	11885930	25.9979	2.74157	0.643743	4.2588	2.05525e-05	0.000144533	gained-open
Peak_100571	chr4	11887292	11887921	65.748	2.62358	0.422486	6.20986	5.30326e-10	1.14903e-08	gained-open
Peak_100572	chr4	11893758	11894386	23.8221	-1.33557	0.582353	-2.29341	0.0218247	0.0488953	No-change
Peak_100573	chr4	11899922	11901024	126.057	-2.97362	0.309254	-9.61548	6.87868e-22	1.04156e-19	gained-close
Peak_100574	chr4	11912946	11913344	28.0729	-0.0170096	0.529172	-0.0321439	0.974357	0.982376	No-change
Peak_100575	chr4	11914237	11915327	164.008	-0.939716	0.239755	-3.91948	8.87403e-05	0.000505329	No-change
Peak_100576	chr4	11929373	11929751	30.3712	-0.0781139	0.504488	-0.154838	0.876949	0.911208	No-change
Peak_100577	chr4	11950818	11951301	51.3827	1.20837	0.410632	2.94272	0.00325346	0.0102667	No-change
Peak_100578	chr4	11954841	11955349	47.6715	0.547549	0.412923	1.32603	0.18483	0.274788	No-change
Peak_100579	chr4	11965410	11967137	638.493	-0.287961	0.128344	-2.24366	0.0248542	0.0543159	No-change
Peak_10058	chr1	182376142	182376625	34.7995	0.108956	0.482851	0.225651	0.821473	0.869431	No-change
Peak_100580	chr4	12003271	12004162	71.7217	3.02733	0.428664	7.06225	1.63825e-12	5.70663e-11	gained-open
Peak_100581	chr4	12023068	12023365	15.8051	3.00235	0.824227	3.64262	0.000269878	0.00129517	gained-open
Peak_100582	chr4	12023486	12024121	36.7377	-0.185305	0.459145	-0.403586	0.686517	0.761945	No-change
Peak_100583	chr4	12025565	12026166	39.5463	-4.09948	0.624041	-6.56924	5.05717e-11	1.33554e-09	gained-close
Peak_100584	chr4	12087474	12088485	260.15	-0.0752537	0.182916	-0.411411	0.680771	0.757151	No-change
Peak_100585	chr4	12088644	12089655	168.628	0.19037	0.220648	0.862776	0.38826	0.49293	No-change
Peak_100586	chr4	12140031	12140530	61.673	-0.00908696	0.350857	-0.0258993	0.979338	0.985643	No-change
Peak_100587	chr4	12171102	12172316	218.368	-0.289091	0.203768	-1.41873	0.155979	0.239986	No-change
Peak_100588	chr4	12239486	12239765	13.8081	-1.90136	0.783159	-2.42781	0.0151903	0.0363765	No-change
Peak_100589	chr4	12240832	12241371	73.9661	-0.207448	0.326731	-0.63492	0.525481	0.622167	No-change
Peak_10059	chr1	182383183	182383695	24.5553	-3.76399	0.753173	-4.99751	5.80741e-07	6.28066e-06	gained-close
Peak_100590	chr4	12270702	12271172	23.0219	1.86507	0.628368	2.96812	0.00299624	0.0096043	No-change
Peak_100591	chr4	12277884	12278426	35.8478	-0.857217	0.485124	-1.76701	0.077227	0.136403	No-change
Peak_100592	chr4	12357183	12357588	17.6616	1.69485	0.759856	2.23048	0.0257153	0.0558304	No-change
Peak_100593	chr4	12361486	12362056	39.9096	-2.48529	0.489808	-5.07401	3.89513e-07	4.40645e-06	gained-close
Peak_100594	chr4	12369471	12370159	30.8874	-2.26388	0.551252	-4.1068	4.01174e-05	0.000255844	gained-close
Peak_100595	chr4	12425404	12425987	23.4292	-1.45068	0.584975	-2.47989	0.0131422	0.0323561	No-change
Peak_100596	chr4	12489328	12489586	17.0909	-0.766714	0.668168	-1.14749	0.251181	0.35043	No-change
Peak_100597	chr4	12507214	12507596	23.5884	-0.1007	0.579225	-0.173853	0.861981	0.900287	No-change
Peak_100598	chr4	12534304	12534617	21.6211	0.685874	0.589962	1.16257	0.245002	0.343557	No-change
Peak_100599	chr4	12538629	12539234	39.2041	0.49125	0.445208	1.10342	0.269846	0.370957	No-change
Peak_1006	chr1	31149786	31150131	20.1088	0.235827	0.613823	0.384194	0.700835	0.773895	No-change
Peak_10060	chr1	182388725	182389140	26.3432	-0.5074	0.536726	-0.945362	0.344474	0.449129	No-change
Peak_100600	chr4	12560715	12561265	29.8349	-0.463112	0.505782	-0.915636	0.359858	0.464543	No-change
Peak_100601	chr4	12567667	12568092	32.2596	-0.875265	0.489372	-1.78855	0.0736876	0.131353	No-change
Peak_100602	chr4	12585560	12586061	28.2963	2.19539	0.602004	3.6468	0.000265527	0.00127785	gained-open
Peak_100603	chr4	12596156	12596668	42.8413	-2.02752	0.456597	-4.4405	8.97488e-06	7.03946e-05	gained-close
Peak_100604	chr4	12648628	12648988	22.2829	2.0601	0.629959	3.27021	0.00107468	0.00410968	gained-open
Peak_100605	chr4	12654907	12655826	87.2981	-0.0755689	0.30398	-0.248598	0.803672	0.855837	No-change
Peak_100606	chr4	12662824	12663795	80.7289	-0.984402	0.321032	-3.06636	0.00216679	0.00733126	No-change
Peak_100607	chr4	12756108	12756456	23.3251	-2.56457	0.644702	-3.97792	6.95205e-05	0.000410533	gained-close
Peak_100608	chr4	12766614	12767173	30.0408	3.00845	0.606287	4.9621	6.9736e-07	7.39322e-06	gained-open
Peak_100609	chr4	12770430	12770798	18.6701	-3.11419	0.781225	-3.98629	6.71149e-05	0.000398091	gained-close
Peak_10061	chr1	182394979	182395353	24.7793	1.56982	0.585503	2.68115	0.00733703	0.0200357	No-change
Peak_100610	chr4	12773406	12774373	74.0737	-2.01378	0.356465	-5.6493	1.61105e-08	2.56847e-07	gained-close
Peak_100611	chr4	12782136	12782370	16.3757	-0.959839	0.683994	-1.40329	0.160532	0.245484	No-change
Peak_100612	chr4	12906509	12907608	618.895	0.210232	0.134273	1.56571	0.117417	0.191315	No-change
Peak_100613	chr4	12919027	12919293	13.3042	1.81853	0.79571	2.28542	0.0222883	0.049708	No-change
Peak_100614	chr4	12978562	12978849	13.1587	2.79662	0.897936	3.1145	0.00184257	0.00641206	gained-open
Peak_100615	chr4	13093400	13093956	45.7186	1.17991	0.416501	2.83291	0.00461258	0.0136683	No-change
Peak_100616	chr4	13096198	13096593	28.6724	-0.962298	0.522805	-1.84064	0.0656739	0.119679	No-change
Peak_100617	chr4	13098911	13099221	23.3401	-0.0143212	0.563417	-0.0254185	0.979721	0.985903	No-change
Peak_100618	chr4	13105941	13106242	16.3829	2.36485	0.756482	3.12612	0.00177132	0.00620888	gained-open
Peak_100619	chr4	13175889	13176453	41.6514	-0.939894	0.441868	-2.12709	0.0334125	0.0691088	No-change
Peak_10062	chr1	182398104	182399578	163.359	2.17946	0.24694	8.82589	1.08597e-18	1.01569e-16	gained-open
Peak_100620	chr4	13217638	13218124	36.8554	-1.25159	0.463617	-2.69962	0.00694183	0.0191553	No-change
Peak_100621	chr4	13240567	13241081	36.9653	1.55753	0.492274	3.16395	0.00155644	0.00557232	No-change
Peak_100622	chr4	13242078	13242828	59.3651	2.97647	0.431709	6.89462	5.40074e-12	1.71863e-10	gained-open
Peak_100623	chr4	13264390	13266207	309.872	0.399086	0.172609	2.31208	0.0207732	0.0469643	No-change
Peak_100624	chr4	13267823	13268387	71.3416	2.5648	0.381617	6.72086	1.8065e-11	5.19594e-10	gained-open
Peak_100625	chr4	13299928	13300689	59.6375	-1.3445	0.384143	-3.49999	0.000465282	0.00204393	No-change
Peak_100626	chr4	13325928	13326449	20.4914	2.82148	0.711781	3.96397	7.37134e-05	0.000431574	gained-open
Peak_100627	chr4	13335430	13336162	34.6367	0.545368	0.484599	1.1254	0.26042	0.360618	No-change
Peak_100628	chr4	13363297	13363752	19.7666	2.9188	0.74919	3.89595	9.78158e-05	0.000549275	gained-open
Peak_100629	chr4	13364686	13365256	38.6285	3.60792	0.585534	6.16176	7.19399e-10	1.52194e-08	gained-open
Peak_10063	chr1	182402016	182402580	23.0827	1.86112	0.625331	2.97621	0.00291837	0.00939182	No-change
Peak_100630	chr4	13398993	13399666	77.7086	1.04131	0.334699	3.11119	0.00186337	0.00647063	No-change
Peak_100631	chr4	13409395	13410014	42.8218	1.92882	0.465893	4.14004	3.47248e-05	0.000226093	No-change
Peak_100632	chr4	13436406	13436723	19.5762	2.36704	0.725378	3.26318	0.00110171	0.00419284	gained-open
Peak_100633	chr4	13471879	13472340	36.525	-1.63533	0.538015	-3.03956	0.00236927	0.00789658	No-change
Peak_100634	chr4	13479864	13480393	36.1595	1.78216	0.485458	3.67109	0.000241519	0.00118103	No-change
Peak_100635	chr4	13491542	13491803	11.8184	2.02731	0.862884	2.34945	0.0188011	0.0433056	gained-open
Peak_100636	chr4	13496949	13497257	17.034	0.927369	0.674762	1.37437	0.169328	0.256274	No-change
Peak_100637	chr4	13502050	13502524	32.2245	2.73904	0.561485	4.8782	1.07057e-06	1.08446e-05	gained-open
Peak_100638	chr4	13504980	13505540	49.4738	2.8437	0.462906	6.14316	8.08974e-10	1.69395e-08	gained-open
Peak_100639	chr4	13517580	13517917	15.2736	1.40854	0.724352	1.94455	0.0518292	0.0988557	No-change
Peak_10064	chr1	182403006	182403461	39.2075	1.33254	0.453786	2.9365	0.00331939	0.0104378	No-change
Peak_100640	chr4	13565191	13566764	253.11	-2.02537	0.197895	-10.2346	1.38793e-24	2.883e-22	gained-close
Peak_100641	chr4	13577535	13577895	24.0414	1.27227	0.584813	2.17551	0.0295921	0.062591	No-change
Peak_100642	chr4	13599723	13600998	81.9076	-0.02816	0.321057	-0.0877103	0.930107	0.950194	No-change
Peak_100643	chr4	13702934	13703906	76.1581	-2.21256	0.351618	-6.2925	3.12383e-10	7.09444e-09	gained-close
Peak_100644	chr4	13707367	13707862	35.3729	-0.520725	0.463477	-1.12352	0.261218	0.361522	No-change
Peak_100645	chr4	13742605	13745701	725.409	-0.22296	0.125339	-1.77885	0.0752638	0.133591	No-change
Peak_100646	chr4	13746811	13747064	12.5329	-3.21922	0.9595	-3.35511	0.000793349	0.0031924	gained-close
Peak_100647	chr4	13750128	13752110	470.255	-1.50658	0.162385	-9.27778	1.73046e-20	2.14126e-18	No-change
Peak_100648	chr4	13773610	13774237	66.1395	-0.684588	0.345949	-1.97887	0.0478305	0.0925864	No-change
Peak_100649	chr4	13775283	13775901	98.3269	-1.68019	0.306396	-5.48372	4.16485e-08	6.01448e-07	No-change
Peak_10065	chr1	182408222	182409732	435.705	-0.220644	0.148286	-1.48797	0.136759	0.216257	No-change
Peak_100650	chr4	13776096	13776465	14.9882	-2.39168	0.796592	-3.00238	0.00267875	0.00874766	gained-close
Peak_100651	chr4	13778744	13779263	40.9976	-0.224458	0.42834	-0.52402	0.600265	0.688458	No-change
Peak_100652	chr4	13780285	13781323	56.9976	-1.69442	0.421612	-4.01891	5.84678e-05	0.00035387	No-change
Peak_100653	chr4	13783615	13784492	45.4435	-0.855787	0.432479	-1.97879	0.0478393	0.0925999	No-change
Peak_100654	chr4	13784605	13786096	175.208	-0.141169	0.223349	-0.632055	0.527351	0.623891	No-change
Peak_100655	chr4	13803862	13804200	15.5708	-2.61532	0.787043	-3.32297	0.000890645	0.00351321	gained-close
Peak_100656	chr4	13806267	13806814	27.5403	-1.83969	0.564077	-3.26141	0.00110859	0.00421463	No-change
Peak_100657	chr4	13816793	13817751	78.7656	1.98695	0.363789	5.46182	4.71284e-08	6.72018e-07	No-change
Peak_100658	chr4	13832983	13833328	23.2746	0.384201	0.597581	0.642927	0.520271	0.617486	No-change
Peak_100659	chr4	13864891	13865169	11.3623	-3.41917	1.05706	-3.2346	0.00121815	0.00455377	gained-close
Peak_10066	chr1	182413685	182414038	19.3278	2.5458	0.720831	3.53176	0.000412804	0.00184992	gained-open
Peak_100660	chr4	13889128	13889973	33.8107	-1.9454	0.520679	-3.73628	0.000186763	0.000950819	No-change
Peak_100661	chr4	13896713	13896918	12.7563	-1.3272	0.786608	-1.68725	0.0915553	0.156538	No-change
Peak_100662	chr4	13904458	13905032	57.4579	0.184407	0.368867	0.499927	0.617126	0.703127	No-change
Peak_100663	chr4	13909009	13909781	36.6366	-2.02049	0.489553	-4.12721	3.67189e-05	0.000237201	gained-close
Peak_100664	chr4	14039420	14039931	19.0738	-1.55921	0.651862	-2.39194	0.0167598	0.0394147	No-change
Peak_100665	chr4	14085418	14085950	38.4122	-1.34772	0.464768	-2.89978	0.00373429	0.011502	No-change
Peak_100666	chr4	14087074	14088536	100.216	-2.64948	0.324189	-8.17262	3.01765e-16	1.94301e-14	gained-close
Peak_100667	chr4	14102917	14103776	88.3054	0.0316881	0.303191	0.104515	0.91676	0.940474	No-change
Peak_100668	chr4	14201441	14202071	39.6801	-0.203373	0.436657	-0.465751	0.641394	0.723848	No-change
Peak_100669	chr4	14260717	14261568	40.5954	-0.968282	0.445178	-2.17504	0.0296269	0.0626572	No-change
Peak_10067	chr1	182426019	182426789	85.2624	1.46145	0.315834	4.62726	3.70538e-06	3.23579e-05	No-change
Peak_100670	chr4	14297900	14298530	42.4837	-0.816701	0.443689	-1.84071	0.0656646	0.119666	No-change
Peak_100671	chr4	14468287	14468597	21.0856	0.959293	0.620328	1.54643	0.122001	0.197306	No-change
Peak_100672	chr4	14506617	14506898	20.9732	0.096472	0.600987	0.160523	0.872469	0.907935	No-change
Peak_100673	chr4	14509232	14510426	73.3792	-0.831914	0.330164	-2.5197	0.0117456	0.0295102	No-change
Peak_100674	chr4	14525835	14526281	45.7556	0.153308	0.417864	0.366885	0.713705	0.78429	No-change
Peak_100675	chr4	14533835	14534360	40.7674	-2.45948	0.484628	-5.07499	3.87511e-07	4.38661e-06	gained-close
Peak_100676	chr4	14542788	14543121	19.816	-0.796467	0.61916	-1.28637	0.198315	0.290663	No-change
Peak_100677	chr4	14543718	14544191	41.2421	-0.720646	0.441092	-1.63378	0.102306	0.17128	No-change
Peak_100678	chr4	14606954	14608076	43.8617	0.666413	0.422321	1.57798	0.114571	0.187549	No-change
Peak_100679	chr4	14618868	14619289	19.8485	-2.56172	0.724603	-3.53535	0.000407243	0.0018289	gained-close
Peak_10068	chr1	182458364	182458910	28.7482	2.00889	0.559066	3.5933	0.000326517	0.00152133	gained-open
Peak_100680	chr4	14621631	14622105	54.8425	-0.100249	0.376242	-0.266448	0.789894	0.845246	No-change
Peak_100681	chr4	14642298	14642629	22.4714	-0.588554	0.584213	-1.00743	0.313728	0.417302	No-change
Peak_100682	chr4	14670074	14670390	13.8218	-1.91377	0.79429	-2.40941	0.0159785	0.0379021	No-change
Peak_100683	chr4	14672021	14672351	16.8307	-0.569876	0.671407	-0.84878	0.396004	0.500681	No-change
Peak_100684	chr4	14749777	14750208	20.6566	1.80212	0.643306	2.80134	0.00508905	0.0148158	No-change
Peak_100685	chr4	14772524	14773098	32.9469	3.04899	0.582467	5.23461	1.65331e-07	2.05263e-06	gained-open
Peak_100686	chr4	14775534	14776533	64.7258	1.33249	0.359275	3.70882	0.00020823	0.00104279	No-change
Peak_100687	chr4	14782284	14782641	17.4622	2.02067	0.704642	2.86766	0.00413518	0.0125106	gained-open
Peak_100688	chr4	14805319	14805967	37.2291	0.00789193	0.448788	0.017585	0.98597	0.990347	No-change
Peak_100689	chr4	14814371	14814666	23.2817	0.23413	0.563658	0.415376	0.677866	0.754721	No-change
Peak_10069	chr1	182460814	182461505	48.7268	0.234628	0.396607	0.591588	0.554126	0.648063	No-change
Peak_100690	chr4	14825732	14826915	416.398	0.199058	0.152599	1.30445	0.192082	0.283373	No-change
Peak_100691	chr4	14843672	14844009	20.342	1.53643	0.649596	2.3652	0.0180203	0.0418237	No-change
Peak_100692	chr4	14844699	14846236	263.507	0.522958	0.1826	2.86395	0.00418394	0.0126301	No-change
Peak_100693	chr4	14849119	14849460	23.9207	0.970401	0.582445	1.66608	0.0956969	0.16221	No-change
Peak_100694	chr4	14856761	14857606	183.73	2.50789	0.242753	10.331	5.10088e-25	1.11318e-22	gained-open
Peak_100695	chr4	14863635	14865262	502.443	-0.179092	0.150512	-1.18989	0.234091	0.33139	No-change
Peak_100696	chr4	14865405	14865755	19.8751	-0.637235	0.622424	-1.02379	0.305932	0.409129	No-change
Peak_100697	chr4	14879824	14880168	14.1151	3.69737	0.973943	3.79629	0.00014688	0.000775218	gained-open
Peak_100698	chr4	14881241	14882429	151.452	0.901141	0.254269	3.54405	0.000394034	0.00177948	No-change
Peak_100699	chr4	14882682	14883117	31.0959	1.59018	0.527995	3.01173	0.00259761	0.00852513	No-change
Peak_1007	chr1	31153936	31154323	28.158	-0.622807	0.521548	-1.19415	0.232419	0.329514	No-change
Peak_10070	chr1	182465267	182465798	34.7237	0.0868232	0.46411	0.187075	0.851602	0.892528	No-change
Peak_100700	chr4	14921936	14922334	31.8331	-0.0538945	0.502145	-0.107328	0.914528	0.938769	No-change
Peak_100701	chr4	14929711	14931159	161.427	-0.832378	0.231165	-3.60079	0.000317246	0.00148445	No-change
Peak_100702	chr4	14950377	14950866	40.3465	1.04091	0.450032	2.31296	0.0207247	0.0468812	No-change
Peak_100703	chr4	14964035	14964252	10.6835	2.23334	0.94259	2.36937	0.0178185	0.0414384	gained-open
Peak_100704	chr4	14965714	14966397	93.2557	-0.136115	0.30088	-0.452391	0.650987	0.732254	No-change
Peak_100705	chr4	14966620	14968029	392.356	0.961595	0.162393	5.9214	3.19222e-09	5.93238e-08	No-change
Peak_100706	chr4	14969362	14969861	26.2702	3.08629	0.65008	4.74755	2.05895e-06	1.92788e-05	gained-open
Peak_100707	chr4	15092716	15093312	44.3778	1.13949	0.425481	2.67811	0.00740378	0.0201893	No-change
Peak_100708	chr4	15148037	15149656	334.623	0.016859	0.163738	0.102963	0.917992	0.941405	No-change
Peak_100709	chr4	15184798	15185801	48.39	2.154	0.459479	4.68791	2.76011e-06	2.49898e-05	gained-open
Peak_10071	chr1	182472891	182473383	35.5698	-2.50745	0.535877	-4.67915	2.88071e-06	2.59508e-05	gained-close
Peak_100710	chr4	15197322	15197853	29.9333	-0.762744	0.505891	-1.50772	0.131625	0.209806	No-change
Peak_100711	chr4	15205010	15205459	20.6564	1.11211	0.632344	1.7587	0.078628	0.138364	No-change
Peak_100712	chr4	15205645	15205899	9.24249	2.68145	1.03208	2.59811	0.00937386	0.0244945	gained-open
Peak_100713	chr4	15249254	15249655	13.4928	-3.0577	0.895306	-3.41525	0.000637229	0.00265944	gained-close
Peak_100714	chr4	15256575	15256991	24.8924	-1.29847	0.601093	-2.16018	0.0307586	0.0645955	No-change
Peak_100715	chr4	15259956	15260359	18.3889	-3.54902	0.831187	-4.26983	1.95626e-05	0.000138467	gained-close
Peak_100716	chr4	15265044	15266915	567.406	-0.218384	0.137434	-1.58901	0.112058	0.184285	No-change
Peak_100717	chr4	15291265	15292298	61.0244	-1.05965	0.373006	-2.84083	0.00449966	0.0133971	No-change
Peak_100718	chr4	15300979	15302302	133.802	-0.863798	0.257245	-3.35788	0.000785421	0.00316608	No-change
Peak_100719	chr4	15317321	15317623	24.7842	0.11347	0.553319	0.205072	0.837516	0.88189	No-change
Peak_10072	chr1	182479001	182479397	17.9688	-1.54812	0.697149	-2.22064	0.0263752	0.056992	No-change
Peak_100720	chr4	15371773	15372123	14.122	-2.44641	0.819063	-2.98683	0.00281882	0.00912699	gained-close
Peak_100721	chr4	15562893	15563354	38.1297	0.924516	0.488747	1.8916	0.0585438	0.109048	No-change
Peak_100722	chr4	15658496	15658804	12.1187	2.35436	0.875655	2.68868	0.00717353	0.019673	gained-open
Peak_100723	chr4	15706313	15707076	41.0104	3.02833	0.517166	5.85563	4.75192e-09	8.49301e-08	gained-open
Peak_100724	chr4	15710384	15710931	36.8113	3.6035	0.600292	6.00291	1.93815e-09	3.76156e-08	gained-open
Peak_100725	chr4	15880925	15882033	197.955	-0.607682	0.208453	-2.9152	0.00355458	0.011046	No-change
Peak_100726	chr4	15944740	15945638	220.196	-0.22248	0.195502	-1.13799	0.255124	0.354764	No-change
Peak_100727	chr4	15955018	15955615	30.3552	1.94353	0.545041	3.56584	0.000362696	0.0016603	No-change
Peak_100728	chr4	15957476	15958915	285.745	-0.108635	0.177245	-0.612908	0.539937	0.6353	No-change
Peak_100729	chr4	15961447	15961950	39.1822	-0.356355	0.438535	-0.812603	0.416446	0.520491	No-change
Peak_10073	chr1	182489730	182490437	126.481	0.280686	0.255766	1.09743	0.272453	0.373708	No-change
Peak_100730	chr4	16013351	16014618	501.899	-0.071703	0.148734	-0.48209	0.629742	0.714029	No-change
Peak_100731	chr4	16068439	16068750	15.2133	-1.43019	0.724089	-1.97516	0.0482497	0.0932713	No-change
Peak_100732	chr4	16081083	16081497	19.3297	2.78815	0.727639	3.83178	0.000127221	0.000687012	gained-open
Peak_100733	chr4	16111249	16111596	21.5894	0.87658	0.604549	1.44997	0.147066	0.228996	No-change
Peak_100734	chr4	16126261	16126484	15.151	0.415012	0.706367	0.58753	0.556848	0.65043	No-change
Peak_100735	chr4	16154232	16154620	23.8527	-0.859458	0.56805	-1.513	0.130281	0.20804	No-change
Peak_100736	chr4	16159475	16160215	37.2884	0.550378	0.463031	1.18864	0.234581	0.331924	No-change
Peak_100737	chr4	16162842	16164524	632.703	-0.280263	0.137755	-2.0345	0.041901	0.0830931	No-change
Peak_100738	chr4	16175267	16175717	27.5099	-1.89255	0.562804	-3.36271	0.000771809	0.00312114	No-change
Peak_100739	chr4	16224242	16225488	173.883	-1.32518	0.233252	-5.68135	1.33638e-08	2.16955e-07	No-change
Peak_10074	chr1	182490555	182490969	22.8152	-0.335863	0.591491	-0.567825	0.570154	0.662282	No-change
Peak_100740	chr4	16234615	16234877	15.4054	-3.02013	0.832067	-3.62967	0.00028378	0.00135056	gained-close
Peak_100741	chr4	16277425	16277709	12.2369	2.32301	0.865919	2.68272	0.0073027	0.0199607	gained-open
Peak_100742	chr4	16573805	16574261	16.7733	1.69357	0.700374	2.41809	0.0156024	0.0371854	No-change
Peak_100743	chr4	16630951	16631275	10.652	-2.17314	0.908911	-2.39093	0.0168057	0.0395044	gained-close
Peak_100744	chr4	16631455	16632094	29.7776	-2.63697	0.58771	-4.48686	7.22811e-06	5.82931e-05	gained-close
Peak_100745	chr4	17026605	17027146	72.6379	-0.0896477	0.332543	-0.269582	0.787482	0.843352	No-change
Peak_100746	chr4	17091912	17092577	128.592	-1.3731	0.262659	-5.22769	1.71642e-07	2.12256e-06	No-change
Peak_100747	chr4	17095483	17095779	13.4086	-2.18875	0.839374	-2.6076	0.00911794	0.0239476	gained-close
Peak_100748	chr4	17225272	17225504	15.2006	0.652869	0.737343	0.885435	0.375922	0.480727	No-change
Peak_100749	chr4	17239758	17240092	14.257	1.45596	0.750684	1.93952	0.0524384	0.0997782	No-change
Peak_10075	chr1	182493227	182493766	31.1208	-0.197117	0.490921	-0.401525	0.688033	0.763296	No-change
Peak_100750	chr4	17692266	17692624	14.9834	-2.35921	0.804481	-2.93259	0.00336152	0.0105485	gained-close
Peak_100751	chr4	17803351	17803999	77.8018	4.24667	0.476749	8.90756	5.21695e-19	5.13172e-17	gained-open
Peak_100752	chr4	17851760	17854181	302.888	0.0230989	0.171751	0.134491	0.893015	0.923002	No-change
Peak_100753	chr4	18001463	18001829	17.7151	0.599539	0.6497	0.922793	0.356115	0.460895	No-change
Peak_100754	chr4	18046757	18047485	38.8462	1.12028	0.452775	2.47425	0.0133517	0.032761	No-change
Peak_100755	chr4	18083691	18084249	35.2696	-0.618525	0.491329	-1.25888	0.208073	0.301973	No-change
Peak_100756	chr4	18117873	18118188	12.1187	-1.82553	0.833033	-2.19142	0.0284212	0.0605828	No-change
Peak_100757	chr4	18220661	18221121	36.0381	2.71735	0.533679	5.09173	3.5481e-07	4.05591e-06	gained-open
Peak_100758	chr4	18395350	18396281	129.12	-2.35881	0.274393	-8.59646	8.22125e-18	6.80125e-16	gained-close
Peak_100759	chr4	18441277	18442185	97.6927	-2.03138	0.314243	-6.46435	1.01736e-10	2.54295e-09	gained-close
Peak_10076	chr1	182493958	182495113	109.865	-0.45374	0.277503	-1.63508	0.102031	0.170902	No-change
Peak_100760	chr4	18659400	18659865	26.0357	-4.36334	0.811973	-5.37375	7.7116e-08	1.04363e-06	gained-close
Peak_100761	chr4	18695646	18696696	38.5437	-2.50972	0.532863	-4.70989	2.47855e-06	2.27304e-05	gained-close
Peak_100762	chr4	18793735	18794625	170.218	-0.939434	0.254228	-3.69524	0.000219679	0.00109145	No-change
Peak_100763	chr4	18819937	18820737	127.131	2.39264	0.641846	3.72774	0.000193204	0.000978684	gained-open
Peak_100764	chr4	18852795	18853008	15.5474	0.238296	0.704298	0.338345	0.735103	0.80153	No-change
Peak_100765	chr4	18917771	18918163	20.2476	1.15835	0.680093	1.70323	0.0885254	0.152361	No-change
Peak_100766	chr4	18938808	18939204	14.0416	2.51593	0.836622	3.00725	0.00263619	0.00862993	gained-open
Peak_100767	chr4	19035796	19036492	29.0493	1.06664	0.519472	2.05333	0.0400411	0.0800778	No-change
Peak_100768	chr4	19137605	19138089	33.6545	-3.41302	0.607432	-5.61877	1.92322e-08	3.00644e-07	gained-close
Peak_100769	chr4	19305148	19305511	19.7511	-3.40439	0.78462	-4.33891	1.43193e-05	0.000105545	gained-close
Peak_10077	chr1	182496266	182497803	107.772	-0.981976	0.279269	-3.51624	0.000437703	0.00194227	No-change
Peak_100770	chr4	19314675	19314991	18.3456	1.22444	0.65451	1.87077	0.0613768	0.113282	No-change
Peak_100771	chr4	19332782	19333327	59.0843	-0.287759	0.363327	-0.792012	0.428354	0.531985	No-change
Peak_100772	chr4	19352462	19352786	14.7166	-2.17932	0.779717	-2.79501	0.00518974	0.0150601	gained-close
Peak_100773	chr4	19424716	19425147	26.7233	2.30926	0.616514	3.74568	0.000179904	0.000921127	gained-open
Peak_100774	chr4	19441389	19442338	190.642	-1.99494	0.234311	-8.51407	1.67926e-17	1.32603e-15	No-change
Peak_100775	chr4	19499490	19499977	45.0757	0.0586855	0.43185	0.135893	0.891906	0.922173	No-change
Peak_100776	chr4	19517024	19517572	36.2522	1.80673	0.5058	3.57202	0.000354232	0.0016287	No-change
Peak_100777	chr4	19527677	19528022	20.6409	0.82617	0.635529	1.29997	0.19361	0.285126	No-change
Peak_100778	chr4	19528589	19528981	27.1335	0.502912	0.554537	0.906904	0.364458	0.469176	No-change
Peak_100779	chr4	19569332	19570477	230.833	-0.341682	0.19221	-1.77765	0.0754613	0.13388	No-change
Peak_10078	chr1	182500187	182500987	50.2406	-1.77965	0.423284	-4.2044	2.6178e-05	0.000177838	No-change
Peak_100780	chr4	19574566	19575782	311.938	-0.201767	0.171953	-1.17339	0.240641	0.338732	No-change
Peak_100781	chr4	19590548	19591389	166.644	-1.40591	0.233601	-6.01844	1.7611e-09	3.44726e-08	No-change
Peak_100782	chr4	19592400	19592975	38.5917	-1.88528	0.497786	-3.78732	0.000152279	0.000799594	No-change
Peak_100783	chr4	19620502	19620911	24.4475	1.86232	0.59581	3.12569	0.00177388	0.00621633	No-change
Peak_100784	chr4	19690421	19690905	49.3372	-0.962594	0.424992	-2.26497	0.0235144	0.051917	No-change
Peak_100785	chr4	19708318	19709892	456.638	-0.00368555	0.144549	-0.0254969	0.979659	0.985861	No-change
Peak_100786	chr4	19716715	19717144	34.8414	0.332541	0.466498	0.712845	0.475941	0.576887	No-change
Peak_100787	chr4	19717282	19717799	42.0097	1.11228	0.452153	2.45997	0.0138951	0.0338218	No-change
Peak_100788	chr4	19718871	19719538	50.62	1.86577	0.42777	4.36162	1.29105e-05	9.64739e-05	No-change
Peak_100789	chr4	19724768	19725378	29.0195	1.39682	0.531047	2.63031	0.0085306	0.022676	No-change
Peak_10079	chr1	182504174	182504958	56.9011	-1.32754	0.37701	-3.52122	0.000429562	0.00191258	No-change
Peak_100790	chr4	19806936	19807390	38.7281	1.24167	0.459311	2.70333	0.0068648	0.0189814	No-change
Peak_100791	chr4	19820070	19820358	15.9493	-1.88776	0.72483	-2.60441	0.00920317	0.0241325	No-change
Peak_100792	chr4	19849030	19849762	84.791	-2.69069	0.347115	-7.75159	9.07492e-15	4.59782e-13	gained-close
Peak_100793	chr4	19871534	19872346	73.9403	-0.835331	0.331384	-2.52073	0.0117111	0.0294357	No-change
Peak_100794	chr4	19893964	19894164	13.8431	0.522351	0.747947	0.69838	0.48494	0.585165	No-change
Peak_100795	chr4	19901187	19901535	23.4922	-0.523579	0.568243	-0.921401	0.356841	0.461637	No-change
Peak_100796	chr4	19949082	19949496	17.1019	-2.98399	0.800651	-3.72695	0.00019381	0.00098138	gained-close
Peak_100797	chr4	19951968	19952296	21.7636	0.128497	0.582635	0.220545	0.825447	0.87254	No-change
Peak_100798	chr4	20004257	20004566	18.9983	1.67275	0.714442	2.34133	0.019215	0.0440646	No-change
Peak_100799	chr4	20006930	20007496	39.6163	-1.31389	0.448043	-2.93251	0.00336233	0.0105504	No-change
Peak_1008	chr1	31156214	31156741	26.052	-2.6314	0.613791	-4.28713	1.80994e-05	0.000129407	gained-close
Peak_10080	chr1	182506200	182506949	67.9747	-1.22147	0.349192	-3.49799	0.000468783	0.00205727	No-change
Peak_100800	chr4	20007787	20009194	218.043	-0.367722	0.202026	-1.82017	0.0687327	0.124141	No-change
Peak_100801	chr4	20041493	20042627	250.485	-0.354428	0.185243	-1.91331	0.0557078	0.104765	No-change
Peak_100802	chr4	20114613	20114884	16.0813	-1.78061	0.719697	-2.47411	0.0133569	0.0327705	No-change
Peak_100803	chr4	20116067	20116561	32.7625	-0.258158	0.488089	-0.528915	0.596865	0.685528	No-change
Peak_100804	chr4	20122367	20123069	68.656	-0.91817	0.340092	-2.69977	0.00693877	0.0191485	No-change
Peak_100805	chr4	20241459	20242018	24.8954	2.71999	0.64127	4.24157	2.21965e-05	0.000154463	gained-open
Peak_100806	chr4	20253413	20253711	17.7415	1.25951	0.729112	1.72745	0.084086	0.146096	No-change
Peak_100807	chr4	20340149	20340439	13.9598	2.45265	0.833292	2.94333	0.00324703	0.0102494	gained-open
Peak_100808	chr4	20342832	20343910	54.6736	-0.793997	0.384987	-2.0624	0.0391697	0.0786877	No-change
Peak_100809	chr4	20450394	20451191	48.3238	-1.74637	0.423773	-4.12101	3.77217e-05	0.000242705	No-change
Peak_10081	chr1	182508772	182509724	124.96	-0.365008	0.254585	-1.43374	0.151647	0.234586	No-change
Peak_100810	chr4	20460222	20460703	37.7168	-0.105653	0.458497	-0.230434	0.817755	0.866624	No-change
Peak_100811	chr4	20474351	20474747	17.4759	-1.17587	0.677033	-1.7368	0.0824219	0.143763	No-change
Peak_100812	chr4	20510519	20511099	49.0261	-2.46759	0.440225	-5.6053	2.07893e-08	3.22102e-07	gained-close
Peak_100813	chr4	20527161	20527413	12.225	-1.84598	0.831976	-2.2188	0.0265006	0.0572089	No-change
Peak_100814	chr4	20549690	20550014	19.1987	-0.883911	0.671201	-1.31691	0.187869	0.278442	No-change
Peak_100815	chr4	20567983	20568476	23.0511	-2.42705	0.63862	-3.80045	0.000144432	0.000764247	gained-close
Peak_100816	chr4	20626599	20628531	272.018	-0.728412	0.187037	-3.89447	9.84129e-05	0.000552051	No-change
Peak_100817	chr4	20706482	20707018	34.4589	-2.16309	0.523543	-4.13164	3.60186e-05	0.000233214	gained-close
Peak_100818	chr4	20727705	20728081	17.782	-1.52062	0.670176	-2.26899	0.0232691	0.0514623	No-change
Peak_100819	chr4	20768077	20768585	28.0972	1.29549	0.545942	2.37294	0.0176471	0.0411177	No-change
Peak_10082	chr1	182511130	182511440	18.97	0.83168	0.636581	1.30648	0.19139	0.28254	No-change
Peak_100820	chr4	20776221	20776677	52.4026	-0.261145	0.39341	-0.663797	0.50682	0.605394	No-change
Peak_100821	chr4	20777044	20779496	684.88	-0.0562917	0.133321	-0.422228	0.672859	0.750394	No-change
Peak_100822	chr4	20826703	20827342	28.5739	-1.18057	0.545055	-2.16597	0.0303133	0.0638425	No-change
Peak_100823	chr4	20895117	20895665	30.381	-2.67637	0.569109	-4.70274	2.56691e-06	2.34385e-05	gained-close
Peak_100824	chr4	21222597	21223147	51.8366	0.423911	0.39646	1.06924	0.284961	0.387053	No-change
Peak_100825	chr4	21455250	21456188	133.265	-2.0021	0.262837	-7.61725	2.59141e-14	1.22404e-12	gained-close
Peak_100826	chr4	21458183	21458462	14.8876	-0.827773	0.728273	-1.13662	0.255696	0.355414	No-change
Peak_100827	chr4	21544520	21544959	13.2632	2.6657	0.873168	3.05291	0.00226638	0.00760762	gained-open
Peak_100828	chr4	21598112	21598452	15.2121	-1.43869	0.73067	-1.969	0.048953	0.0943988	No-change
Peak_100829	chr4	21628818	21629332	36.5848	0.898523	0.464716	1.93349	0.0531762	0.100882	No-change
Peak_10083	chr1	182516460	182517941	353.761	-0.158936	0.161113	-0.986492	0.323892	0.427959	No-change
Peak_100830	chr4	21665777	21666412	79.2421	-0.684032	0.32695	-2.09216	0.0364243	0.0741176	No-change
Peak_100831	chr4	21667932	21668478	24.3197	-2.08776	0.612542	-3.40836	0.000653538	0.00271615	gained-close
Peak_100832	chr4	21674035	21675143	99.8961	-0.819976	0.284138	-2.88584	0.00390368	0.011929	No-change
Peak_100833	chr4	21678000	21680330	491.995	-0.658536	0.142899	-4.60839	4.05796e-06	3.50517e-05	No-change
Peak_100834	chr4	21681159	21681512	17.154	-1.78494	0.700923	-2.54655	0.0108793	0.0276825	No-change
Peak_100835	chr4	21683778	21686317	145.3	-1.1244	0.240926	-4.66698	3.05654e-06	2.73344e-05	No-change
Peak_100836	chr4	21686747	21688120	87.1644	-1.16754	0.306117	-3.81403	0.000136719	0.000730379	No-change
Peak_100837	chr4	21688310	21690044	236.309	-0.550547	0.196379	-2.80349	0.00505525	0.0147319	No-change
Peak_100838	chr4	21695827	21696332	65.2549	0.0505865	0.342655	0.147631	0.882634	0.915364	No-change
Peak_100839	chr4	21712043	21712696	224.305	0.229665	0.193925	1.1843	0.236295	0.333873	No-change
Peak_10084	chr1	182518174	182518574	23.3656	-0.56659	0.569145	-0.995511	0.319488	0.423268	No-change
Peak_100840	chr4	21716322	21716664	17.0611	2.78313	0.783654	3.55148	0.000383071	0.0017373	gained-open
Peak_100841	chr4	21722890	21723387	36.1248	-3.27225	0.589024	-5.55537	2.77018e-08	4.16223e-07	gained-close
Peak_100842	chr4	21726863	21728416	338.612	-0.113733	0.167647	-0.678405	0.497515	0.596845	No-change
Peak_100843	chr4	21745691	21746066	26.1123	1.31769	0.550729	2.39262	0.0167284	0.0393572	No-change
Peak_100844	chr4	21766578	21767373	181.29	0.0109804	0.214951	0.0510834	0.959259	0.971403	No-change
Peak_100845	chr4	21775732	21776928	295.999	-0.228179	0.174893	-1.30468	0.192003	0.283283	No-change
Peak_100846	chr4	21814008	21814408	32.1436	0.0241069	0.495138	0.0486873	0.961169	0.972707	No-change
Peak_100847	chr4	21847290	21848671	478.392	-0.087816	0.148032	-0.593223	0.553032	0.647066	No-change
Peak_100848	chr4	21878852	21880414	375.459	0.437103	0.161024	2.71453	0.00663709	0.0184665	No-change
Peak_100849	chr4	21891329	21891767	28.0435	-2.0996	0.574209	-3.65651	0.000255671	0.00123875	gained-close
Peak_10085	chr1	182519917	182521080	78.3941	1.17244	0.331875	3.53278	0.00041121	0.00184335	No-change
Peak_100850	chr4	21905047	21905454	24.259	-1.30498	0.573379	-2.27595	0.0228488	0.0507237	No-change
Peak_100851	chr4	21910247	21910781	31.2903	-2.28332	0.542187	-4.21131	2.53895e-05	0.000173277	gained-close
Peak_100852	chr4	21920864	21921310	26.5268	0.183352	0.543182	0.337551	0.735702	0.802018	No-change
Peak_100853	chr4	21930786	21932143	314.917	-0.495034	0.174533	-2.83634	0.00456344	0.0135504	No-change
Peak_100854	chr4	21946543	21946858	17.1265	0.930312	0.706427	1.31693	0.187864	0.278438	No-change
Peak_100855	chr4	21948883	21949440	27.4308	-3.36329	0.660153	-5.09472	3.49265e-07	3.99814e-06	gained-close
Peak_100856	chr4	21952787	21953203	19.0411	1.27441	0.651762	1.95533	0.0505439	0.0968861	No-change
Peak_100857	chr4	21957516	21958206	85.9392	0.232177	0.312905	0.742004	0.458085	0.560135	No-change
Peak_100858	chr4	21967997	21968477	29.4244	0.18973	0.507071	0.374168	0.708279	0.780029	No-change
Peak_100859	chr4	21972789	21973361	38.0864	0.236994	0.450409	0.526174	0.598768	0.687145	No-change
Peak_10086	chr1	182527315	182528997	197.447	-0.502002	0.211424	-2.37438	0.0175783	0.0409894	No-change
Peak_100860	chr4	21973885	21974609	85.7162	0.824115	0.312847	2.63425	0.00843245	0.0224637	No-change
Peak_100861	chr4	21978537	21978951	24.5373	-1.17958	0.564367	-2.0901	0.0366091	0.0744357	No-change
Peak_100862	chr4	21980359	21980715	15.2802	1.44756	0.727003	1.99113	0.046467	0.0904083	No-change
Peak_100863	chr4	22017646	22018330	88.8185	-0.284611	0.307951	-0.924208	0.355378	0.460192	No-change
Peak_100864	chr4	22024606	22025194	26.1309	1.71594	0.569365	3.01378	0.00258013	0.00847803	No-change
Peak_100865	chr4	22047805	22048059	13.1491	-1.13134	0.762927	-1.48289	0.138104	0.217942	No-change
Peak_100866	chr4	22068497	22068835	19.3594	-0.590967	0.625853	-0.944258	0.345038	0.449732	No-change
Peak_100867	chr4	22081554	22081937	26.5829	0.13202	0.546742	0.241468	0.809193	0.860065	No-change
Peak_100868	chr4	22086896	22087324	17.5153	1.54469	0.6832	2.26096	0.0237616	0.0523572	No-change
Peak_100869	chr4	22088154	22089027	83.6332	-0.841082	0.334542	-2.51413	0.0119327	0.0298882	No-change
Peak_10087	chr1	182535138	182535531	27.9097	1.24475	0.531561	2.34169	0.0191966	0.0440319	No-change
Peak_100870	chr4	22089791	22090514	37.6556	-1.95078	0.479032	-4.07233	4.65444e-05	0.000291047	No-change
Peak_100871	chr4	22095317	22096029	87.6545	0.249177	0.305338	0.816069	0.414461	0.51859	No-change
Peak_100872	chr4	22101446	22102198	57.815	-2.41075	0.416889	-5.78271	7.35068e-09	1.26047e-07	gained-close
Peak_100873	chr4	22109381	22109752	22.1662	-1.10699	0.591735	-1.87075	0.0613796	0.113283	No-change
Peak_100874	chr4	22114428	22114920	25.7792	-2.50023	0.60464	-4.13507	3.54843e-05	0.000230296	gained-close
Peak_100875	chr4	22121445	22121808	17.0127	-1.03372	0.694837	-1.48771	0.136827	0.216333	No-change
Peak_100876	chr4	22127716	22128235	36.5383	0.925656	0.460783	2.00888	0.0445502	0.0873759	No-change
Peak_100877	chr4	22131703	22132155	54.5122	-0.241407	0.374363	-0.644847	0.519026	0.616374	No-change
Peak_100878	chr4	22133447	22134143	44.001	-1.14228	0.435882	-2.62061	0.00877719	0.0232052	No-change
Peak_100879	chr4	22140075	22140408	17.0397	3.12372	0.812988	3.84227	0.000121902	0.000662522	gained-open
Peak_10088	chr1	182539111	182539685	38.7335	-0.98203	0.454445	-2.16094	0.0306996	0.064487	No-change
Peak_100880	chr4	22144772	22145416	41.6264	-2.49415	0.492498	-5.06428	4.09949e-07	4.61282e-06	gained-close
Peak_100881	chr4	22151346	22153928	356.672	-1.6174	0.166751	-9.69945	3.03127e-22	4.79917e-20	No-change
Peak_100882	chr4	22203817	22204307	28.478	1.02599	0.522374	1.96409	0.0495192	0.095309	No-change
Peak_100883	chr4	22217451	22217786	14.7481	-3.20246	0.873818	-3.6649	0.000247432	0.00120489	gained-close
Peak_100884	chr4	22250086	22250948	68.0437	-0.702679	0.337454	-2.0823	0.0373155	0.0756256	No-change
Peak_100885	chr4	22269910	22270274	19.786	0.919873	0.642249	1.43227	0.152067	0.23512	No-change
Peak_100886	chr4	22301659	22302073	21.2939	0.54237	0.596744	0.908882	0.363413	0.468118	No-change
Peak_100887	chr4	22334752	22334964	10.2019	4.26775	1.2767	3.3428	0.000829384	0.00331212	gained-open
Peak_100888	chr4	22357125	22358424	338.769	-0.1075	0.168745	-0.637052	0.524091	0.620875	No-change
Peak_100889	chr4	22367334	22367944	72.1005	0.377926	0.329636	1.1465	0.25159	0.350891	No-change
Peak_10089	chr1	182541904	182542351	21.6076	1.84827	0.62616	2.95175	0.00315983	0.0100267	No-change
Peak_100890	chr4	22379356	22380020	25.63	1.40044	0.570741	2.45373	0.0141385	0.0342905	No-change
Peak_100891	chr4	22380727	22381416	64.3948	3.19003	0.429482	7.42763	1.10562e-13	4.71236e-12	gained-open
Peak_100892	chr4	22390036	22390372	25.9882	1.68518	0.566311	2.97572	0.00292301	0.00940392	No-change
Peak_100893	chr4	22393594	22394322	58.3682	2.87157	0.426881	6.72687	1.73355e-11	5.00017e-10	gained-open
Peak_100894	chr4	22422534	22422864	17.5176	1.21579	0.683604	1.77851	0.0753209	0.133671	No-change
Peak_100895	chr4	22476340	22476613	11.9373	-1.6242	0.829457	-1.95815	0.050213	0.0963794	No-change
Peak_100896	chr4	22476948	22478316	158.314	-0.599091	0.227733	-2.63067	0.0085217	0.0226569	No-change
Peak_100897	chr4	22478445	22481192	327.331	-0.505855	0.167069	-3.02782	0.00246327	0.00815347	No-change
Peak_100898	chr4	22482748	22483130	22.783	-0.547295	0.585975	-0.933991	0.350309	0.45508	No-change
Peak_100899	chr4	22486617	22488977	504.769	-0.584982	0.143162	-4.08615	4.38599e-05	0.000276325	No-change
Peak_1009	chr1	31233510	31233976	33.9022	-0.103973	0.498888	-0.20841	0.834909	0.87991	No-change
Peak_10090	chr1	182553853	182554333	45.4407	-0.41782	0.418047	-0.999456	0.317574	0.421256	No-change
Peak_100900	chr4	22489152	22490802	199.548	-0.594914	0.207864	-2.86203	0.00420938	0.0126923	No-change
Peak_100901	chr4	22490978	22492305	128.76	-1.02094	0.256132	-3.98601	6.71939e-05	0.000398501	No-change
Peak_100902	chr4	22493846	22494410	23.4199	-0.819811	0.567711	-1.44406	0.148721	0.231034	No-change
Peak_100903	chr4	22494506	22495693	227.336	-0.820405	0.199452	-4.11329	3.90052e-05	0.000249708	No-change
Peak_100904	chr4	22496947	22499132	280.51	-0.643607	0.180006	-3.57548	0.000349582	0.00161066	No-change
Peak_100905	chr4	22645684	22645952	17.3208	-0.149689	0.696481	-0.214923	0.829828	0.875971	No-change
Peak_100906	chr4	22667569	22668356	211.839	-1.55657	0.206431	-7.54038	4.68602e-14	2.12906e-12	No-change
Peak_100907	chr4	22721385	22721932	17.4314	3.42906	0.836909	4.09729	4.18012e-05	0.000265016	gained-open
Peak_100908	chr4	22833543	22834000	25.2425	1.34979	0.56788	2.37689	0.0174592	0.040762	No-change
Peak_100909	chr4	22835147	22836322	138.271	0.205229	0.243174	0.843959	0.398693	0.503245	No-change
Peak_10091	chr1	182560203	182560757	52.4548	0.192192	0.386459	0.497316	0.618966	0.704636	No-change
Peak_100910	chr4	22880313	22881007	65.2276	3.18454	0.422388	7.53938	4.72214e-14	2.14425e-12	gained-open
Peak_100911	chr4	22891970	22892640	45.4351	0.356034	0.430299	0.82741	0.408005	0.512189	No-change
Peak_100912	chr4	22917431	22917803	22.9451	3.42909	0.73459	4.66803	3.04105e-06	2.72141e-05	gained-open
Peak_100913	chr4	22926818	22927511	66.0169	-1.77126	0.36836	-4.8085	1.52065e-06	1.47735e-05	No-change
Peak_100914	chr4	22946708	22947195	30.9675	1.76787	0.534088	3.31008	0.000932692	0.00365127	No-change
Peak_100915	chr4	22970538	22970915	32.237	0.544719	0.490421	1.11072	0.266691	0.367461	No-change
Peak_100916	chr4	22972791	22973599	41.8419	0.279764	0.435543	0.642333	0.520657	0.617811	No-change
Peak_100917	chr4	22988446	22988933	39.6787	-1.94019	0.471142	-4.11807	3.8206e-05	0.000245369	No-change
Peak_100918	chr4	22997334	22998245	85.1317	-0.538167	0.324944	-1.65618	0.0976844	0.164978	No-change
Peak_100919	chr4	22999059	22999473	18.8309	-1.34604	0.648016	-2.07717	0.0377862	0.076408	No-change
Peak_10092	chr1	182562167	182563335	47.9512	0.119173	0.40013	0.297836	0.765828	0.82605	No-change
Peak_100920	chr4	23069188	23069898	28.5326	-1.61477	0.544919	-2.96332	0.00304337	0.00972437	No-change
Peak_100921	chr4	23133277	23133855	51.2796	-2.59674	0.437999	-5.92864	3.05456e-09	5.6991e-08	gained-close
Peak_100922	chr4	23234835	23235428	43.4674	-2.37492	0.463878	-5.1197	3.06019e-07	3.5548e-06	gained-close
Peak_100923	chr4	23299475	23299933	21.1764	0.934017	0.615424	1.51768	0.129095	0.206494	No-change
Peak_100924	chr4	23300560	23301081	41.9712	-1.52254	0.459605	-3.31271	0.000923957	0.00362385	No-change
Peak_100925	chr4	23490179	23490669	53.291	-0.770933	0.413856	-1.86281	0.0624896	0.11497	No-change
Peak_100926	chr4	23491336	23491572	18.3832	-1.29728	0.670499	-1.93479	0.0530158	0.100644	No-change
Peak_100927	chr4	23510854	23511255	22.5976	-1.87806	0.610589	-3.07581	0.00209929	0.00714389	No-change
Peak_100928	chr4	23513972	23514215	19.4233	-0.546084	0.665117	-0.821033	0.411627	0.515836	No-change
Peak_100929	chr4	23572877	23573716	55.3494	-3.08867	0.456833	-6.76104	1.37001e-11	4.0342e-10	gained-close
Peak_10093	chr1	182564419	182564766	21.2465	-0.19456	0.590133	-0.329688	0.741636	0.806692	No-change
Peak_100930	chr4	23587391	23587755	25.6803	0.269255	0.539368	0.499205	0.617635	0.703542	No-change
Peak_100931	chr4	23601613	23602257	41.0437	-1.06337	0.43769	-2.42951	0.0151191	0.0362408	No-change
Peak_100932	chr4	23606486	23607510	69.0066	-1.48043	0.350014	-4.22963	2.34076e-05	0.000161609	No-change
Peak_100933	chr4	23613041	23613421	21.3531	-1.34839	0.65151	-2.06964	0.0384862	0.0775692	No-change
Peak_100934	chr4	23615202	23615515	20.2932	2.56233	0.722747	3.54526	0.000392226	0.00177267	gained-open
Peak_100935	chr4	23621062	23621478	18.7733	-0.493548	0.652058	-0.756909	0.449104	0.551662	No-change
Peak_100936	chr4	23636096	23636828	102.804	3.02931	0.336353	9.00635	2.13024e-19	2.22709e-17	gained-open
Peak_100937	chr4	23656628	23656938	13.0994	-2.14036	0.82999	-2.57878	0.00991498	0.0256542	gained-close
Peak_100938	chr4	23664031	23664378	16.6544	-1.38411	0.697144	-1.9854	0.0470998	0.0914288	No-change
Peak_100939	chr4	23787478	23787801	16.5691	1.73491	0.71781	2.41695	0.015651	0.0372798	No-change
Peak_10094	chr1	182573218	182573639	23.2439	-2.81194	0.666314	-4.22014	2.44155e-05	0.000167697	gained-close
Peak_100940	chr4	23832480	23832846	15.7774	-1.73681	0.722463	-2.40402	0.016216	0.0383545	No-change
Peak_100941	chr4	23913496	23913792	27.2274	-0.445539	0.561015	-0.794167	0.427098	0.53074	No-change
Peak_100942	chr4	23929484	23929737	11.3235	-2.75515	0.959837	-2.87043	0.0040991	0.0124205	gained-close
Peak_100943	chr4	23982951	23983791	128.479	-1.98374	0.285076	-6.95864	3.43576e-12	1.12816e-10	No-change
Peak_100944	chr4	23994327	23994730	19.9717	-1.45308	0.636713	-2.28216	0.0224796	0.0500565	No-change
Peak_100945	chr4	24154412	24154847	33.6996	-0.44336	0.471483	-0.940352	0.347037	0.451693	No-change
Peak_100946	chr4	24188159	24188654	31.2038	-0.239262	0.489594	-0.488695	0.625058	0.709911	No-change
Peak_100947	chr4	24213781	24214223	38.7584	-1.52824	0.473226	-3.2294	0.00124048	0.00462049	No-change
Peak_100948	chr4	24249630	24249925	16.6106	0.124766	0.672817	0.185439	0.852885	0.893437	No-change
Peak_100949	chr4	24389306	24389617	14.5311	2.57509	0.828713	3.10733	0.00188783	0.0065432	gained-open
Peak_10095	chr1	182573825	182574999	117.432	1.19829	0.271427	4.41477	1.01115e-05	7.81238e-05	No-change
Peak_100950	chr4	24495863	24497182	300.714	-0.0931599	0.172216	-0.540949	0.588543	0.678301	No-change
Peak_100951	chr4	24541668	24542015	17.5798	1.55058	0.700134	2.2147	0.026781	0.0577251	No-change
Peak_100952	chr4	24543464	24543814	18.6418	-0.961891	0.64389	-1.49388	0.135208	0.21429	No-change
Peak_100953	chr4	24544483	24545307	174.442	3.08306	0.264829	11.6417	2.52881e-31	1.19873e-28	gained-open
Peak_100954	chr4	24555187	24555644	37.934	2.52497	0.509107	4.95962	7.06314e-07	7.47823e-06	gained-open
Peak_100955	chr4	24556016	24556620	168.966	3.1439	0.267682	11.7449	7.49821e-32	3.99272e-29	gained-open
Peak_100956	chr4	24557241	24557734	46.7346	1.07734	0.412364	2.61259	0.00898581	0.0236621	No-change
Peak_100957	chr4	24558409	24558804	18.6568	2.62989	0.737253	3.56715	0.000360881	0.00165327	gained-open
Peak_100958	chr4	24566932	24567297	17.9416	1.7987	0.714712	2.51668	0.0118467	0.0297203	No-change
Peak_100959	chr4	24574303	24574684	30.7957	0.245905	0.496507	0.495269	0.62041	0.705847	No-change
Peak_10096	chr1	182585093	182585981	62.2386	-1.30752	0.410979	-3.18148	0.00146522	0.00529942	No-change
Peak_100960	chr4	24576998	24577571	50.334	1.39743	0.411814	3.39335	0.000690436	0.00284427	No-change
Peak_100961	chr4	24619931	24620382	22.0869	1.34767	0.614036	2.19477	0.0281802	0.0601615	No-change
Peak_100962	chr4	24713100	24713449	18.7249	-0.578512	0.631866	-0.915562	0.359897	0.464579	No-change
Peak_100963	chr4	24720860	24721268	37.2189	-0.0950204	0.455749	-0.208493	0.834844	0.879871	No-change
Peak_100964	chr4	24739949	24740655	42.236	-1.9412	0.452845	-4.28668	1.81363e-05	0.000129641	No-change
Peak_100965	chr4	24785754	24786538	62.6392	-1.03753	0.358817	-2.89152	0.00383385	0.0117505	No-change
Peak_100966	chr4	24792328	24793304	45.7058	-1.28847	0.419848	-3.0689	0.00214851	0.00728127	No-change
Peak_100967	chr4	24793771	24794271	38.9742	-2.07667	0.481988	-4.30855	1.64329e-05	0.000119042	gained-close
Peak_100968	chr4	24798116	24798703	36.9215	2.67966	0.52121	5.14122	2.72955e-07	3.2078e-06	gained-open
Peak_100969	chr4	24835046	24835978	104.599	-1.03872	0.28603	-3.63151	0.000281767	0.00134299	No-change
Peak_10097	chr1	182605272	182605714	26.948	1.26286	0.570759	2.21259	0.0269259	0.0579842	No-change
Peak_100970	chr4	24840817	24841186	21.7674	-1.08153	0.599804	-1.80314	0.0713662	0.128037	No-change
Peak_100971	chr4	24842812	24843553	54.9394	2.03328	0.435075	4.67341	2.96244e-06	2.65955e-05	gained-open
Peak_100972	chr4	24849856	24851564	454.152	-0.277217	0.145735	-1.9022	0.057145	0.106918	No-change
Peak_100973	chr4	24852848	24853427	39.195	3.13138	0.542235	5.77495	7.69779e-09	1.31476e-07	gained-open
Peak_100974	chr4	24862861	24863268	28.5804	-1.30748	0.524973	-2.49056	0.0127543	0.0315802	No-change
Peak_100975	chr4	24864878	24866716	188.926	-3.2775	0.259715	-12.6196	1.64698e-36	1.43771e-33	gained-close
Peak_100976	chr4	24867865	24868629	39.9548	-0.155964	0.432996	-0.360198	0.718699	0.788406	No-change
Peak_100977	chr4	24887744	24888371	33.6828	-2.41714	0.529852	-4.56192	5.06874e-06	4.26503e-05	gained-close
Peak_100978	chr4	24889464	24889715	8.37571	-4.02965	1.32558	-3.03992	0.00236644	0.00789096	gained-close
Peak_100979	chr4	24889854	24890574	47.9175	-2.92854	0.470428	-6.22528	4.80707e-10	1.04921e-08	gained-close
Peak_10098	chr1	182612408	182613106	56.21	2.42187	0.417888	5.79549	6.81211e-09	1.1781e-07	gained-open
Peak_100980	chr4	24892366	24893445	122.166	-1.67596	0.271332	-6.17678	6.54201e-10	1.39547e-08	No-change
Peak_100981	chr4	24896875	24897257	18.017	-0.148182	0.658715	-0.224956	0.822014	0.869843	No-change
Peak_100982	chr4	24897365	24898550	248.191	-0.188677	0.188742	-0.999658	0.317476	0.421186	No-change
Peak_100983	chr4	24898828	24899454	23.0391	1.65125	0.599477	2.75448	0.00587851	0.0167065	No-change
Peak_100984	chr4	24905866	24906330	24.3639	1.70476	0.584931	2.91447	0.00356298	0.0110661	No-change
Peak_100985	chr4	24916621	24916959	18.3419	-2.15238	0.698892	-3.0797	0.00207211	0.00706685	gained-close
Peak_100986	chr4	24965488	24967408	407.686	-0.0720042	0.161222	-0.446616	0.655152	0.73567	No-change
Peak_100987	chr4	24977644	24977894	14.0342	0.825789	0.734152	1.12482	0.260665	0.360902	No-change
Peak_100988	chr4	24978605	24979016	26.2325	-1.66268	0.559568	-2.97137	0.00296478	0.00952107	No-change
Peak_100989	chr4	24995828	24996487	71.7819	2.0541	0.370595	5.5427	2.97838e-08	4.44038e-07	gained-open
Peak_10099	chr1	182620332	182620867	34.1686	1.98207	0.510612	3.88175	0.000103706	0.000577396	No-change
Peak_100990	chr4	24998074	24998527	27.3823	-1.17484	0.553859	-2.12118	0.0339063	0.069941	No-change
Peak_100991	chr4	25034966	25036321	150.134	0.0618181	0.237085	0.260742	0.794292	0.848649	No-change
Peak_100992	chr4	25039320	25039593	15.6368	2.74241	0.804031	3.41082	0.000647677	0.00269537	gained-open
Peak_100993	chr4	25092286	25093101	31.816	-3.19347	0.599504	-5.32685	9.99286e-08	1.31094e-06	gained-close
Peak_100994	chr4	25179806	25180155	24.1732	-1.00943	0.568861	-1.77448	0.0759837	0.134632	No-change
Peak_100995	chr4	25281114	25282146	278.23	0.0183255	0.182245	0.100554	0.919904	0.942695	No-change
Peak_100996	chr4	25408547	25409295	97.2649	-0.623941	0.289723	-2.15358	0.0312731	0.0654936	No-change
Peak_100997	chr4	25483186	25484149	102.632	-2.19295	0.309254	-7.09112	1.33032e-12	4.70891e-11	gained-close
Peak_100998	chr4	25484654	25485196	39.9083	-0.968917	0.450109	-2.15263	0.0313479	0.0656219	No-change
Peak_100999	chr4	25542218	25542600	19.1859	-2.23031	0.693095	-3.2179	0.00129131	0.00477727	gained-close
Peak_101	chr1	5761814	5762333	27.3966	-1.46002	0.550012	-2.65452	0.00794213	0.0214005	No-change
Peak_1010	chr1	31600865	31601178	12.0131	3.16663	0.977683	3.23891	0.00119986	0.00449813	gained-open
Peak_10100	chr1	182638372	182639665	200.394	1.71935	0.219277	7.84099	4.47004e-15	2.37234e-13	No-change
Peak_101000	chr4	25628107	25628664	55.1185	1.92276	0.399536	4.81249	1.49059e-06	1.45158e-05	No-change
Peak_101001	chr4	25685045	25685340	19.8978	-0.877063	0.616542	-1.42255	0.154866	0.238592	No-change
Peak_101002	chr4	25712082	25712391	19.4166	1.68527	0.659007	2.55729	0.0105492	0.0269892	No-change
Peak_101003	chr4	25777394	25777776	21.0311	-2.51397	0.695106	-3.61667	0.000298416	0.00140993	gained-close
Peak_101004	chr4	25778866	25779438	54.4812	-2.04538	0.406057	-5.03718	4.72451e-07	5.22234e-06	gained-close
Peak_101005	chr4	25796146	25796546	18.738	-4.20451	0.930933	-4.51645	6.28847e-06	5.15441e-05	gained-close
Peak_101006	chr4	25797026	25797333	12.6046	-2.68441	0.889077	-3.01933	0.00253337	0.00834809	gained-close
Peak_101007	chr4	25798883	25800575	408.357	-0.510768	0.152852	-3.34159	0.000832986	0.00332319	No-change
Peak_101008	chr4	25811709	25812219	39.5866	-1.08111	0.484961	-2.22928	0.0257954	0.0559662	No-change
Peak_101009	chr4	25815810	25816085	19.7209	1.02133	0.643976	1.58598	0.112744	0.185176	No-change
Peak_10101	chr1	182642193	182642483	15.9663	-0.524541	0.688671	-0.761671	0.446256	0.548999	No-change
Peak_101010	chr4	25861034	25861424	29.3123	-0.961507	0.520579	-1.84699	0.0647479	0.118293	No-change
Peak_101011	chr4	26016115	26016480	27.9175	-0.486053	0.517234	-0.939717	0.347363	0.452034	No-change
Peak_101012	chr4	26069488	26070104	20.7763	4.0056	0.855706	4.68105	2.85413e-06	2.57404e-05	gained-open
Peak_101013	chr4	26171115	26172021	92.6641	1.91972	0.319232	6.01354	1.81517e-09	3.54354e-08	No-change
Peak_101014	chr4	26199469	26199910	19.4253	-2.35508	0.713645	-3.30008	0.000966582	0.00376294	gained-close
Peak_101015	chr4	26248140	26248656	44.6742	-0.29482	0.413207	-0.713493	0.475541	0.576541	No-change
Peak_101016	chr4	26345693	26347208	542.144	0.246909	0.148518	1.66249	0.0964147	0.163206	No-change
Peak_101017	chr4	26353536	26354418	80.1609	-0.537814	0.321402	-1.67334	0.0942609	0.16026	No-change
Peak_101018	chr4	26402131	26402864	138.419	2.22748	0.547782	4.06636	4.77525e-05	0.000297632	gained-open
Peak_101019	chr4	26422047	26422412	19.6638	1.28699	0.649203	1.98241	0.0474332	0.0919431	No-change
Peak_10102	chr1	182644938	182645661	48.8803	0.442809	0.407778	1.08591	0.277521	0.379155	No-change
Peak_101020	chr4	26506628	26506881	12.484	1.74304	0.822508	2.11918	0.0340751	0.0702201	No-change
Peak_101021	chr4	26593547	26593805	18.5993	1.09055	0.653036	1.66997	0.0949254	0.161157	No-change
Peak_101022	chr4	26766424	26766921	26.2965	-1.11687	0.564756	-1.97761	0.0479725	0.0928223	No-change
Peak_101023	chr4	27684674	27685157	29.8305	-3.51036	0.654985	-5.35946	8.34716e-08	1.11856e-06	gained-close
Peak_101024	chr4	27696260	27696759	23.238	-2.55961	0.653726	-3.91542	9.02486e-05	0.000512545	gained-close
Peak_101025	chr4	27711256	27711638	23.4521	1.09548	0.574424	1.9071	0.0565081	0.105966	No-change
Peak_101026	chr4	27712728	27713130	22.3074	-0.127043	0.588095	-0.216024	0.828969	0.87531	No-change
Peak_101027	chr4	27965204	27965935	35.8174	-1.06481	0.468342	-2.27358	0.022991	0.0509672	No-change
Peak_101028	chr4	27987937	27988406	30.3607	-0.794557	0.506291	-1.56937	0.116562	0.190184	No-change
Peak_101029	chr4	28092873	28093611	34.9059	-2.5603	0.537315	-4.76499	1.88865e-06	1.78895e-05	gained-close
Peak_10103	chr1	182646818	182647454	47.5126	-1.71909	0.443549	-3.87578	0.000106286	0.00058966	No-change
Peak_101030	chr4	28298662	28299467	68.9525	1.45822	0.346799	4.20478	2.61331e-05	0.000177591	No-change
Peak_101031	chr4	28300222	28300484	25.6575	-0.288262	0.554418	-0.519936	0.603108	0.690962	No-change
Peak_101032	chr4	28378642	28379020	14.2338	2.12248	0.795041	2.66965	0.00759295	0.020613	gained-open
Peak_101033	chr4	28548244	28548563	16.9207	1.44629	0.688526	2.10056	0.0356797	0.0728809	No-change
Peak_101034	chr4	28564183	28564832	106.847	0.814582	0.275331	2.95856	0.00309082	0.0098496	No-change
Peak_101035	chr4	28588704	28589145	39.2564	0.0423132	0.44071	0.0960115	0.923511	0.945384	No-change
Peak_101036	chr4	28658526	28659946	123.276	-2.51035	0.286913	-8.74951	2.14285e-18	1.91988e-16	gained-close
Peak_101037	chr4	28781552	28782299	70.8429	-1.39777	0.369515	-3.78272	0.000155125	0.000812722	No-change
Peak_101038	chr4	28783940	28784474	53.4223	0.904719	0.416293	2.17327	0.0297597	0.0628909	No-change
Peak_101039	chr4	28797186	28797526	17.998	0.226856	0.642535	0.353064	0.724041	0.792823	No-change
Peak_10104	chr1	182657730	182658129	30.9215	-0.15811	0.503316	-0.314136	0.753418	0.816085	No-change
Peak_101040	chr4	28812572	28814639	601.203	-0.00829675	0.135551	-0.0612077	0.951194	0.965385	No-change
Peak_101041	chr4	28814761	28816022	304.113	-0.143637	0.171091	-0.839533	0.40117	0.505659	No-change
Peak_101042	chr4	28837105	28837594	27.3854	2.42308	0.592807	4.08746	4.36115e-05	0.000274973	gained-open
Peak_101043	chr4	28866370	28866716	16.4881	2.9882	0.825968	3.61781	0.000297101	0.00140475	gained-open
Peak_101044	chr4	28967440	28968209	64.8447	-2.34334	0.38259	-6.12494	9.07157e-10	1.88129e-08	gained-close
Peak_101045	chr4	29039953	29040386	45.854	0.960992	0.431809	2.2255	0.0260474	0.0564127	No-change
Peak_101046	chr4	29068968	29069299	14.0487	1.54503	0.762706	2.02572	0.0427934	0.0845176	No-change
Peak_101047	chr4	29091537	29092155	46.8094	-0.608697	0.422385	-1.4411	0.149557	0.23206	No-change
Peak_101048	chr4	29109204	29109760	22.1832	2.02398	0.652908	3.09995	0.00193553	0.00667996	gained-open
Peak_101049	chr4	29117995	29118358	16.2701	-0.580712	0.693429	-0.837449	0.40234	0.506854	No-change
Peak_10105	chr1	182664736	182665684	72.958	-2.07675	0.368624	-5.63377	1.7631e-08	2.78559e-07	gained-close
Peak_101050	chr4	29118646	29119116	56.0837	-0.507717	0.391307	-1.29749	0.194463	0.286106	No-change
Peak_101051	chr4	29119657	29120269	35.6086	-2.23095	0.530106	-4.20849	2.5708e-05	0.00017504	gained-close
Peak_101052	chr4	29133902	29134294	25.1565	1.26429	0.581673	2.17354	0.0297396	0.0628545	No-change
Peak_101053	chr4	29135530	29136318	69.2911	-2.76417	0.416397	-6.6383	3.17317e-11	8.69626e-10	gained-close
Peak_101054	chr4	29138902	29139272	20.0628	-3.04311	0.760301	-4.00251	6.2675e-05	0.000375625	gained-close
Peak_101055	chr4	29282222	29282604	23.6267	0.0729267	0.559131	0.130429	0.896227	0.925424	No-change
Peak_101056	chr4	29299158	29299506	23.3983	-0.822259	0.579864	-1.41802	0.156185	0.240214	No-change
Peak_101057	chr4	29301400	29301622	14.3239	-1.1939	0.732621	-1.62963	0.10318	0.172466	No-change
Peak_101058	chr4	29380815	29381626	78.3191	-1.52208	0.355716	-4.27891	1.8781e-05	0.000133598	No-change
Peak_101059	chr4	29644832	29645376	30.0731	-2.14333	0.543856	-3.94098	8.1148e-05	0.000468289	gained-close
Peak_10106	chr1	182666008	182666839	62.9659	-0.718985	0.382646	-1.87899	0.0602465	0.111609	No-change
Peak_101060	chr4	29694279	29694676	20.5082	3.25396	0.754673	4.31175	1.61971e-05	0.000117557	gained-open
Peak_101061	chr4	30268046	30268323	14.4569	-2.31436	0.791774	-2.92301	0.00346665	0.0108189	gained-close
Peak_101062	chr4	30314325	30314590	11.7234	-3.91609	1.10377	-3.54793	0.000388273	0.00175759	gained-close
Peak_101063	chr4	30608917	30609213	13.1891	2.4533	0.850927	2.88309	0.00393794	0.012013	gained-open
Peak_101064	chr4	30677124	30677419	13.4851	-2.37692	0.829312	-2.86614	0.0041551	0.0125582	gained-close
Peak_101065	chr4	30745983	30746241	11.5808	2.6662	0.936605	2.84666	0.00441799	0.0131955	gained-open
Peak_101066	chr4	30756742	30757432	39.6458	1.50355	0.490957	3.06249	0.00219505	0.00740993	No-change
Peak_101067	chr4	30789870	30790816	53.9217	2.71647	0.443946	6.11892	9.4211e-10	1.94745e-08	gained-open
Peak_101068	chr4	30795375	30795757	16.3752	3.01973	0.819548	3.68462	0.00022904	0.00113018	gained-open
Peak_101069	chr4	30932451	30932789	16.5633	2.65967	0.771352	3.44806	0.000564631	0.00240318	gained-open
Peak_10107	chr1	182670297	182671634	151.499	1.73809	0.244966	7.09522	1.29147e-12	4.58159e-11	No-change
Peak_101070	chr4	30954858	30955117	11.7921	1.41195	0.849998	1.66113	0.0966882	0.16358	No-change
Peak_101071	chr4	31012040	31012419	16.9282	-2.75565	0.772833	-3.56565	0.000362953	0.00166124	gained-close
Peak_101072	chr4	31227597	31227899	23.4732	0.0959315	0.592991	0.161775	0.871483	0.907273	No-change
Peak_101073	chr4	31261347	31261656	16.0675	-2.34196	0.760649	-3.07889	0.00207772	0.00708133	gained-close
Peak_101074	chr4	31269762	31270184	23.6477	2.17577	0.678218	3.20807	0.00133629	0.00491397	gained-open
Peak_101075	chr4	31299932	31300279	21.5546	2.44846	0.67083	3.6499	0.000262343	0.0012657	gained-open
Peak_101076	chr4	31338038	31338420	31.8469	0.0839759	0.493888	0.17003	0.864986	0.902541	No-change
Peak_101077	chr4	31404978	31405628	52.7803	0.38931	0.399488	0.974522	0.329798	0.434025	No-change
Peak_101078	chr4	31408233	31408875	28.8989	-2.39861	0.568744	-4.21739	2.4715e-05	0.000169412	gained-close
Peak_101079	chr4	31419347	31419698	20.8692	-0.472098	0.600357	-0.786362	0.431656	0.535192	No-change
Peak_10108	chr1	182679354	182680293	63.9303	0.699943	0.363783	1.92407	0.0543461	0.102696	No-change
Peak_101080	chr4	31420777	31421290	30.8559	1.71974	0.524224	3.28054	0.00103607	0.00398893	No-change
Peak_101081	chr4	31422860	31423249	16.0341	-1.9083	0.758915	-2.51451	0.0119197	0.0298627	No-change
Peak_101082	chr4	31425092	31425971	50.9444	2.39954	0.461247	5.20229	1.9685e-07	2.39865e-06	gained-open
Peak_101083	chr4	31468362	31468824	39.1715	2.20849	0.483009	4.57237	4.82243e-06	4.08337e-05	gained-open
Peak_101084	chr4	31469889	31470198	13.321	2.51575	0.854097	2.94551	0.00322425	0.0101898	gained-open
Peak_101085	chr4	31524410	31525112	59.9916	3.59391	0.474692	7.57105	3.70229e-14	1.70477e-12	gained-open
Peak_101086	chr4	31561878	31562237	25.9767	-0.369086	0.557016	-0.662612	0.507579	0.606083	No-change
Peak_101087	chr4	31566024	31566603	62.0287	1.36182	0.367118	3.7095	0.000207668	0.00104044	No-change
Peak_101088	chr4	31566812	31567183	20.0806	2.1564	0.66817	3.22732	0.00124958	0.0046484	gained-open
Peak_101089	chr4	31576942	31577957	72.3084	-0.0316941	0.334591	-0.0947247	0.924534	0.946074	No-change
Peak_10109	chr1	182680889	182681224	14.8917	2.39362	0.805038	2.9733	0.00294617	0.00946927	gained-open
Peak_101090	chr4	31600329	31600652	18.0095	1.32888	0.667516	1.99078	0.0465046	0.0904692	No-change
Peak_101091	chr4	31601369	31602109	37.6846	2.38197	0.52526	4.53484	5.76474e-06	4.77348e-05	gained-open
Peak_101092	chr4	31612529	31613057	33.3909	-0.349354	0.516869	-0.675905	0.499101	0.598249	No-change
Peak_101093	chr4	31642179	31642605	22.4917	1.42959	0.600746	2.37969	0.017327	0.0405092	No-change
Peak_101094	chr4	31658609	31659262	52.1847	-2.22902	0.419523	-5.31323	1.077e-07	1.40001e-06	gained-close
Peak_101095	chr4	31660843	31661580	71.7333	-0.29846	0.327474	-0.911399	0.362085	0.466814	No-change
Peak_101096	chr4	31683264	31683869	39.23	2.64056	0.515561	5.12172	3.02761e-07	3.52207e-06	gained-open
Peak_101097	chr4	31690687	31690991	14.7674	2.21991	0.803136	2.76405	0.00570887	0.0163057	gained-open
Peak_101098	chr4	31697770	31698760	79.3932	1.71026	0.345141	4.95525	7.22372e-07	7.62565e-06	No-change
Peak_101099	chr4	31724244	31724707	18.8124	1.35978	0.662676	2.05195	0.0401749	0.0803071	No-change
Peak_1011	chr1	31678503	31678916	21.4192	-2.16771	0.655834	-3.30528	0.000948823	0.0037041	gained-close
Peak_10110	chr1	182681637	182682122	25.3199	3.52577	0.70898	4.97301	6.59198e-07	7.03252e-06	gained-open
Peak_101100	chr4	31735532	31735937	16.4349	2.12667	0.7369	2.88596	0.00390218	0.0119256	gained-open
Peak_101101	chr4	31742258	31742482	10.3815	-2.62153	0.959176	-2.73311	0.00627398	0.0176297	gained-close
Peak_101102	chr4	31761912	31762646	42.1718	-0.141514	0.428041	-0.330607	0.740941	0.806129	No-change
Peak_101103	chr4	31823605	31824654	102.911	-1.33349	0.285888	-4.66438	3.09553e-06	2.76412e-05	No-change
Peak_101104	chr4	31830158	31830586	23.0768	1.65326	0.613235	2.69597	0.0070184	0.0193262	No-change
Peak_101105	chr4	31833655	31834211	47.7782	2.41761	0.447652	5.40066	6.6397e-08	9.12563e-07	gained-open
Peak_101106	chr4	31837984	31838434	28.6923	-2.66684	0.616771	-4.32387	1.53314e-05	0.000112062	gained-close
Peak_101107	chr4	31839618	31839961	16.8926	1.40962	0.695735	2.02608	0.0427561	0.0844501	No-change
Peak_101108	chr4	31850976	31851276	20.4948	-0.714482	0.613727	-1.16417	0.244355	0.342845	No-change
Peak_101109	chr4	31874252	31874555	13.133	2.58469	0.880249	2.93632	0.00332133	0.0104429	gained-open
Peak_10111	chr1	182682484	182683285	71.5151	0.0106093	0.329711	0.0321775	0.97433	0.982368	No-change
Peak_101110	chr4	31877217	31878086	78.791	0.562242	0.330697	1.70017	0.0890989	0.153174	No-change
Peak_101111	chr4	31921070	31921649	22.8375	2.35323	0.638977	3.6828	0.000230685	0.00113675	gained-open
Peak_101112	chr4	31921895	31922417	19.9933	1.74409	0.694621	2.51085	0.0120442	0.0301236	No-change
Peak_101113	chr4	31924314	31924860	91.1835	1.63399	0.341204	4.78888	1.67716e-06	1.61117e-05	No-change
Peak_101114	chr4	31936380	31938346	198.515	-0.092773	0.212753	-0.43606	0.662793	0.742074	No-change
Peak_101115	chr4	31957725	31958188	27.0827	-0.904499	0.530986	-1.70343	0.0884874	0.152307	No-change
Peak_101116	chr4	31963164	31964762	326.908	-0.215005	0.1751	-1.2279	0.219485	0.315075	No-change
Peak_101117	chr4	31970407	31970823	21.7558	-2.211	0.660521	-3.34736	0.000815845	0.00326753	gained-close
Peak_101118	chr4	31975534	31975924	14.9404	-2.54508	0.798921	-3.18565	0.0014443	0.00523702	gained-close
Peak_101119	chr4	32007162	32007982	95.9101	0.00664438	0.287294	0.0231275	0.981549	0.987209	No-change
Peak_10112	chr1	182685936	182687678	174.705	-2.29037	0.262814	-8.71481	2.91236e-18	2.56614e-16	gained-close
Peak_101120	chr4	32019050	32019479	18.3644	3.43341	0.826962	4.15184	3.29813e-05	0.000216257	gained-open
Peak_101121	chr4	32023805	32024564	108.83	-0.99708	0.279678	-3.56511	0.000363708	0.00166427	No-change
Peak_101122	chr4	32045245	32045693	31.8654	-1.41418	0.501788	-2.81827	0.0048283	0.0141985	No-change
Peak_101123	chr4	32054914	32055601	88.3954	-0.0449656	0.297432	-0.15118	0.879834	0.913403	No-change
Peak_101124	chr4	32057001	32057494	40.816	-0.487758	0.432595	-1.12752	0.259524	0.359642	No-change
Peak_101125	chr4	32061544	32061876	21.98	-0.805621	0.596117	-1.35145	0.176552	0.264908	No-change
Peak_101126	chr4	32069778	32070067	12.5138	-3.21177	0.960529	-3.34375	0.000826552	0.00330205	gained-close
Peak_101127	chr4	32074379	32075294	92.002	0.201515	0.291863	0.690446	0.489914	0.589795	No-change
Peak_101128	chr4	32098213	32098729	30.2395	-2.49513	0.598629	-4.16807	3.07191e-05	0.000203706	gained-close
Peak_101129	chr4	32099537	32099757	16.167	0.112164	0.696634	0.161008	0.872087	0.907661	No-change
Peak_10113	chr1	182690930	182691589	26.2545	-1.80376	0.574937	-3.13731	0.00170505	0.00601352	No-change
Peak_101130	chr4	32106513	32107281	115.312	0.0415726	0.273607	0.151943	0.879232	0.912927	No-change
Peak_101131	chr4	32110093	32110408	21.0947	-0.649302	0.597295	-1.08707	0.277006	0.378621	No-change
Peak_101132	chr4	32120361	32120873	30.3101	-2.08906	0.554554	-3.7671	0.000165156	0.000856625	gained-close
Peak_101133	chr4	32137980	32138536	42.3729	0.73976	0.435793	1.69751	0.0896011	0.153857	No-change
Peak_101134	chr4	32140059	32140557	49.5187	0.81794	0.403136	2.02894	0.042464	0.0839791	No-change
Peak_101135	chr4	32150487	32151032	26.4843	-0.147108	0.53131	-0.276877	0.781874	0.83879	No-change
Peak_101136	chr4	32151533	32152002	18.6879	2.5527	0.718753	3.55157	0.000382942	0.00173696	gained-open
Peak_101137	chr4	32153386	32153773	28.8221	0.100201	0.520877	0.192371	0.847452	0.889339	No-change
Peak_101138	chr4	32158421	32159356	69.8269	-1.36151	0.348088	-3.91138	9.17695e-05	0.000519929	No-change
Peak_101139	chr4	32160439	32161202	63.7869	2.76345	0.413365	6.68524	2.30541e-11	6.49071e-10	gained-open
Peak_10114	chr1	182694616	182695258	39.6765	2.15575	0.49318	4.37112	1.23613e-05	9.29787e-05	gained-open
Peak_101140	chr4	32170372	32170938	26.1738	-2.24314	0.628196	-3.57076	0.000355948	0.00163522	gained-close
Peak_101141	chr4	32176377	32176850	30.5194	0.470869	0.503671	0.934874	0.349853	0.454584	No-change
Peak_101142	chr4	32179746	32180234	34.7516	1.01407	0.472811	2.14476	0.0319717	0.0666812	No-change
Peak_101143	chr4	32186849	32187116	12.0405	-2.18286	0.853641	-2.55712	0.0105543	0.026999	gained-close
Peak_101144	chr4	32188768	32189031	12.8248	1.36397	0.788129	1.73065	0.0835151	0.145317	No-change
Peak_101145	chr4	32195733	32196969	81.1847	1.13346	0.322363	3.51611	0.000437915	0.00194296	No-change
Peak_101146	chr4	32219400	32220462	108.533	0.841924	0.285126	2.95281	0.00314896	0.00999975	No-change
Peak_101147	chr4	32235990	32236462	24.4704	-1.11385	0.563572	-1.97641	0.0481089	0.0930441	No-change
Peak_101148	chr4	32237991	32240903	635.088	-0.161034	0.130376	-1.23515	0.216775	0.311936	No-change
Peak_101149	chr4	32240982	32241925	63.3952	0.52067	0.358167	1.45371	0.146028	0.227763	No-change
Peak_10115	chr1	182699816	182700196	22.4661	2.29885	0.640488	3.58922	0.000331663	0.00154108	gained-open
Peak_101150	chr4	32243381	32243822	54.0595	0.225737	0.378907	0.595758	0.551337	0.645536	No-change
Peak_101151	chr4	32244462	32244738	21.5355	-0.00837421	0.60777	-0.0137786	0.989007	0.992405	No-change
Peak_101152	chr4	32246681	32247180	30.8822	-1.30463	0.521689	-2.50079	0.0123917	0.0308377	No-change
Peak_101153	chr4	32247882	32248728	90.8892	-0.803491	0.296274	-2.71198	0.00668817	0.0185847	No-change
Peak_101154	chr4	32249774	32251598	476.525	0.0934145	0.156558	0.596677	0.550723	0.645002	No-change
Peak_101155	chr4	32251835	32252272	20.4145	-1.98925	0.647332	-3.073	0.0021192	0.00719983	No-change
Peak_101156	chr4	32263870	32264223	16.5358	-0.87549	0.719109	-1.21747	0.223427	0.319484	No-change
Peak_101157	chr4	32279816	32280213	28.2568	1.85004	0.553915	3.33994	0.000837959	0.00334052	No-change
Peak_101158	chr4	32280397	32280781	24.6881	2.68073	0.646732	4.14503	3.39768e-05	0.000221882	gained-open
Peak_101159	chr4	32290078	32291143	51.6268	-0.691329	0.397211	-1.74046	0.0817783	0.14286	No-change
Peak_10116	chr1	182711275	182712111	74.7182	0.367062	0.34724	1.05708	0.290473	0.392783	No-change
Peak_101160	chr4	32297288	32297768	31.7216	-1.15342	0.523796	-2.20204	0.0276628	0.0592684	No-change
Peak_101161	chr4	32302639	32304524	237.347	1.14784	0.20246	5.66944	1.43264e-08	2.31054e-07	No-change
Peak_101162	chr4	32306154	32307713	236.038	0.391303	0.204965	1.90912	0.0562465	0.105562	No-change
Peak_101163	chr4	32312314	32312854	39.5039	2.29652	0.493513	4.65342	3.26475e-06	2.8944e-05	gained-open
Peak_101164	chr4	32320886	32321844	63.6997	2.74589	0.404088	6.79527	1.08109e-11	3.24626e-10	gained-open
Peak_101165	chr4	32337583	32338163	67.7421	2.03047	0.377411	5.37998	7.44931e-08	1.012e-06	gained-open
Peak_101166	chr4	32351101	32351696	116.152	1.49478	0.272886	5.47766	4.30989e-08	6.20124e-07	No-change
Peak_101167	chr4	32351946	32352380	15.2642	2.56049	0.795705	3.21789	0.00129136	0.00477735	gained-open
Peak_101168	chr4	32352562	32353294	57.4793	1.5461	0.38021	4.06644	4.77376e-05	0.000297563	No-change
Peak_101169	chr4	32358698	32359199	17.5799	2.48425	0.743707	3.34036	0.0008367	0.00333609	gained-open
Peak_10117	chr1	182727530	182728067	23.6514	-1.17275	0.575856	-2.03654	0.0416962	0.0827753	No-change
Peak_101170	chr4	32361710	32361989	18.2759	-0.525483	0.651812	-0.806188	0.420134	0.524181	No-change
Peak_101171	chr4	32368373	32368655	14.2152	1.33745	0.743904	1.79789	0.0721949	0.129243	No-change
Peak_101172	chr4	32372966	32373387	29.8521	-0.518895	0.52935	-0.980251	0.326962	0.43111	No-change
Peak_101173	chr4	32381925	32382428	32.7242	3.12048	0.596343	5.23269	1.67065e-07	2.07126e-06	gained-open
Peak_101174	chr4	32382685	32383048	20.7586	1.63663	0.659911	2.48007	0.0131355	0.0323432	No-change
Peak_101175	chr4	32405087	32405518	24.2377	1.03458	0.601012	1.7214	0.0851786	0.147673	No-change
Peak_101176	chr4	32425201	32425442	12.0709	1.49778	0.816561	1.83426	0.0666161	0.121068	No-change
Peak_101177	chr4	32430901	32431327	21.896	2.27994	0.644938	3.53514	0.000407565	0.00183014	gained-open
Peak_101178	chr4	32432196	32432583	15.2509	1.24846	0.787333	1.58568	0.112811	0.185262	No-change
Peak_101179	chr4	32436963	32437326	16.6635	2.15172	0.7327	2.9367	0.0033172	0.010432	gained-open
Peak_10118	chr1	182763129	182766006	466.45	-0.358504	0.151533	-2.36584	0.0179891	0.0417635	No-change
Peak_101180	chr4	32441237	32441573	15.5966	1.66547	0.724235	2.29963	0.0214693	0.0482472	No-change
Peak_101181	chr4	32464762	32465146	22.767	-0.0466202	0.578703	-0.0805598	0.935792	0.9545	No-change
Peak_101182	chr4	32481374	32482004	37.1953	-0.730223	0.456005	-1.60135	0.1093	0.180642	No-change
Peak_101183	chr4	32482875	32483350	41.0623	0.266193	0.437539	0.608388	0.54293	0.637994	No-change
Peak_101184	chr4	32488449	32488927	32.4313	5.40993	0.943786	5.73215	9.91626e-09	1.65839e-07	gained-open
Peak_101185	chr4	32492836	32493187	25.009	-0.719575	0.548651	-1.31154	0.189677	0.280574	No-change
Peak_101186	chr4	32508584	32508987	17.3546	1.08337	0.673554	1.60843	0.10774	0.178537	No-change
Peak_101187	chr4	32515237	32515688	31.0737	3.06226	0.610641	5.01482	5.30826e-07	5.79537e-06	gained-open
Peak_101188	chr4	32519154	32519489	16.4561	0.835761	0.699904	1.19411	0.232436	0.329523	No-change
Peak_101189	chr4	32521018	32521777	33.0918	1.93656	0.547545	3.53681	0.000404995	0.0018205	No-change
Peak_10119	chr1	182767422	182767858	26.9297	-1.59085	0.58002	-2.74275	0.00609264	0.0172128	No-change
Peak_101190	chr4	32524858	32525327	36.823	0.902541	0.45877	1.9673	0.0491481	0.0947044	No-change
Peak_101191	chr4	32526629	32527011	15.7076	1.29681	0.707815	1.83212	0.0669329	0.121527	No-change
Peak_101192	chr4	32527416	32528019	52.9909	0.16738	0.378688	0.441999	0.65849	0.738349	No-change
Peak_101193	chr4	32530393	32531835	88.9745	-0.499874	0.300374	-1.66417	0.0960778	0.162736	No-change
Peak_101194	chr4	32537993	32538945	64.098	0.24093	0.354294	0.680027	0.496488	0.595926	No-change
Peak_101195	chr4	32551292	32551674	34.0512	-0.546524	0.473894	-1.15326	0.248803	0.347778	No-change
Peak_101196	chr4	32560276	32561095	40.6797	1.66666	0.464004	3.5919	0.000328274	0.00152773	No-change
Peak_101197	chr4	32561731	32562060	19.9218	-0.364468	0.609126	-0.598346	0.549609	0.644047	No-change
Peak_101198	chr4	32570515	32571035	27.4354	-1.22738	0.534826	-2.29491	0.0217383	0.0487359	No-change
Peak_101199	chr4	32572166	32572604	61.1397	0.436123	0.355707	1.22607	0.220172	0.315816	No-change
Peak_1012	chr1	32172167	32173279	444.743	0.208924	0.148756	1.40447	0.160178	0.24506	No-change
Peak_10120	chr1	182776844	182777368	40.0963	1.07475	0.444851	2.41598	0.0156928	0.0373569	No-change
Peak_101200	chr4	32581435	32581826	21.0445	-1.01437	0.616642	-1.64499	0.0999726	0.168103	No-change
Peak_101201	chr4	32586585	32587044	39.1833	-0.474705	0.444296	-1.06844	0.28532	0.387416	No-change
Peak_101202	chr4	32601106	32601591	41.5444	-0.332508	0.42516	-0.782078	0.434169	0.537567	No-change
Peak_101203	chr4	32614891	32616023	703.037	0.288902	0.125427	2.30335	0.0212593	0.0478629	No-change
Peak_101204	chr4	32637255	32637711	23.7307	0.637428	0.578284	1.10227	0.270342	0.371502	No-change
Peak_101205	chr4	32656287	32657640	179.598	-0.518977	0.214406	-2.42053	0.015498	0.0369847	No-change
Peak_101206	chr4	32668365	32668576	15.209	0.613222	0.701049	0.87472	0.381726	0.486455	No-change
Peak_101207	chr4	32680797	32681189	24.8307	-0.129999	0.546087	-0.238055	0.811838	0.862053	No-change
Peak_101208	chr4	32799972	32800839	238.975	0.105024	0.197094	0.532866	0.594127	0.683123	No-change
Peak_101209	chr4	32824241	32825820	99.9453	-1.1362	0.285637	-3.97778	6.95616e-05	0.000410714	No-change
Peak_10121	chr1	182778492	182778867	17.8596	-1.98067	0.696718	-2.84286	0.00447112	0.0133275	No-change
Peak_101210	chr4	32826761	32827631	37.4224	1.00865	0.47448	2.1258	0.0335201	0.0692964	No-change
Peak_101211	chr4	32827676	32828378	28.1761	1.75172	0.555763	3.15193	0.00162197	0.00576865	No-change
Peak_101212	chr4	32828738	32829754	72.5523	1.78511	0.363852	4.90615	9.28826e-07	9.55422e-06	No-change
Peak_101213	chr4	32833538	32834574	79.6697	-0.547644	0.314378	-1.74199	0.0815102	0.142493	No-change
Peak_101214	chr4	32850919	32851290	19.4962	2.5198	0.707917	3.55946	0.000371624	0.0016951	gained-open
Peak_101215	chr4	32861119	32861491	24.9816	1.32912	0.565684	2.34959	0.0187943	0.0432918	No-change
Peak_101216	chr4	32862410	32862827	27.8505	0.870195	0.539193	1.61388	0.106553	0.176938	No-change
Peak_101217	chr4	32863147	32864717	163.093	0.469427	0.25031	1.87538	0.06074	0.112357	No-change
Peak_101218	chr4	32878917	32879577	24.603	1.15503	0.568678	2.03108	0.0422471	0.0836434	No-change
Peak_101219	chr4	32884182	32885105	52.2471	2.37705	0.438543	5.42033	5.94896e-08	8.27885e-07	gained-open
Peak_10122	chr1	182789414	182789666	9.34151	1.75269	0.949902	1.84512	0.0650194	0.118707	No-change
Peak_101220	chr4	32890854	32891731	37.3793	0.743372	0.455614	1.63158	0.102768	0.171925	No-change
Peak_101221	chr4	32898856	32899321	30.5238	1.23919	0.525737	2.35706	0.0184202	0.0425923	No-change
Peak_101222	chr4	32915917	32916427	29.2959	1.25527	0.52283	2.40091	0.0163542	0.0386333	No-change
Peak_101223	chr4	32916543	32917329	41.9395	0.91435	0.46937	1.94803	0.0514109	0.0982161	No-change
Peak_101224	chr4	32918423	32918970	23.2613	1.88462	0.62503	3.01525	0.00256772	0.00844454	No-change
Peak_101225	chr4	32923204	32924423	211.006	-0.789991	0.202791	-3.89559	9.79597e-05	0.000549928	No-change
Peak_101226	chr4	32932061	32932555	37.7374	-0.642269	0.455293	-1.41067	0.158341	0.242854	No-change
Peak_101227	chr4	32947459	32948123	74.3974	-0.40165	0.338065	-1.18809	0.234799	0.332166	No-change
Peak_101228	chr4	32949861	32953293	512.046	-0.0630068	0.139742	-0.450879	0.652077	0.733149	No-change
Peak_101229	chr4	32956314	32956822	32.9683	-2.38646	0.547214	-4.36111	1.29404e-05	9.66476e-05	gained-close
Peak_10123	chr1	182792172	182793049	80.9729	0.000763602	0.319884	0.00238712	0.998095	0.998614	No-change
Peak_101230	chr4	32957996	32958351	19.1469	-0.555394	0.630402	-0.881017	0.378309	0.483	No-change
Peak_101231	chr4	32969375	32969703	14.3305	2.32795	0.82389	2.82556	0.0047198	0.0139315	gained-open
Peak_101232	chr4	32981114	32986660	678.535	-0.401914	0.128766	-3.12127	0.00180073	0.00629374	No-change
Peak_101233	chr4	32986996	32987304	26.6009	0.399038	0.567736	0.702859	0.482144	0.582599	No-change
Peak_101234	chr4	32991303	32991898	33.4541	1.4858	0.535953	2.77225	0.00556697	0.0159709	No-change
Peak_101235	chr4	32997401	32997978	25.8525	1.07207	0.57028	1.87991	0.0601207	0.111436	No-change
Peak_101236	chr4	33006096	33006507	21.4048	3.0823	0.717887	4.29357	1.75821e-05	0.000126212	gained-open
Peak_101237	chr4	33018408	33018874	45.8753	0.495175	0.407456	1.21529	0.224257	0.320404	No-change
Peak_101238	chr4	33030308	33032107	313.535	-0.193791	0.171163	-1.1322	0.257548	0.357445	No-change
Peak_101239	chr4	33033528	33034471	91.9704	-0.226554	0.2908	-0.779072	0.435937	0.539236	No-change
Peak_10124	chr1	182796965	182797659	52.0551	1.65995	0.414945	4.00042	6.32311e-05	0.000378569	No-change
Peak_101240	chr4	33052641	33052987	19.3581	-1.04736	0.63636	-1.64586	0.0997919	0.167852	No-change
Peak_101241	chr4	33053865	33054231	18.8609	2.00156	0.705861	2.83562	0.00457362	0.0135748	gained-open
Peak_101242	chr4	33057893	33058459	33.3621	0.172734	0.474385	0.364122	0.715767	0.785912	No-change
Peak_101243	chr4	33061104	33061497	19.2684	0.751813	0.625009	1.20288	0.229021	0.325763	No-change
Peak_101244	chr4	33064769	33065250	22.9698	1.18005	0.598403	1.972	0.0486091	0.0938635	No-change
Peak_101245	chr4	33066288	33066890	37.6677	-0.428092	0.456508	-0.937752	0.348372	0.453081	No-change
Peak_101246	chr4	33072846	33073183	17.3335	0.0107293	0.651184	0.0164765	0.986854	0.990948	No-change
Peak_101247	chr4	33077185	33078101	45.7044	1.24522	0.419465	2.96859	0.00299174	0.00959162	No-change
Peak_101248	chr4	33085156	33085554	16.6101	0.656448	0.671026	0.978274	0.327939	0.432154	No-change
Peak_101249	chr4	33124586	33124836	18.6575	-0.0384882	0.63026	-0.0610672	0.951306	0.965485	No-change
Peak_10125	chr1	182817306	182818015	49.6114	-0.684069	0.408603	-1.67416	0.0940985	0.160059	No-change
Peak_101250	chr4	33146994	33147602	29.852	0.573617	0.504832	1.13625	0.255851	0.355604	No-change
Peak_101251	chr4	33148523	33149474	58.0885	-0.463445	0.362789	-1.27745	0.201443	0.294249	No-change
Peak_101252	chr4	33174798	33175285	23.8578	-1.4067	0.581523	-2.419	0.0155633	0.037108	No-change
Peak_101253	chr4	33188191	33189917	425.222	-0.4254	0.15584	-2.72973	0.00633864	0.017782	No-change
Peak_101254	chr4	33197570	33198810	99.4352	-2.88488	0.341138	-8.45664	2.75189e-17	2.09736e-15	gained-close
Peak_101255	chr4	33201992	33202530	28.0744	-2.99034	0.617705	-4.84105	1.29156e-06	1.27873e-05	gained-close
Peak_101256	chr4	33204633	33205057	55.7158	-0.141004	0.380995	-0.370094	0.711312	0.782468	No-change
Peak_101257	chr4	33207585	33207917	22.238	-0.373066	0.577573	-0.64592	0.518331	0.615774	No-change
Peak_101258	chr4	33208326	33209923	247.173	-0.0471929	0.187148	-0.252169	0.800911	0.853751	No-change
Peak_101259	chr4	33223796	33224444	21.7341	-3.57437	0.772134	-4.62922	3.67054e-06	3.2087e-05	gained-close
Peak_10126	chr1	182818900	182819401	34.503	2.40085	0.528395	4.54368	5.52813e-06	4.60237e-05	gained-open
Peak_101260	chr4	33224587	33225293	30.0375	-1.47174	0.543378	-2.7085	0.00675881	0.0187435	No-change
Peak_101261	chr4	33242210	33244201	127.425	-0.577014	0.254819	-2.26441	0.0235489	0.0519782	No-change
Peak_101262	chr4	33247242	33249399	857.895	-0.127095	0.117215	-1.08429	0.278236	0.379953	No-change
Peak_101263	chr4	33249872	33250241	23.0969	-0.839009	0.594359	-1.41162	0.158062	0.242517	No-change
Peak_101264	chr4	33257224	33257909	30.2308	-1.85383	0.545221	-3.40015	0.000673488	0.00278537	No-change
Peak_101265	chr4	33269899	33271370	150.849	-0.601369	0.236896	-2.53854	0.0111317	0.0282114	No-change
Peak_101266	chr4	33284427	33284936	54.8844	0.0936732	0.371756	0.251975	0.801061	0.853882	No-change
Peak_101267	chr4	33290146	33290417	17.9555	-0.0715971	0.644703	-0.111054	0.911573	0.936554	No-change
Peak_101268	chr4	33297506	33297863	15.9874	-2.66127	0.780105	-3.41143	0.000646234	0.00269048	gained-close
Peak_101269	chr4	33307172	33307554	18.3283	-1.19743	0.651456	-1.83808	0.0660508	0.120232	No-change
Peak_10127	chr1	182820781	182821158	21.0093	1.24588	0.612677	2.03351	0.042001	0.0832439	No-change
Peak_101270	chr4	33309934	33310915	138.983	-0.738348	0.24584	-3.00337	0.00267009	0.00872411	No-change
Peak_101271	chr4	33338067	33338518	31.2707	1.11008	0.502735	2.20809	0.0272379	0.0585221	No-change
Peak_101272	chr4	33343559	33343998	16.3763	1.51195	0.704148	2.1472	0.0317774	0.0663616	No-change
Peak_101273	chr4	33375016	33375317	15.1984	1.4319	0.731014	1.95879	0.0501378	0.0962589	No-change
Peak_101274	chr4	33395840	33396915	79.9306	-0.0101711	0.315626	-0.032225	0.974293	0.982345	No-change
Peak_101275	chr4	33402960	33403416	29.555	-0.36841	0.513513	-0.71743	0.473109	0.574207	No-change
Peak_101276	chr4	33449812	33450223	34.7426	3.26564	0.586322	5.56971	2.55162e-08	3.87171e-07	gained-open
Peak_101277	chr4	33487188	33487427	12.4123	-2.43132	0.867733	-2.80192	0.00507994	0.0147934	gained-close
Peak_101278	chr4	33514712	33515148	17.1993	-2.03002	0.706407	-2.87373	0.00405655	0.0123111	gained-close
Peak_101279	chr4	33515381	33515721	15.2806	0.775211	0.703972	1.1012	0.270811	0.371971	No-change
Peak_10128	chr1	182832086	182832778	39.3954	-1.48035	0.458003	-3.23219	0.00122843	0.00458384	No-change
Peak_101280	chr4	33526113	33527293	99.6938	-1.31647	0.288482	-4.56345	5.03195e-06	4.23831e-05	No-change
Peak_101281	chr4	33549522	33550174	44.7047	0.706948	0.424716	1.66452	0.0960082	0.162629	No-change
Peak_101282	chr4	33551524	33552013	45.9324	0.192173	0.40619	0.473112	0.636134	0.719378	No-change
Peak_101283	chr4	33554983	33555916	88.1213	-1.87787	0.317142	-5.92123	3.19539e-09	5.93758e-08	No-change
Peak_101284	chr4	33586225	33588007	207.078	-0.602469	0.202066	-2.98154	0.00286805	0.00925767	No-change
Peak_101285	chr4	33589157	33589701	43.3459	-0.388444	0.437116	-0.888654	0.374189	0.47899	No-change
Peak_101286	chr4	33593925	33594189	11.7348	1.4871	0.838672	1.77317	0.0762013	0.13491	No-change
Peak_101287	chr4	33595252	33595944	43.9406	-1.32025	0.426849	-3.09301	0.00198137	0.00681153	No-change
Peak_101288	chr4	33600814	33601332	28.7111	1.83905	0.563018	3.26641	0.00108919	0.00415494	No-change
Peak_101289	chr4	33612079	33612586	29.7036	3.15354	0.631514	4.99362	5.92589e-07	6.39537e-06	gained-open
Peak_10129	chr1	182838853	182840482	249.609	2.45057	0.412311	5.94348	2.79031e-09	5.24837e-08	gained-open
Peak_101290	chr4	33640852	33641234	22.9578	1.24401	0.589894	2.10886	0.0349563	0.0716874	No-change
Peak_101291	chr4	33663572	33664451	101.543	0.929061	0.281659	3.29853	0.000971929	0.00378062	No-change
Peak_101292	chr4	33667734	33668163	28.1873	1.11748	0.555839	2.01044	0.0443847	0.0871197	No-change
Peak_101293	chr4	33780276	33780555	11.8637	1.66215	0.837541	1.98456	0.0471939	0.0915727	No-change
Peak_101294	chr4	33809901	33810698	24.5322	-2.42021	0.616614	-3.92501	8.67273e-05	0.000495881	gained-close
Peak_101295	chr4	33823549	33824393	122.45	-0.43457	0.263479	-1.64935	0.0990753	0.166877	No-change
Peak_101296	chr4	33825851	33826453	38.7438	0.38449	0.446179	0.86174	0.388831	0.493501	No-change
Peak_101297	chr4	33845617	33846401	52.9778	-0.479669	0.400278	-1.19834	0.230785	0.327682	No-change
Peak_101298	chr4	33869086	33869604	31.3949	1.24607	0.506072	2.46224	0.0138071	0.0336519	No-change
Peak_101299	chr4	33870880	33871602	64.2095	4.75555	0.57664	8.247	1.62424e-16	1.09805e-14	gained-open
Peak_1013	chr1	32829284	32829618	17.3953	-1.06981	0.679064	-1.57542	0.115158	0.188317	No-change
Peak_10130	chr1	182849391	182849897	22.0444	1.07265	0.599652	1.78879	0.0736492	0.131295	No-change
Peak_101300	chr4	33892058	33892955	44.9476	3.49367	0.534486	6.53649	6.29779e-11	1.63506e-09	gained-open
Peak_101301	chr4	33893758	33894725	77.9717	1.56977	0.329239	4.76789	1.86168e-06	1.76676e-05	No-change
Peak_101302	chr4	33911879	33912743	160.336	0.472818	0.260253	1.81676	0.0692535	0.124902	No-change
Peak_101303	chr4	33922902	33925391	708.801	0.153198	0.124376	1.23173	0.21805	0.313382	No-change
Peak_101304	chr4	33952513	33952857	16.1412	2.69225	0.796541	3.37992	0.000725068	0.0029606	gained-open
Peak_101305	chr4	33980290	33980800	55.2622	1.6649	0.446841	3.72593	0.000194599	0.000984874	No-change
Peak_101306	chr4	34049639	34050344	67.526	-0.883799	0.340505	-2.59556	0.00944382	0.0246422	No-change
Peak_101307	chr4	34058368	34058650	13.3156	2.51524	0.858502	2.9298	0.00339178	0.0106247	gained-open
Peak_101308	chr4	34087231	34087927	54.6605	0.00879567	0.37397	0.0235197	0.981236	0.987011	No-change
Peak_101309	chr4	34114302	34114761	28.3108	1.02566	0.535553	1.91514	0.0554752	0.104418	No-change
Peak_10131	chr1	182852125	182852681	50.1253	-0.0302366	0.395994	-0.0763562	0.939136	0.956945	No-change
Peak_101310	chr4	34231252	34231651	63.3241	0.571781	0.352721	1.62106	0.105005	0.174874	No-change
Peak_101311	chr4	34236107	34236653	21.8269	3.05036	0.726388	4.19935	2.67678e-05	0.000181282	gained-open
Peak_101312	chr4	34275353	34275959	59.2902	1.01496	0.378264	2.68319	0.00729231	0.0199378	No-change
Peak_101313	chr4	34277196	34277462	10.9582	2.39028	0.917572	2.605	0.00918736	0.0240978	gained-open
Peak_101314	chr4	34299386	34299688	14.0269	-7.30978	1.59866	-4.57244	4.82067e-06	4.08253e-05	gained-close
Peak_101315	chr4	34310069	34310702	59.5133	1.91149	0.432154	4.42316	9.72666e-06	7.54897e-05	No-change
Peak_101316	chr4	34322828	34323236	26.403	-2.54631	0.603599	-4.21855	2.45881e-05	0.000168723	gained-close
Peak_101317	chr4	34410767	34411482	38.8286	-1.89045	0.47748	-3.95922	7.51965e-05	0.00043865	No-change
Peak_101318	chr4	34424243	34424556	23.8458	0.109308	0.56457	0.193613	0.846479	0.888567	No-change
Peak_101319	chr4	34428961	34429374	34.25	-0.501202	0.498979	-1.00446	0.315159	0.418744	No-change
Peak_10132	chr1	182856181	182856480	12.5587	2.67032	0.88725	3.00966	0.00261538	0.00857446	gained-open
Peak_101320	chr4	34456894	34457549	30.9001	1.57137	0.522871	3.00527	0.00265344	0.00867806	No-change
Peak_101321	chr4	34468145	34468629	32.1187	-0.67686	0.517022	-1.30915	0.190483	0.281544	No-change
Peak_101322	chr4	34550076	34551970	416.852	-0.108684	0.150946	-0.720019	0.471513	0.572736	No-change
Peak_101323	chr4	34560965	34561300	23.1454	-0.613916	0.59783	-1.02691	0.304464	0.407582	No-change
Peak_101324	chr4	34577009	34577464	30.9812	-0.132226	0.493793	-0.267775	0.788872	0.84448	No-change
Peak_101325	chr4	34579078	34579656	36.5318	-1.24311	0.469638	-2.64695	0.00812209	0.0217914	No-change
Peak_101326	chr4	34613610	34614183	28.9946	1.60109	0.54297	2.94877	0.00319039	0.0101023	No-change
Peak_101327	chr4	34614445	34615795	286.09	-0.0613781	0.177925	-0.344967	0.730119	0.797598	No-change
Peak_101328	chr4	34639834	34640307	27.5645	2.54994	0.5989	4.2577	2.06544e-05	0.000145148	gained-open
Peak_101329	chr4	34646091	34646456	14.7579	2.07054	0.776452	2.66667	0.0076607	0.0207719	gained-open
Peak_10133	chr1	182861617	182862375	116.402	0.945966	0.26585	3.55827	0.000373308	0.00170152	No-change
Peak_101330	chr4	34686648	34687891	300.086	-0.11131	0.170934	-0.651187	0.514926	0.612707	No-change
Peak_101331	chr4	34699737	34700093	30.2569	2.86236	0.610105	4.69159	2.71091e-06	2.45926e-05	gained-open
Peak_101332	chr4	34701587	34701924	31.4635	-0.173352	0.489071	-0.354451	0.723001	0.791972	No-change
Peak_101333	chr4	34729689	34730524	203.311	-0.158566	0.20749	-0.764207	0.444744	0.547543	No-change
Peak_101334	chr4	34771487	34772430	169.482	-0.385336	0.225324	-1.71014	0.0872396	0.150566	No-change
Peak_101335	chr4	34777835	34778715	178.962	-0.166693	0.216803	-0.768867	0.441972	0.545018	No-change
Peak_101336	chr4	34782669	34783144	36.8465	0.0663603	0.451186	0.14708	0.883069	0.915649	No-change
Peak_101337	chr4	34784877	34785318	30.9392	-0.591731	0.494012	-1.19781	0.230992	0.327921	No-change
Peak_101338	chr4	34785585	34785881	16.8398	-0.0598819	0.661635	-0.090506	0.927885	0.948583	No-change
Peak_101339	chr4	34795125	34796036	82.6315	1.96241	0.353492	5.55151	2.83206e-08	4.24522e-07	No-change
Peak_10134	chr1	182866364	182867246	37.0075	-1.64909	0.476817	-3.45855	0.000543096	0.00232558	No-change
Peak_101340	chr4	34796270	34796591	15.3738	1.06028	0.710661	1.49196	0.13571	0.214932	No-change
Peak_101341	chr4	34855910	34856462	52.8501	-1.49803	0.397281	-3.77071	0.000162781	0.000846009	No-change
Peak_101342	chr4	34872670	34873437	63.8342	-0.487173	0.353764	-1.37711	0.168477	0.255251	No-change
Peak_101343	chr4	34882223	34883395	356.1	-0.461259	0.159807	-2.88636	0.0038973	0.0119157	No-change
Peak_101344	chr4	34886037	34887241	235.603	-0.0975638	0.190436	-0.512319	0.608428	0.695608	No-change
Peak_101345	chr4	34888717	34890252	265.895	-0.221403	0.180155	-1.22896	0.219087	0.314604	No-change
Peak_101346	chr4	34900071	34900512	53.416	0.428912	0.390974	1.09703	0.272626	0.373901	No-change
Peak_101347	chr4	34906956	34907444	36.199	0.564473	0.4603	1.22632	0.22008	0.315709	No-change
Peak_101348	chr4	34909853	34910216	16.71	1.92256	0.750562	2.56149	0.0104224	0.0267213	No-change
Peak_101349	chr4	34911472	34911870	32.3422	-0.143631	0.515755	-0.278487	0.780639	0.837872	No-change
Peak_10135	chr1	182868535	182869327	46.1621	-0.962387	0.419387	-2.29475	0.0217476	0.0487553	No-change
Peak_101350	chr4	34917484	34917896	25.895	1.5712	0.561911	2.79618	0.00517108	0.0150155	No-change
Peak_101351	chr4	34922246	34922666	28.877	0.215845	0.508455	0.424512	0.671192	0.74899	No-change
Peak_101352	chr4	34958465	34958846	26.6669	-0.219225	0.52806	-0.415152	0.678031	0.754865	No-change
Peak_101353	chr4	34969102	34969804	32.0599	1.5057	0.52591	2.86304	0.00419593	0.0126589	No-change
Peak_101354	chr4	34974153	34974434	14.7221	2.3343	0.792668	2.94486	0.00323099	0.010207	gained-open
Peak_101355	chr4	34990610	34991558	53.9095	-0.77948	0.378416	-2.05985	0.0394132	0.0790883	No-change
Peak_101356	chr4	34991801	34992698	98.3009	0.832675	0.296682	2.80662	0.00500635	0.014618	No-change
Peak_101357	chr4	34993217	34993617	29.1646	-0.309231	0.508288	-0.608378	0.542937	0.637994	No-change
Peak_101358	chr4	34996612	34997009	26.3043	-0.954393	0.540513	-1.76572	0.0774433	0.136715	No-change
Peak_101359	chr4	35005930	35006468	26.4753	1.86033	0.580498	3.20471	0.00135199	0.00496121	No-change
Peak_10136	chr1	182869505	182869869	18.0495	1.1351	0.660529	1.71848	0.0857092	0.148412	No-change
Peak_101360	chr4	35006668	35007388	29.9002	1.95442	0.55211	3.53991	0.000400257	0.00180265	No-change
Peak_101361	chr4	35012696	35013323	69.9381	1.52698	0.350321	4.3588	1.30775e-05	9.75008e-05	No-change
Peak_101362	chr4	35017588	35018014	25.1017	1.53096	0.573089	2.67141	0.00755331	0.0205249	No-change
Peak_101363	chr4	35030272	35030721	20.6162	-2.0145	0.65786	-3.0622	0.00219717	0.00741568	gained-close
Peak_101364	chr4	35031427	35032000	52.9764	0.952207	0.392651	2.42507	0.0153054	0.0365984	No-change
Peak_101365	chr4	35032791	35033110	19.5778	-0.837079	0.620598	-1.34883	0.177393	0.265892	No-change
Peak_101366	chr4	35034595	35035424	68.3448	-1.23524	0.357512	-3.45509	0.000550101	0.00235041	No-change
Peak_101367	chr4	35048994	35050521	160.016	2.30865	0.254841	9.05916	1.31455e-19	1.41697e-17	gained-open
Peak_101368	chr4	35051776	35052795	201.712	2.7073	0.428854	6.31288	2.73896e-10	6.29375e-09	gained-open
Peak_101369	chr4	35058305	35058627	21.9217	-0.163979	0.593161	-0.276449	0.782203	0.839077	No-change
Peak_10137	chr1	182908349	182909028	60.8414	1.69561	0.38031	4.45849	8.25403e-06	6.53949e-05	No-change
Peak_101370	chr4	35063242	35063766	26.8695	0.312894	0.558466	0.560274	0.575292	0.66688	No-change
Peak_101371	chr4	35065004	35065826	83.6062	0.62482	0.30935	2.01978	0.0434058	0.0855127	No-change
Peak_101372	chr4	35096182	35097327	93.5459	-0.644988	0.291268	-2.21442	0.0268002	0.0577602	No-change
Peak_101373	chr4	35098289	35098797	25.4918	-1.20151	0.555341	-2.16356	0.0304982	0.0641423	No-change
Peak_101374	chr4	35099146	35100869	283.393	-0.15921	0.178259	-0.89314	0.371782	0.476621	No-change
Peak_101375	chr4	35101082	35101507	24.7916	-1.07329	0.56085	-1.91369	0.0556594	0.104696	No-change
Peak_101376	chr4	35112440	35112815	21.263	-0.935441	0.608032	-1.53847	0.123933	0.199852	No-change
Peak_101377	chr4	35113336	35113851	24.3076	-0.653941	0.562905	-1.16173	0.245347	0.343944	No-change
Peak_101378	chr4	35116008	35116329	17.209	0.97803	0.672128	1.45512	0.145635	0.227283	No-change
Peak_101379	chr4	35117557	35117951	15.3537	2.04025	0.751336	2.71549	0.00661771	0.0184235	gained-open
Peak_10138	chr1	182918269	182919205	45.49	-0.744452	0.414712	-1.79511	0.0726369	0.12987	No-change
Peak_101380	chr4	35119386	35119639	13.4624	1.49961	0.772267	1.94182	0.0521584	0.0993613	No-change
Peak_101381	chr4	35122235	35122953	34.0525	-1.55627	0.514092	-3.02722	0.00246818	0.00816559	No-change
Peak_101382	chr4	35125187	35126068	83.1688	-0.323362	0.311539	-1.03795	0.299292	0.402094	No-change
Peak_101383	chr4	35133391	35133727	18.0515	-0.579717	0.645146	-0.898583	0.368875	0.473699	No-change
Peak_101384	chr4	35138028	35138501	28.0105	-0.864864	0.52804	-1.63788	0.101448	0.170113	No-change
Peak_101385	chr4	35145909	35146736	38.8087	-3.07219	0.542959	-5.65824	1.52933e-08	2.4509e-07	gained-close
Peak_101386	chr4	35154092	35154385	13.958	2.16113	0.801339	2.6969	0.00699876	0.0192837	gained-open
Peak_101387	chr4	35155346	35157964	743.219	-0.154373	0.121813	-1.2673	0.205047	0.298542	No-change
Peak_101388	chr4	35166064	35166416	18.3652	-1.69193	0.672935	-2.51426	0.0119283	0.0298801	No-change
Peak_101389	chr4	35168034	35168422	22.071	2.48922	0.663554	3.75134	0.000175891	0.000903959	gained-open
Peak_10139	chr1	182937316	182937698	19.8578	1.7269	0.682799	2.52916	0.0114337	0.0288535	No-change
Peak_101390	chr4	35192731	35193358	47.5447	-0.843772	0.412028	-2.04785	0.0405743	0.0809575	No-change
Peak_101391	chr4	35221013	35221975	107.898	-1.34061	0.287629	-4.6609	3.14837e-06	2.80436e-05	No-change
Peak_101392	chr4	35224980	35226572	337.685	-0.28706	0.164241	-1.7478	0.0804986	0.141012	No-change
Peak_101393	chr4	35257438	35257723	11.696	1.88457	0.848704	2.22052	0.0263834	0.0570004	No-change
Peak_101394	chr4	35260423	35260795	17.3462	-1.81129	0.739816	-2.4483	0.014353	0.0347207	No-change
Peak_101395	chr4	35324761	35325114	21.6423	-2.55943	0.671301	-3.81264	0.000137489	0.000733899	gained-close
Peak_101396	chr4	35372773	35373318	36.8142	-0.226715	0.463222	-0.48943	0.624537	0.709461	No-change
Peak_101397	chr4	35391594	35392046	27.7725	-2.00891	0.583096	-3.44525	0.000570531	0.00242376	gained-close
Peak_101398	chr4	35413515	35413834	15.4308	2.26228	0.77021	2.93722	0.00331169	0.0104189	gained-open
Peak_101399	chr4	35417874	35418287	45.2843	-0.329486	0.41423	-0.795418	0.426371	0.530038	No-change
Peak_1014	chr1	32834553	32835327	70.159	1.42285	0.358029	3.97412	7.06389e-05	0.000416044	No-change
Peak_10140	chr1	182953111	182954143	69.4653	-1.22711	0.356178	-3.44523	0.000570574	0.00242381	No-change
Peak_101400	chr4	35534023	35535193	108.332	-3.39029	0.348947	-9.71576	2.58307e-22	4.15966e-20	gained-close
Peak_101401	chr4	35535505	35536154	51.8065	-3.20077	0.468999	-6.82469	8.81143e-12	2.695e-10	gained-close
Peak_101402	chr4	35561319	35561793	22.1155	-1.03362	0.589393	-1.7537	0.0794817	0.139576	No-change
Peak_101403	chr4	35578165	35578428	15.8508	-2.16214	0.819876	-2.63715	0.00836047	0.0223043	gained-close
Peak_101404	chr4	35719556	35720314	32.2979	-2.27097	0.57172	-3.97217	7.12214e-05	0.000419104	gained-close
Peak_101405	chr4	35807347	35808065	37.5206	1.54085	0.472828	3.25879	0.00111886	0.00424681	No-change
Peak_101406	chr4	35846554	35846891	21.2626	-3.32517	0.747649	-4.44751	8.68717e-06	6.84167e-05	gained-close
Peak_101407	chr4	35959062	35959448	17.4127	2.16771	0.719319	3.01356	0.00258205	0.00848329	gained-open
Peak_101408	chr4	35992434	35992925	18.1478	3.18425	0.823567	3.86641	0.000110449	0.000609316	gained-open
Peak_101409	chr4	36031907	36032358	23.0261	1.83161	0.612351	2.99112	0.0027796	0.00902103	No-change
Peak_10141	chr1	182954376	182955764	203.253	-0.129476	0.210279	-0.615734	0.53807	0.633714	No-change
Peak_101410	chr4	36183648	36184040	17.0059	-2.01017	0.721138	-2.7875	0.00531169	0.0153579	gained-close
Peak_101411	chr4	36288974	36289706	56.7129	0.0960604	0.36633	0.262224	0.793149	0.847768	No-change
Peak_101412	chr4	36939388	36939632	10.84	-2.43036	0.932306	-2.60683	0.00913844	0.0239896	gained-close
Peak_101413	chr4	36949664	36952516	363.963	-0.570905	0.166008	-3.43902	0.00058382	0.00247114	No-change
Peak_101414	chr4	36952648	36953077	17.7612	-0.941961	0.669772	-1.40639	0.159608	0.244364	No-change
Peak_101415	chr4	37560239	37560511	14.4391	-1.57549	0.750919	-2.09809	0.0358972	0.0732446	No-change
Peak_101416	chr4	37816113	37816319	16.2989	-0.311381	0.672712	-0.462875	0.643454	0.725482	No-change
Peak_101417	chr4	38080058	38080390	19.539	1.63374	0.647177	2.52441	0.0115893	0.0291762	No-change
Peak_101418	chr4	38334723	38335541	30.5557	1.53207	0.519352	2.94997	0.00317808	0.0100714	No-change
Peak_101419	chr4	38370873	38371498	41.3981	-1.60938	0.45633	-3.52678	0.000420638	0.0018795	No-change
Peak_10142	chr1	182958798	182960631	230.461	-0.213678	0.193797	-1.10259	0.270207	0.371344	No-change
Peak_101420	chr4	38424583	38424959	18.3414	-1.48434	0.659794	-2.24971	0.0244674	0.0536475	No-change
Peak_101421	chr4	38435086	38436131	159.46	-0.659071	0.230581	-2.8583	0.00425919	0.0128139	No-change
Peak_101422	chr4	38546623	38547278	42.2372	0.291857	0.421935	0.69171	0.48912	0.589083	No-change
Peak_101423	chr4	38561094	38561403	19.0851	0.652596	0.631243	1.03383	0.301217	0.404137	No-change
Peak_101424	chr4	38887179	38887509	13.7921	3.05831	0.888952	3.44035	0.000580962	0.00246094	gained-open
Peak_101425	chr4	39397984	39399000	95.2326	-1.52189	0.324332	-4.69237	2.70064e-06	2.45097e-05	No-change
Peak_101426	chr4	39605055	39605471	27.4202	-0.437949	0.528675	-0.828388	0.407451	0.511657	No-change
Peak_101427	chr4	39619373	39619681	15.4272	2.80037	0.816719	3.42881	0.00060624	0.00255063	gained-open
Peak_101428	chr4	39669140	39669472	13.0504	-3.29167	0.938087	-3.50892	0.000449932	0.00198754	gained-close
Peak_101429	chr4	39694992	39695734	66.4929	-4.33053	0.510018	-8.49093	2.04997e-17	1.59356e-15	gained-close
Peak_10143	chr1	182982939	182984013	269.275	0.208863	0.17973	1.16209	0.245197	0.343772	No-change
Peak_101430	chr4	39711394	39711716	15.9509	4.25131	1.04255	4.07781	4.54617e-05	0.000285157	gained-open
Peak_101431	chr4	39902884	39903342	17.949	3.24639	0.835782	3.88425	0.000102646	0.000572244	gained-open
Peak_101432	chr4	40036051	40036366	11.7105	3.40143	1.02245	3.32673	0.000878706	0.00347375	gained-open
Peak_101433	chr4	40089657	40090275	51.9387	-0.357955	0.382625	-0.935522	0.349519	0.454232	No-change
Peak_101434	chr4	40105960	40106615	78.9548	-0.279926	0.315828	-0.886322	0.375444	0.480262	No-change
Peak_101435	chr4	40109610	40110769	119.412	-3.50576	0.3319	-10.5627	4.43774e-26	1.11993e-23	gained-close
Peak_101436	chr4	40134688	40135084	40.9885	0.555016	0.438001	1.26716	0.205099	0.298593	No-change
Peak_101437	chr4	40142563	40144118	901.318	0.018733	0.119189	0.15717	0.87511	0.909883	No-change
Peak_101438	chr4	40144354	40145000	33.5933	0.884237	0.481693	1.83569	0.0664039	0.120759	No-change
Peak_101439	chr4	40156402	40157121	42.2379	-0.680588	0.455522	-1.49409	0.135153	0.214229	No-change
Peak_10144	chr1	182988335	182989461	101.952	0.352161	0.294935	1.19403	0.232467	0.329557	No-change
Peak_101440	chr4	40182641	40183354	50.427	-0.513929	0.392437	-1.30958	0.190337	0.281376	No-change
Peak_101441	chr4	40190555	40190901	20.5639	1.01411	0.61761	1.642	0.100591	0.168936	No-change
Peak_101442	chr4	40191866	40192175	16.7076	-0.901917	0.67333	-1.33949	0.180412	0.269537	No-change
Peak_101443	chr4	40201920	40202357	20.9861	1.76891	0.631028	2.80323	0.00505942	0.0147414	No-change
Peak_101444	chr4	40218412	40218770	26.886	-0.240184	0.526076	-0.456556	0.64799	0.729581	No-change
Peak_101445	chr4	40220381	40222201	145.73	-2.22965	0.263185	-8.47181	2.4161e-17	1.85828e-15	gained-close
Peak_101446	chr4	40238460	40240678	251.022	0.164437	0.1847	0.890291	0.37331	0.478091	No-change
Peak_101447	chr4	40241904	40242295	19.875	-1.3574	0.639228	-2.12349	0.0337126	0.0696194	No-change
Peak_101448	chr4	40250093	40250786	62.1616	0.244849	0.364347	0.672021	0.50157	0.600489	No-change
Peak_101449	chr4	40267720	40270167	541.411	-0.131669	0.139824	-0.941678	0.346358	0.450978	No-change
Peak_10145	chr1	182990429	182991658	280.918	-0.270865	0.176694	-1.53296	0.125285	0.201596	No-change
Peak_101450	chr4	40278731	40279916	335.964	-0.0576279	0.164458	-0.35041	0.726031	0.794414	No-change
Peak_101451	chr4	40301022	40301527	59.3296	-0.364827	0.358862	-1.01662	0.309334	0.412683	No-change
Peak_101452	chr4	40309650	40310103	56.706	0.471773	0.367674	1.28313	0.199447	0.291955	No-change
Peak_101453	chr4	40310945	40311262	20.2082	1.24072	0.632302	1.96223	0.0497359	0.0956222	No-change
Peak_101454	chr4	40342097	40342569	27.3151	-2.70253	0.610481	-4.42689	9.55996e-06	7.43549e-05	gained-close
Peak_101455	chr4	40345553	40345897	20.2816	1.19681	0.629341	1.90168	0.057213	0.107016	No-change
Peak_101456	chr4	40351983	40352468	18.3164	1.54301	0.677432	2.27774	0.0227422	0.0505265	No-change
Peak_101457	chr4	40352585	40353119	43.7755	2.6897	0.485888	5.53565	3.10075e-08	4.60478e-07	gained-open
Peak_101458	chr4	40365498	40366464	57.1367	-1.49091	0.381699	-3.90599	9.38422e-05	0.000530183	No-change
Peak_101459	chr4	40383418	40383957	34.4869	-0.683687	0.481023	-1.42132	0.155225	0.239045	No-change
Peak_10146	chr1	183039889	183040246	19.3438	-0.965743	0.670951	-1.43936	0.150047	0.232635	No-change
Peak_101460	chr4	40386253	40386772	31.8599	4.02492	0.71439	5.63407	1.76009e-08	2.78164e-07	gained-open
Peak_101461	chr4	40387006	40387650	45.1294	2.5546	0.4673	5.46672	4.58431e-08	6.55621e-07	gained-open
Peak_101462	chr4	40433367	40433753	35.7534	1.08682	0.475175	2.2872	0.0221844	0.049522	No-change
Peak_101463	chr4	40457447	40458186	66.4999	-2.6843	0.394608	-6.80243	1.0287e-11	3.09884e-10	gained-close
Peak_101464	chr4	40472650	40473676	209.503	0.0436201	0.200893	0.217131	0.828106	0.874599	No-change
Peak_101465	chr4	40521829	40522674	56.6377	-0.70714	0.369146	-1.91561	0.0554146	0.10432	No-change
Peak_101466	chr4	40528754	40529239	32.2641	1.28683	0.510234	2.52203	0.0116679	0.0293455	No-change
Peak_101467	chr4	40580265	40580743	19.7821	2.32844	0.682614	3.41106	0.000647107	0.00269349	gained-open
Peak_101468	chr4	40625912	40626216	15.4794	0.741234	0.700326	1.05841	0.289867	0.392143	No-change
Peak_101469	chr4	40676147	40677588	135.804	0.0697775	0.243037	0.287106	0.774031	0.832503	No-change
Peak_10147	chr1	183048030	183048536	20.2297	1.34385	0.62517	2.14958	0.0315884	0.06603	No-change
Peak_101470	chr4	40680451	40680849	40.2215	-0.315633	0.432566	-0.729675	0.465589	0.56712	No-change
Peak_101471	chr4	40700254	40700633	19.956	-2.05898	0.663818	-3.10172	0.00192399	0.00664717	gained-close
Peak_101472	chr4	40702509	40703811	316.731	-0.0505402	0.169315	-0.298498	0.765323	0.825639	No-change
Peak_101473	chr4	40713166	40713542	18.8646	1.98671	0.680636	2.9189	0.00351266	0.0109387	No-change
Peak_101474	chr4	40721916	40723459	424.849	0.0113414	0.15603	0.0726871	0.942055	0.959137	No-change
Peak_101475	chr4	40727227	40727687	25.1456	-0.849505	0.550351	-1.54357	0.122693	0.198242	No-change
Peak_101476	chr4	40734289	40734889	26.6093	0.627703	0.537089	1.16871	0.242519	0.340799	No-change
Peak_101477	chr4	40735349	40736004	44.6464	0.0252414	0.412406	0.0612053	0.951196	0.965385	No-change
Peak_101478	chr4	40757233	40758289	288.619	-0.219673	0.175024	-1.2551	0.209443	0.303524	No-change
Peak_101479	chr4	40772838	40773582	92.929	0.441624	0.300499	1.46963	0.141661	0.222379	No-change
Peak_10148	chr1	183052578	183053501	57.2128	-2.09916	0.411318	-5.10349	3.33454e-07	3.83611e-06	gained-close
Peak_101480	chr4	40773990	40775196	100.098	0.305401	0.282678	1.08038	0.279971	0.381778	No-change
Peak_101481	chr4	40775720	40776110	21.3019	-0.452084	0.595956	-0.758587	0.4481	0.550737	No-change
Peak_101482	chr4	40776901	40777969	163.735	0.619141	0.227828	2.71758	0.00657607	0.0183264	No-change
Peak_101483	chr4	40780631	40781708	71.385	-0.60418	0.330112	-1.83023	0.0672161	0.121962	No-change
Peak_101484	chr4	40785841	40786180	20.7723	-1.04289	0.616734	-1.69099	0.0908396	0.155558	No-change
Peak_101485	chr4	40800663	40801138	36.1337	0.0106715	0.457158	0.0233431	0.981377	0.987092	No-change
Peak_101486	chr4	40815661	40816280	55.2156	-1.84635	0.421549	-4.37992	1.18722e-05	8.97691e-05	No-change
Peak_101487	chr4	40839060	40839823	37.4244	-0.9932	0.470642	-2.11031	0.0348317	0.0714787	No-change
Peak_101488	chr4	40844064	40844669	56.1147	0.0979143	0.370172	0.264511	0.791387	0.846371	No-change
Peak_101489	chr4	40845430	40845840	23.9956	0.18073	0.588181	0.30727	0.758638	0.820327	No-change
Peak_10149	chr1	183056289	183056598	22.8256	0.257775	0.583115	0.442066	0.658442	0.738319	No-change
Peak_101490	chr4	40847172	40847596	20.6941	1.11529	0.631207	1.76692	0.0772413	0.136422	No-change
Peak_101491	chr4	40851780	40855090	756.177	-0.0601832	0.122285	-0.492156	0.622609	0.707724	No-change
Peak_101492	chr4	40856594	40857053	29.9094	-0.949319	0.515825	-1.84039	0.065711	0.119733	No-change
Peak_101493	chr4	40868771	40869373	24.6189	-1.40639	0.582095	-2.41608	0.0156885	0.0373502	No-change
Peak_101494	chr4	40873364	40873831	28.2897	-1.06666	0.536385	-1.98862	0.0467437	0.0908493	No-change
Peak_101495	chr4	40874017	40874764	106.304	2.45986	0.329643	7.46219	8.50936e-14	3.70798e-12	gained-open
Peak_101496	chr4	40876628	40877418	87.5857	-0.264841	0.305839	-0.86595	0.386518	0.491166	No-change
Peak_101497	chr4	40898334	40898925	49.794	-0.794875	0.399099	-1.99168	0.0464066	0.0903182	No-change
Peak_101498	chr4	40907865	40908952	89.5308	-0.606143	0.307735	-1.96969	0.048874	0.0942909	No-change
Peak_101499	chr4	40919486	40920293	80.5109	-1.59875	0.340474	-4.69566	2.65748e-06	2.41633e-05	No-change
Peak_1015	chr1	33000085	33000812	29.0618	-2.51397	0.586515	-4.28628	1.81688e-05	0.000129839	gained-close
Peak_10150	chr1	183072453	183072860	19.1039	2.17062	0.716956	3.02756	0.0024654	0.00815962	gained-open
Peak_101500	chr4	40947534	40949030	401.395	-0.0371867	0.153919	-0.241599	0.809091	0.860022	No-change
Peak_101501	chr4	40953572	40953918	21.7414	-0.124807	0.586709	-0.212723	0.831543	0.877278	No-change
Peak_101502	chr4	40969175	40969613	19.3932	-1.89217	0.669689	-2.82545	0.00472146	0.0139352	No-change
Peak_101503	chr4	40969881	40972214	429.228	-0.213143	0.148376	-1.4365	0.150859	0.2336	No-change
Peak_101504	chr4	40982068	40982591	41.2526	2.20873	0.496792	4.44599	8.74879e-06	6.88402e-05	gained-open
Peak_101505	chr4	41026348	41026697	27.4927	0.316732	0.520494	0.608521	0.542842	0.637937	No-change
Peak_101506	chr4	41027898	41028248	14.6885	-2.19314	0.846981	-2.58937	0.00961528	0.0250132	gained-close
Peak_101507	chr4	41031695	41032353	36.2426	-2.19043	0.501325	-4.36928	1.24654e-05	9.36251e-05	gained-close
Peak_101508	chr4	41034821	41035467	45.8383	-2.72686	0.481953	-5.65795	1.53194e-08	2.45459e-07	gained-close
Peak_101509	chr4	41038340	41039347	79.9335	-0.0523258	0.311614	-0.167918	0.866647	0.903778	No-change
Peak_10151	chr1	183074997	183075719	60.7836	0.847046	0.361099	2.34574	0.0189891	0.0436475	No-change
Peak_101510	chr4	41039434	41040199	59.7993	0.194732	0.358943	0.542514	0.587465	0.6774	No-change
Peak_101511	chr4	41040352	41040711	19.7814	-0.643374	0.617348	-1.04216	0.297338	0.400018	No-change
Peak_101512	chr4	41042776	41043307	49.5864	2.38049	0.448302	5.31	1.09623e-07	1.422e-06	gained-open
Peak_101513	chr4	41045270	41045655	18.7968	-1.73897	0.668556	-2.60108	0.00929309	0.0243196	No-change
Peak_101514	chr4	41047499	41048668	115.316	-0.423285	0.26579	-1.59256	0.11126	0.183235	No-change
Peak_101515	chr4	41050610	41051316	85.0847	0.0356925	0.304843	0.117085	0.906793	0.932914	No-change
Peak_101516	chr4	41055074	41055450	18.8346	1.6191	0.664663	2.43596	0.0148522	0.0357167	No-change
Peak_101517	chr4	41056351	41057182	41.5799	-0.961007	0.450612	-2.13267	0.0329516	0.0683257	No-change
Peak_101518	chr4	41058813	41059175	24.2175	1.14365	0.582124	1.96462	0.0494582	0.0952132	No-change
Peak_101519	chr4	41063180	41064762	155.075	-0.991718	0.234293	-4.2328	2.30795e-05	0.000159695	No-change
Peak_10152	chr1	183084630	183085074	20.9772	-0.214202	0.602431	-0.355562	0.722169	0.79131	No-change
Peak_101520	chr4	41078558	41079143	32.9758	0.133015	0.479886	0.277181	0.781641	0.838616	No-change
Peak_101521	chr4	41082811	41083188	26.9969	1.26945	0.542684	2.33921	0.0193243	0.0442651	No-change
Peak_101522	chr4	41095655	41096737	87.5209	0.0137443	0.300535	0.0457329	0.963523	0.974325	No-change
Peak_101523	chr4	41097242	41099144	222.63	-0.57197	0.206821	-2.76553	0.00568295	0.0162464	No-change
Peak_101524	chr4	41107983	41108501	33.6946	-0.96602	0.48006	-2.01229	0.0441896	0.086804	No-change
Peak_101525	chr4	41116823	41117147	16.0306	1.68961	0.761578	2.21857	0.0265162	0.0572378	No-change
Peak_101526	chr4	41118865	41119398	43.178	0.25667	0.420948	0.609744	0.542032	0.637166	No-change
Peak_101527	chr4	41123881	41124657	331.726	0.175047	0.174481	1.00324	0.315744	0.419359	No-change
Peak_101528	chr4	41129416	41129814	44.7144	0.131347	0.426489	0.307972	0.758103	0.819906	No-change
Peak_101529	chr4	41134588	41137250	499.288	-0.167803	0.141349	-1.18716	0.235165	0.332562	No-change
Peak_10153	chr1	183090175	183090563	17.5946	1.49049	0.703888	2.1175	0.034217	0.0704536	No-change
Peak_101530	chr4	41164922	41165417	44.5226	-0.361503	0.426241	-0.848118	0.396372	0.501027	No-change
Peak_101531	chr4	41165541	41165990	25.8752	1.08847	0.551979	1.97195	0.0486152	0.0938709	No-change
Peak_101532	chr4	41186639	41187067	22.8687	0.749993	0.58975	1.27171	0.203475	0.296707	No-change
Peak_101533	chr4	41190148	41190612	24.6464	0.291741	0.551749	0.528756	0.596975	0.685635	No-change
Peak_101534	chr4	41192198	41193182	75.959	0.0196022	0.319549	0.0613433	0.951086	0.965336	No-change
Peak_101535	chr4	41193638	41194536	40.1058	-0.105554	0.436224	-0.241971	0.808803	0.859782	No-change
Peak_101536	chr4	41194612	41195632	47.6696	0.456078	0.413806	1.10215	0.270394	0.371547	No-change
Peak_101537	chr4	41195690	41196065	19.0611	0.127671	0.623112	0.204893	0.837656	0.881979	No-change
Peak_101538	chr4	41196938	41197482	25.9622	0.500752	0.542096	0.923733	0.355625	0.460429	No-change
Peak_101539	chr4	41198079	41198528	24.6988	-0.167225	0.547559	-0.305401	0.760061	0.821409	No-change
Peak_10154	chr1	183093686	183094058	25.8187	1.56098	0.569847	2.7393	0.00615704	0.0173625	No-change
Peak_101540	chr4	41236825	41237108	21.5882	0.419082	0.586545	0.714493	0.474923	0.575971	No-change
Peak_101541	chr4	41257799	41258163	18.0746	1.45045	0.673587	2.15331	0.031294	0.0655287	No-change
Peak_101542	chr4	41265704	41266179	18.5551	-1.50628	0.659074	-2.28546	0.0222861	0.049704	No-change
Peak_101543	chr4	41272562	41273447	58.6879	1.13742	0.376896	3.01786	0.0025457	0.00838334	No-change
Peak_101544	chr4	41274458	41275988	453.502	-0.0894505	0.14799	-0.604438	0.545553	0.640348	No-change
Peak_101545	chr4	41284128	41285142	45.0418	1.42303	0.430771	3.30344	0.000955054	0.00372434	No-change
Peak_101546	chr4	41286470	41286805	28.1593	-0.44399	0.524947	-0.84578	0.397675	0.502256	No-change
Peak_101547	chr4	41289844	41290226	28.3003	1.49912	0.540416	2.77402	0.00553681	0.0159015	No-change
Peak_101548	chr4	41304357	41304612	12.3403	-0.877113	0.785148	-1.11713	0.263939	0.36448	No-change
Peak_101549	chr4	41313841	41315480	380.035	0.0819886	0.157918	0.519185	0.603632	0.691413	No-change
Peak_10155	chr1	183095485	183096212	41.6791	1.63789	0.457704	3.57849	0.000345587	0.0015951	No-change
Peak_101550	chr4	41329541	41329967	19.9172	-2.53769	0.704185	-3.60373	0.000313677	0.00147046	gained-close
Peak_101551	chr4	41348556	41349823	513.659	0.124716	0.144435	0.863472	0.387878	0.492519	No-change
Peak_101552	chr4	41390002	41390564	51.5677	0.100943	0.386886	0.26091	0.794162	0.84855	No-change
Peak_101553	chr4	41404093	41404603	24.3665	3.34669	0.706496	4.73703	2.16875e-06	2.01883e-05	gained-open
Peak_101554	chr4	41464193	41465623	637.988	0.241496	0.132782	1.81874	0.0689504	0.124464	No-change
Peak_101555	chr4	41467007	41467656	52.0616	-1.34881	0.410677	-3.28436	0.00102215	0.00394314	No-change
Peak_101556	chr4	41468577	41468989	27.4625	-0.656991	0.523494	-1.25501	0.209475	0.303546	No-change
Peak_101557	chr4	41470335	41471217	73.7008	-2.94892	0.387428	-7.61154	2.70842e-14	1.27441e-12	gained-close
Peak_101558	chr4	41493523	41494166	31.9493	-2.2496	0.534362	-4.20989	2.55498e-05	0.000174141	gained-close
Peak_101559	chr4	41494278	41494916	33.055	-1.82253	0.553807	-3.29091	0.000998625	0.00386799	No-change
Peak_10156	chr1	183100342	183100780	24.7901	1.66578	0.577585	2.88404	0.00392613	0.0119871	No-change
Peak_101560	chr4	41497268	41499593	244.75	-0.675415	0.199407	-3.38712	0.00070631	0.00289726	No-change
Peak_101561	chr4	41502168	41503624	430.453	0.171599	0.155964	1.10025	0.271222	0.372412	No-change
Peak_101562	chr4	41505308	41505751	20.0098	-1.94271	0.662065	-2.93432	0.00334281	0.0105022	No-change
Peak_101563	chr4	41506138	41508262	271.181	-0.426266	0.184669	-2.30828	0.0209838	0.047344	No-change
Peak_101564	chr4	41520543	41521075	41.6594	-0.795328	0.440932	-1.80374	0.0712715	0.127891	No-change
Peak_101565	chr4	41526888	41527585	45.6721	1.2441	0.420359	2.95962	0.00308022	0.00982187	No-change
Peak_101566	chr4	41527869	41528346	47.4874	2.45857	0.471611	5.21313	1.85683e-07	2.27874e-06	gained-open
Peak_101567	chr4	41532405	41532761	24.0203	-0.872076	0.572248	-1.52395	0.127522	0.204483	No-change
Peak_101568	chr4	41545856	41546363	56.607	-0.272577	0.366671	-0.743384	0.457249	0.559382	No-change
Peak_101569	chr4	41552376	41552937	49.8395	0.13477	0.394106	0.341962	0.732379	0.799389	No-change
Peak_10157	chr1	183112994	183114022	42.9094	1.32468	0.436759	3.03298	0.00242156	0.00804195	No-change
Peak_101570	chr4	41565965	41566768	96.6312	-0.542768	0.29071	-1.86705	0.0618953	0.114087	No-change
Peak_101571	chr4	41568145	41570052	503.205	-0.273419	0.145721	-1.87632	0.0606118	0.112177	No-change
Peak_101572	chr4	41571468	41571865	36.108	-0.0255659	0.460104	-0.0555655	0.955688	0.968806	No-change
Peak_101573	chr4	41573786	41574189	18.4547	-2.03903	0.721659	-2.82548	0.00472102	0.0139343	gained-close
Peak_101574	chr4	41575961	41576328	21.865	-2.43771	0.659083	-3.69864	0.000216756	0.00107937	gained-close
Peak_101575	chr4	41604245	41605130	56.2832	0.14518	0.383417	0.378647	0.70495	0.777354	No-change
Peak_101576	chr4	41606740	41607261	57.2263	0.0952089	0.365859	0.260234	0.794683	0.84891	No-change
Peak_101577	chr4	41610338	41610998	72.9608	1.98986	0.368034	5.40672	6.41901e-08	8.85355e-07	No-change
Peak_101578	chr4	41614096	41614602	34.627	0.0933486	0.465208	0.20066	0.840965	0.884583	No-change
Peak_101579	chr4	41617919	41618931	43.769	1.41261	0.436855	3.2336	0.0012224	0.00456549	No-change
Peak_10158	chr1	183117225	183117959	48.9586	1.39566	0.413443	3.3757	0.000736278	0.00300031	No-change
Peak_101580	chr4	41627744	41629207	235.344	0.369225	0.195092	1.89257	0.058415	0.108848	No-change
Peak_101581	chr4	41629705	41630692	98.869	0.294667	0.296743	0.993003	0.320709	0.424572	No-change
Peak_101582	chr4	41631112	41632202	120.664	-0.428772	0.259905	-1.64973	0.0989982	0.166786	No-change
Peak_101583	chr4	41632421	41633006	57.7025	0.51951	0.372078	1.39624	0.162643	0.248057	No-change
Peak_101584	chr4	41635780	41636981	70.5799	2.45621	0.371757	6.60705	3.92067e-11	1.05511e-09	gained-open
Peak_101585	chr4	41638867	41640918	428.77	-0.143928	0.154878	-0.929305	0.352731	0.457472	No-change
Peak_101586	chr4	41645550	41646013	37.2387	0.2499	0.458332	0.545237	0.58559	0.675712	No-change
Peak_101587	chr4	41648178	41648475	19.8714	0.602099	0.642284	0.937434	0.348535	0.453244	No-change
Peak_101588	chr4	41653278	41654812	182.25	-0.306633	0.215329	-1.42402	0.15444	0.238073	No-change
Peak_101589	chr4	41658090	41659925	201.14	-0.322971	0.208275	-1.55069	0.120975	0.19598	No-change
Peak_10159	chr1	183123564	183124100	31.5656	1.20967	0.500215	2.41831	0.0155929	0.0371673	No-change
Peak_101590	chr4	41660187	41660490	13.3645	1.65234	0.787342	2.09863	0.0358499	0.0731678	No-change
Peak_101591	chr4	41660779	41661700	162.17	1.95672	0.25005	7.82531	5.06401e-15	2.6769e-13	No-change
Peak_101592	chr4	41661990	41663137	89.0437	0.957772	0.313083	3.05916	0.00221957	0.00747915	No-change
Peak_101593	chr4	41663377	41664134	65.9668	-0.827675	0.345921	-2.39267	0.0167264	0.0393545	No-change
Peak_101594	chr4	41664442	41665989	161.012	-0.182751	0.227763	-0.802372	0.422338	0.526228	No-change
Peak_101595	chr4	41668934	41669539	45.5372	-0.821397	0.411078	-1.99815	0.0456999	0.0891753	No-change
Peak_101596	chr4	41669838	41670164	21.3719	0.0658165	0.590749	0.111412	0.91129	0.936383	No-change
Peak_101597	chr4	41671601	41673620	306.497	0.0877761	0.169945	0.516496	0.605508	0.693059	No-change
Peak_101598	chr4	41676158	41676454	14.4544	0.400936	0.71404	0.561504	0.574454	0.666139	No-change
Peak_101599	chr4	41676627	41677853	64.2118	-0.767956	0.348548	-2.2033	0.0275736	0.0591106	No-change
Peak_1016	chr1	33198454	33198824	20.8841	-0.478763	0.60705	-0.788671	0.430305	0.533877	No-change
Peak_10160	chr1	183137316	183139005	247.866	1.02417	0.199407	5.13607	2.80536e-07	3.28988e-06	No-change
Peak_101600	chr4	41679233	41679665	26.9013	0.76466	0.531256	1.43934	0.150053	0.23264	No-change
Peak_101601	chr4	41682545	41683687	78.9024	-0.234001	0.315113	-0.742594	0.457728	0.55984	No-change
Peak_101602	chr4	41684094	41684913	47.507	0.060915	0.414131	0.147091	0.88306	0.915649	No-change
Peak_101603	chr4	41685970	41686579	26.6722	1.52081	0.557847	2.72622	0.00640642	0.01794	No-change
Peak_101604	chr4	41693316	41693877	20.3727	-2.20673	0.687538	-3.20961	0.00132916	0.00489158	gained-close
Peak_101605	chr4	41696149	41696812	45.5074	0.293126	0.415574	0.705352	0.480591	0.581295	No-change
Peak_101606	chr4	41697478	41697853	33.2252	-0.113834	0.475622	-0.239337	0.810844	0.861345	No-change
Peak_101607	chr4	41704564	41705240	55.1123	-0.107643	0.382934	-0.281101	0.778633	0.836214	No-change
Peak_101608	chr4	41706889	41707801	186.796	-0.638459	0.211364	-3.02066	0.00252225	0.00831814	No-change
Peak_101609	chr4	41708178	41708803	64.184	0.146275	0.347147	0.421364	0.67349	0.75094	No-change
Peak_10161	chr1	183140377	183140998	35.764	0.969955	0.466097	2.08102	0.0374323	0.0758247	No-change
Peak_101610	chr4	41712639	41714708	252.68	-0.242229	0.186863	-1.2963	0.194873	0.286594	No-change
Peak_101611	chr4	41715629	41715882	19.3829	0.369451	0.628186	0.588123	0.55645	0.650091	No-change
Peak_101612	chr4	41722754	41723491	157.919	-0.00053377	0.226249	-0.00235922	0.998118	0.998624	No-change
Peak_101613	chr4	41725452	41726348	100.769	-1.24856	0.289465	-4.31335	1.608e-05	0.000116792	No-change
Peak_101614	chr4	41726697	41727839	62.1752	-0.442932	0.353335	-1.25358	0.209995	0.30413	No-change
Peak_101615	chr4	41728934	41729505	40.7459	-2.52602	0.491144	-5.14313	2.70199e-07	3.1788e-06	gained-close
Peak_101616	chr4	41729812	41730473	26.7381	-1.48622	0.549009	-2.7071	0.0067873	0.0188078	No-change
Peak_101617	chr4	41730788	41731740	107.237	-0.734512	0.288127	-2.54926	0.0107951	0.027506	No-change
Peak_101618	chr4	41737503	41737983	44.3396	0.157594	0.418343	0.376709	0.70639	0.778559	No-change
Peak_101619	chr4	41740318	41741808	442.319	-0.00323186	0.146469	-0.0220652	0.982396	0.987831	No-change
Peak_10162	chr1	183141801	183142130	22.6845	-0.306835	0.602061	-0.509641	0.610303	0.697273	No-change
Peak_101620	chr4	41754873	41756486	319.888	-0.658716	0.169523	-3.88569	0.000102039	0.000569444	No-change
Peak_101621	chr4	41759952	41761199	479.88	0.315009	0.144882	2.17424	0.0296875	0.062762	No-change
Peak_101622	chr4	41761970	41762972	133.362	-0.343076	0.244687	-1.4021	0.160885	0.24591	No-change
Peak_101623	chr4	41772975	41774540	175.104	-0.528614	0.218736	-2.41668	0.0156629	0.0373025	No-change
Peak_101624	chr4	42876845	42877319	46.9397	0.587548	0.419476	1.40067	0.161312	0.246416	No-change
Peak_101625	chr4	42898886	42899394	38.3382	-3.15594	0.540534	-5.83856	5.26532e-09	9.32298e-08	gained-close
Peak_101626	chr4	42916004	42916328	12.3681	-2.91979	0.929189	-3.1423	0.00167624	0.0059301	gained-close
Peak_101627	chr4	42916551	42918158	143.678	-0.4733	0.243283	-1.94547	0.0517184	0.0986902	No-change
Peak_101628	chr4	42924709	42925220	30.2055	-2.6717	0.590744	-4.5226	6.10852e-06	5.0261e-05	gained-close
Peak_101629	chr4	42933562	42934115	67.3523	0.282909	0.351056	0.805878	0.420313	0.524348	No-change
Peak_10163	chr1	183144216	183145237	113.539	-1.01107	0.272935	-3.70444	0.000211855	0.00105816	No-change
Peak_101630	chr4	42945030	42945506	42.6685	-0.191595	0.426247	-0.449493	0.653076	0.734004	No-change
Peak_101631	chr4	42949058	42950798	693.927	0.273569	0.125118	2.18648	0.0287803	0.0611924	No-change
Peak_101632	chr4	42951974	42952774	45.8122	0.967565	0.432904	2.23506	0.0254137	0.0552974	No-change
Peak_101633	chr4	42952958	42954686	205.223	-0.141791	0.205114	-0.691277	0.489391	0.589325	No-change
Peak_101634	chr4	42960745	42961090	19.2711	2.11301	0.683634	3.09085	0.00199583	0.00685373	gained-open
Peak_101635	chr4	42961637	42961936	19.8555	-0.493174	0.612081	-0.805733	0.420397	0.524427	No-change
Peak_101636	chr4	42964581	42965745	70.7726	-1.14282	0.345196	-3.31064	0.000930843	0.0036454	No-change
Peak_101637	chr4	42973034	42974218	73.1571	0.970809	0.336664	2.88362	0.00393135	0.0119987	No-change
Peak_101638	chr4	42978429	42978968	21.7362	0.458624	0.587053	0.781232	0.434666	0.537995	No-change
Peak_101639	chr4	42999430	43001154	867.236	0.360972	0.11735	3.07604	0.00209773	0.0071396	No-change
Peak_10164	chr1	183146375	183147132	44.8156	1.53163	0.431846	3.54671	0.00039007	0.00176448	No-change
Peak_101640	chr4	43005666	43006048	32.7121	-0.685239	0.486862	-1.40746	0.159291	0.24399	No-change
Peak_101641	chr4	43009615	43011002	322.521	0.116166	0.169154	0.686746	0.492243	0.591997	No-change
Peak_101642	chr4	43021039	43021782	38.4441	-0.909035	0.452052	-2.01091	0.0443353	0.0870377	No-change
Peak_101643	chr4	43024975	43026160	192.308	0.115881	0.208959	0.554561	0.579195	0.670318	No-change
Peak_101644	chr4	43030817	43032085	321.48	0.101062	0.181294	0.557448	0.577221	0.668572	No-change
Peak_101645	chr4	43034626	43034861	11.6614	-1.92187	0.855685	-2.24601	0.0247036	0.0540606	No-change
Peak_101646	chr4	43039270	43040721	406.272	0.105606	0.155625	0.678595	0.497395	0.596742	No-change
Peak_101647	chr4	43043797	43046439	715.535	0.0668382	0.123387	0.541697	0.588027	0.677912	No-change
Peak_101648	chr4	43047234	43047550	30.5203	-0.409882	0.497547	-0.823806	0.41005	0.514259	No-change
Peak_101649	chr4	43052213	43053132	105.196	-0.549261	0.277476	-1.97949	0.0477605	0.0924682	No-change
Peak_10165	chr1	183147290	183147911	211.204	0.799725	0.20138	3.97122	7.15057e-05	0.00042056	No-change
Peak_101650	chr4	43058550	43059715	243.358	-0.67078	0.189346	-3.54261	0.000396181	0.00178746	No-change
Peak_101651	chr4	43115075	43115441	21.6348	0.733356	0.595323	1.23186	0.218001	0.313326	No-change
Peak_101652	chr4	43189713	43190132	33.8585	-0.226531	0.488264	-0.463952	0.642682	0.724858	No-change
Peak_101653	chr4	43208952	43209697	87.663	0.515583	0.299248	1.72293	0.0849017	0.147281	No-change
Peak_101654	chr4	43211631	43211999	28.8682	-0.967163	0.546651	-1.76925	0.0768518	0.135837	No-change
Peak_101655	chr4	43260131	43260528	14.192	1.97451	0.786762	2.50966	0.0120848	0.0302048	No-change
Peak_101656	chr4	43266578	43267489	195.439	-0.16116	0.21593	-0.74635	0.455456	0.55771	No-change
Peak_101657	chr4	43291125	43291414	15.8851	-0.779302	0.697828	-1.11675	0.2641	0.364652	No-change
Peak_101658	chr4	43293959	43294285	21.8907	-0.00379434	0.584079	-0.00649627	0.994817	0.996451	No-change
Peak_101659	chr4	43309702	43310098	15.7119	2.7093	0.812298	3.33535	0.00085192	0.00338477	gained-open
Peak_10166	chr1	183149508	183150077	39.6328	-0.441753	0.451422	-0.978581	0.327787	0.431991	No-change
Peak_101660	chr4	43334820	43335161	15.7618	-2.83842	0.819906	-3.46189	0.000536403	0.00230154	gained-close
Peak_101661	chr4	43340093	43340556	31.0069	1.40466	0.510107	2.75366	0.00589333	0.0167409	No-change
Peak_101662	chr4	43371471	43371691	11.2721	1.60991	0.847951	1.89858	0.0576194	0.107633	No-change
Peak_101663	chr4	43381026	43382612	247.231	0.196496	0.187891	1.0458	0.295654	0.398194	No-change
Peak_101664	chr4	43394329	43395089	59.2864	2.20276	0.438035	5.02873	4.93731e-07	5.43196e-06	gained-open
Peak_101665	chr4	43395757	43396155	24.8876	2.7702	0.642096	4.31431	1.60104e-05	0.000116361	gained-open
Peak_101666	chr4	43398638	43399244	65.0383	0.328925	0.347368	0.946905	0.343687	0.448325	No-change
Peak_101667	chr4	43400963	43401496	65.5306	0.674674	0.349026	1.93302	0.0532337	0.100967	No-change
Peak_101668	chr4	43405653	43406947	274.224	0.42858	0.18294	2.34274	0.0191428	0.0439237	No-change
Peak_101669	chr4	43407434	43407943	22.6852	2.21408	0.630342	3.51251	0.000443891	0.00196591	gained-open
Peak_10167	chr1	183150322	183150786	37.3971	0.475078	0.505197	0.940381	0.347022	0.451681	No-change
Peak_101670	chr4	43417628	43418095	27.1779	1.55657	0.549055	2.835	0.00458263	0.0135952	No-change
Peak_101671	chr4	43420354	43420802	23.9717	-0.0837339	0.555732	-0.150673	0.880234	0.913618	No-change
Peak_101672	chr4	43421636	43422388	33.5345	-1.21201	0.492942	-2.45872	0.0139433	0.0339155	No-change
Peak_101673	chr4	43424246	43424537	20.3419	-1.06326	0.627601	-1.69417	0.0902325	0.154729	No-change
Peak_101674	chr4	43425139	43426905	222.012	-0.620072	0.198757	-3.11975	0.00181002	0.00632026	No-change
Peak_101675	chr4	43428087	43429436	199.761	0.369097	0.20418	1.8077	0.0706528	0.126965	No-change
Peak_101676	chr4	43431684	43432143	67.3808	0.244037	0.336804	0.724565	0.468719	0.570183	No-change
Peak_101677	chr4	43432770	43433173	22.1593	-0.170201	0.583637	-0.291621	0.770576	0.829792	No-change
Peak_101678	chr4	43441819	43443961	575.959	0.00390939	0.133903	0.0291957	0.976709	0.983915	No-change
Peak_101679	chr4	43452341	43455500	217.632	-0.625502	0.200738	-3.116	0.0018332	0.00638527	No-change
Peak_10168	chr1	183154347	183155093	50.5167	-0.442034	0.41095	-1.07564	0.282088	0.384028	No-change
Peak_101680	chr4	43456400	43457785	145.456	-2.23971	0.258297	-8.67108	4.28045e-18	3.68619e-16	gained-close
Peak_101681	chr4	43478086	43478772	105.841	-0.201875	0.278227	-0.725577	0.468098	0.56958	No-change
Peak_101682	chr4	43479268	43479889	40.1908	-0.815424	0.444732	-1.83352	0.0667255	0.121236	No-change
Peak_101683	chr4	43492553	43494153	556.339	-0.0422719	0.138194	-0.305888	0.75969	0.821153	No-change
Peak_101684	chr4	43496388	43496922	24.9192	-1.71809	0.576121	-2.98216	0.00286219	0.00924249	No-change
Peak_101685	chr4	43498978	43500118	171.54	-0.659386	0.220119	-2.99559	0.00273917	0.00891082	No-change
Peak_101686	chr4	43507895	43509650	178.216	0.280675	0.215029	1.30529	0.191795	0.283023	No-change
Peak_101687	chr4	43518378	43520416	224.613	-0.782579	0.207195	-3.77701	0.000158722	0.000828473	No-change
Peak_101688	chr4	43522066	43524965	452.263	0.0567847	0.150762	0.376652	0.706432	0.778589	No-change
Peak_101689	chr4	43530579	43530961	26.5134	-0.435295	0.563553	-0.772411	0.439871	0.542959	No-change
Peak_10169	chr1	183155558	183156053	26.1073	-0.955188	0.566598	-1.68583	0.0918284	0.156918	No-change
Peak_101690	chr4	43552176	43553088	61.7419	3.21581	0.437708	7.34692	2.02824e-13	8.23812e-12	gained-open
Peak_101691	chr4	43558029	43559368	227.721	0.758697	0.200118	3.79125	0.000149892	0.000788954	No-change
Peak_101692	chr4	43560098	43560635	34.326	1.60374	0.518761	3.09149	0.00199156	0.00684127	No-change
Peak_101693	chr4	43560839	43561232	23.4514	0.986567	0.597249	1.65185	0.0985649	0.166189	No-change
Peak_101694	chr4	43561672	43563396	574.779	0.115605	0.133588	0.865383	0.386829	0.491457	No-change
Peak_101695	chr4	43577901	43579652	371.781	-0.0572063	0.161975	-0.353181	0.723953	0.792748	No-change
Peak_101696	chr4	43584102	43584900	50.285	-1.37115	0.401645	-3.41382	0.000640581	0.00267092	No-change
Peak_101697	chr4	43593503	43593839	21.7942	0.598427	0.590294	1.01378	0.310688	0.414046	No-change
Peak_101698	chr4	43605072	43605422	17.569	-1.20959	0.669049	-1.80792	0.0706183	0.12691	No-change
Peak_101699	chr4	43630064	43632812	261.476	-0.129863	0.181923	-0.713834	0.47533	0.576351	No-change
Peak_1017	chr1	33271408	33272082	38.8436	-1.75141	0.487485	-3.59274	0.000327216	0.00152383	No-change
Peak_10170	chr1	183164052	183165125	78.281	-0.67157	0.323141	-2.07826	0.0376857	0.076253	No-change
Peak_101700	chr4	43653048	43653851	169.903	0.210574	0.220783	0.953757	0.340207	0.444762	No-change
Peak_101701	chr4	43655740	43657125	643.952	0.305938	0.129618	2.36031	0.0182595	0.0422789	No-change
Peak_101702	chr4	43657258	43657531	16.9276	0.0874207	0.661343	0.132187	0.894837	0.924389	No-change
Peak_101703	chr4	43666395	43666944	58.3556	0.531641	0.384597	1.38233	0.16687	0.25331	No-change
Peak_101704	chr4	43668744	43670128	418.019	-0.0175853	0.149623	-0.117531	0.906439	0.932671	No-change
Peak_101705	chr4	43672048	43672561	75.3738	0.414416	0.320043	1.29488	0.195362	0.287139	No-change
Peak_101706	chr4	43695425	43695763	18.8037	-0.134667	0.629454	-0.213942	0.830592	0.876535	No-change
Peak_101707	chr4	43726618	43727375	60.9481	0.541965	0.359664	1.50686	0.131845	0.210098	No-change
Peak_101708	chr4	43728154	43729210	62.0427	1.13305	0.369916	3.06298	0.00219142	0.00740001	No-change
Peak_101709	chr4	43729763	43731416	94.807	-0.386926	0.288412	-1.34157	0.179735	0.268724	No-change
Peak_10171	chr1	183167766	183168159	21.7646	1.72694	0.622586	2.77381	0.00554038	0.0159092	No-change
Peak_101710	chr4	43739233	43739698	31.7407	-1.29359	0.501172	-2.58112	0.00984803	0.0255123	No-change
Peak_101711	chr4	43745105	43745618	31.4761	-0.0379204	0.487947	-0.0777142	0.938055	0.956119	No-change
Peak_101712	chr4	43759398	43759896	25.1276	0.74374	0.572676	1.29871	0.194043	0.285631	No-change
Peak_101713	chr4	43763346	43763865	43.8061	0.453769	0.42225	1.07465	0.282533	0.384468	No-change
Peak_101714	chr4	43766969	43767351	17.9948	2.07391	0.715737	2.89759	0.00376048	0.0115684	gained-open
Peak_101715	chr4	43799072	43799534	24.1203	1.82137	0.623984	2.91894	0.00351222	0.010938	No-change
Peak_101716	chr4	43823482	43824531	143.236	0.815478	0.251755	3.23917	0.00119878	0.00449533	No-change
Peak_101717	chr4	43828402	43829042	41.2939	2.82134	0.506323	5.57221	2.51527e-08	3.82055e-07	gained-open
Peak_101718	chr4	43829585	43830211	22.2846	2.07032	0.647672	3.19656	0.00139077	0.00507688	gained-open
Peak_101719	chr4	43837061	43837402	23.1406	-0.374476	0.588305	-0.636534	0.524429	0.621212	No-change
Peak_10172	chr1	183168415	183168932	70.1716	4.1161	0.484529	8.49507	1.97815e-17	1.54374e-15	gained-open
Peak_101720	chr4	43860831	43861499	50.9142	-0.486786	0.398136	-1.22266	0.221457	0.317254	No-change
Peak_101721	chr4	43874904	43876543	574.229	-0.10094	0.135002	-0.747688	0.454648	0.556939	No-change
Peak_101722	chr4	43884132	43884557	26.7859	1.91198	0.573167	3.33582	0.000850496	0.0033803	No-change
Peak_101723	chr4	43884696	43884983	9.63162	1.40323	0.916116	1.53172	0.125592	0.201989	No-change
Peak_101724	chr4	43885280	43885943	35.6814	1.98687	0.501271	3.96367	7.38061e-05	0.000431942	No-change
Peak_101725	chr4	43886311	43886729	24.0457	0.219158	0.597479	0.366805	0.713765	0.784324	No-change
Peak_101726	chr4	43906382	43906780	30.8708	-0.112856	0.498609	-0.226341	0.820936	0.869024	No-change
Peak_101727	chr4	43924718	43925126	23.0517	2.04298	0.64319	3.17633	0.00149152	0.00537847	gained-open
Peak_101728	chr4	43925720	43926415	113.813	0.858182	0.274499	3.12636	0.00176983	0.00620488	No-change
Peak_101729	chr4	43956939	43958839	564.74	0.282742	0.133971	2.11047	0.0348182	0.0714528	No-change
Peak_10173	chr1	183169446	183169808	16.5689	0.81993	0.685098	1.19681	0.231382	0.328358	No-change
Peak_101730	chr4	43964047	43964759	33.8882	-0.475216	0.49062	-0.968605	0.332742	0.437069	No-change
Peak_101731	chr4	43965031	43965827	91.2148	0.34583	0.293799	1.1771	0.239157	0.337109	No-change
Peak_101732	chr4	43968495	43969084	41.0097	-0.0281362	0.429517	-0.0655066	0.947771	0.963075	No-change
Peak_101733	chr4	43969234	43969988	80.2373	-0.63616	0.314415	-2.02332	0.0430405	0.0849196	No-change
Peak_101734	chr4	43971755	43972705	86.3153	-0.776583	0.316674	-2.45231	0.0141941	0.0344044	No-change
Peak_101735	chr4	43977060	43977805	41.6268	-1.36727	0.438902	-3.11522	0.0018381	0.00639926	No-change
Peak_101736	chr4	43978044	43979455	261.113	0.265321	0.186499	1.42264	0.15484	0.238561	No-change
Peak_101737	chr4	43981952	43982846	271.959	0.433644	0.179945	2.40987	0.0159582	0.0378668	No-change
Peak_101738	chr4	43988296	43988632	18.8469	-2.19254	0.691425	-3.17105	0.00151889	0.00545805	gained-close
Peak_101739	chr4	44012278	44013756	281.007	0.0759725	0.178804	0.424892	0.670915	0.748753	No-change
Peak_10174	chr1	183183611	183184121	32.9529	-0.215919	0.495434	-0.435818	0.662968	0.742198	No-change
Peak_101740	chr4	44028228	44029069	139.151	-0.0984235	0.261552	-0.376307	0.706689	0.778777	No-change
Peak_101741	chr4	44045634	44046396	41.5474	0.798084	0.430006	1.85598	0.0634559	0.11642	No-change
Peak_101742	chr4	44065457	44066111	108.815	-0.20938	0.272269	-0.769018	0.441883	0.544932	No-change
Peak_101743	chr4	44068664	44069185	18.9241	-1.09186	0.63654	-1.71531	0.0862882	0.149206	No-change
Peak_101744	chr4	44071803	44073218	322.405	0.191014	0.171484	1.11389	0.265328	0.365985	No-change
Peak_101745	chr4	44083917	44084386	50.6707	0.452212	0.387306	1.16758	0.242974	0.341319	No-change
Peak_101746	chr4	44098048	44098399	26.0836	-0.405416	0.552414	-0.733898	0.463011	0.564744	No-change
Peak_101747	chr4	44103805	44104928	77.0415	0.240469	0.318421	0.755193	0.450133	0.552573	No-change
Peak_101748	chr4	44106313	44106805	36.227	0.473288	0.456449	1.03689	0.299787	0.402622	No-change
Peak_101749	chr4	44110542	44111030	42.271	2.34006	0.482922	4.84563	1.26208e-06	1.25256e-05	gained-open
Peak_10175	chr1	183184646	183185159	24.7029	-2.22118	0.601182	-3.69469	0.000220157	0.00109334	gained-close
Peak_101750	chr4	44112741	44113243	50.6813	-0.442372	0.395113	-1.11961	0.26288	0.363358	No-change
Peak_101751	chr4	44113444	44114209	46.5558	-0.401607	0.403817	-0.994528	0.319966	0.423764	No-change
Peak_101752	chr4	44119467	44120103	32.3539	-0.843184	0.498612	-1.69106	0.0908248	0.155544	No-change
Peak_101753	chr4	44161132	44161722	30.3891	-1.55057	0.518203	-2.9922	0.00276971	0.00899385	No-change
Peak_101754	chr4	44163555	44164024	20.4086	0.83369	0.621517	1.34138	0.179797	0.268808	No-change
Peak_101755	chr4	44167218	44169285	481.048	-0.0797711	0.142379	-0.560273	0.575293	0.66688	No-change
Peak_101756	chr4	44172612	44172949	22.2735	0.476702	0.610973	0.780233	0.435253	0.538561	No-change
Peak_101757	chr4	44173202	44173503	23.5569	0.148834	0.562996	0.264361	0.791502	0.846466	No-change
Peak_101758	chr4	44197115	44197722	42.3851	-1.01098	0.428559	-2.35902	0.0183231	0.0423936	No-change
Peak_101759	chr4	44216855	44217331	26.3377	0.876713	0.581821	1.50684	0.131851	0.210101	No-change
Peak_10176	chr1	183190119	183190614	35.3508	2.74966	0.549366	5.00515	5.58199e-07	6.06314e-06	gained-open
Peak_101760	chr4	44222175	44222495	17.1748	0.609727	0.666868	0.914315	0.360552	0.465246	No-change
Peak_101761	chr4	44223553	44223859	19.7842	0.601276	0.634331	0.94789	0.343186	0.447823	No-change
Peak_101762	chr4	44224193	44224544	20.3848	0.902935	0.614	1.47058	0.141405	0.222036	No-change
Peak_101763	chr4	44224612	44225053	19.3705	0.73862	0.622992	1.1856	0.23578	0.333279	No-change
Peak_101764	chr4	44232217	44234923	795.1	-0.244084	0.118659	-2.05702	0.0396842	0.0795133	No-change
Peak_101765	chr4	44247136	44248117	196.178	-0.386969	0.20653	-1.87367	0.0609761	0.112691	No-change
Peak_101766	chr4	44249632	44250281	65.0004	-0.151994	0.343369	-0.442655	0.658015	0.738008	No-change
Peak_101767	chr4	44251781	44253765	189.267	-1.32396	0.229675	-5.76452	8.1893e-09	1.39009e-07	No-change
Peak_101768	chr4	44260359	44260676	28.845	-0.874091	0.515023	-1.69719	0.089661	0.153937	No-change
Peak_101769	chr4	44292566	44293031	52.8232	0.34817	0.39848	0.873746	0.382256	0.486976	No-change
Peak_10177	chr1	183206256	183206681	26.8604	1.60095	0.562523	2.84602	0.00442696	0.0132186	No-change
Peak_101770	chr4	44300678	44301771	135.221	-0.426503	0.248966	-1.7131	0.086695	0.149795	No-change
Peak_101771	chr4	44402574	44403143	39.415	-0.378386	0.43991	-0.860145	0.389709	0.494389	No-change
Peak_101772	chr4	44423984	44424302	17.3123	-1.07265	0.672239	-1.59564	0.11057	0.18234	No-change
Peak_101773	chr4	44425044	44425844	117.618	-0.842556	0.262777	-3.20635	0.00134431	0.00493793	No-change
Peak_101774	chr4	44434662	44435034	24.8678	0.0843166	0.546767	0.154209	0.877445	0.9116	No-change
Peak_101775	chr4	44449364	44449717	15.1417	-1.65957	0.739512	-2.24415	0.0248228	0.05426	No-change
Peak_101776	chr4	44451133	44451527	16.497	2.20231	0.748785	2.94118	0.00326969	0.0103079	gained-open
Peak_101777	chr4	44452230	44452582	22.9477	-0.464439	0.582037	-0.797953	0.424898	0.528638	No-change
Peak_101778	chr4	44490443	44491403	61.0087	3.0312	0.427832	7.08501	1.39035e-12	4.89757e-11	gained-open
Peak_101779	chr4	44508556	44508944	25.584	-0.253186	0.577558	-0.438373	0.661116	0.740628	No-change
Peak_10178	chr1	183207379	183207739	18.3928	1.43037	0.675586	2.11722	0.0342412	0.0704996	No-change
Peak_101780	chr4	44511777	44512032	16.6333	0.233239	0.668176	0.349069	0.727038	0.795249	No-change
Peak_101781	chr4	44545604	44546078	31.9404	-2.03346	0.524732	-3.87524	0.000106522	0.000590789	gained-close
Peak_101782	chr4	44551901	44552345	22.6718	-1.00805	0.586914	-1.71755	0.0858796	0.148651	No-change
Peak_101783	chr4	44555433	44555936	24.2672	-2.18487	0.618408	-3.53306	0.000410783	0.0018419	gained-close
Peak_101784	chr4	44557677	44558945	355.623	-0.413423	0.160153	-2.58143	0.00983916	0.0254939	No-change
Peak_101785	chr4	44564524	44565187	109.881	-0.40998	0.277122	-1.47942	0.139027	0.219068	No-change
Peak_101786	chr4	44578672	44579045	22.7011	-0.69407	0.596691	-1.1632	0.244748	0.343268	No-change
Peak_101787	chr4	44586745	44587127	14.4963	-2.16378	0.787377	-2.74808	0.00599451	0.0169785	gained-close
Peak_101788	chr4	44602025	44602989	171.799	-2.13096	0.235803	-9.03703	1.60988e-19	1.7054e-17	gained-close
Peak_101789	chr4	44633837	44634556	40.8481	0.460367	0.432421	1.06463	0.287045	0.389163	No-change
Peak_10179	chr1	183221004	183221777	117.418	-0.541655	0.265672	-2.03881	0.041469	0.0824113	No-change
Peak_101790	chr4	44636632	44637167	40.1658	-0.74198	0.446278	-1.66259	0.0963937	0.163176	No-change
Peak_101791	chr4	44641723	44642475	60.4681	2.17102	0.415874	5.22039	1.78546e-07	2.19825e-06	gained-open
Peak_101792	chr4	44658951	44659599	29.5965	0.608162	0.519952	1.16965	0.242142	0.340392	No-change
Peak_101793	chr4	44660842	44661396	21.8179	-2.00775	0.638004	-3.14692	0.00164999	0.00585201	gained-close
Peak_101794	chr4	44663492	44665006	179.484	-0.641651	0.216805	-2.95957	0.00308067	0.0098229	No-change
Peak_101795	chr4	44669571	44669847	15.5674	-1.03516	0.702867	-1.47276	0.140815	0.221296	No-change
Peak_101796	chr4	44672105	44673064	52.7229	0.285508	0.382643	0.746148	0.455578	0.557821	No-change
[truncated: 157,748 more rows]
