# Supplementary material for: Regulatory changes associated with the head to trunk developmental transition
Source: BMC Biol. 2023 Aug 8;21:170. doi: 10.1186/s12915-023-01675-2 (PMC10408190; doi:10.1186/s12915-023-01675-2)
Supplement: Supplementary file 5 — Additional file 5: Table S5. Complete differential analysis results of ATAC-seq wild type and Raldh2-/- datasets. [file 12915_2023_1675_MOESM5_ESM.xlsx]

## Sheet: S3_Table
name	Chr	Start	End	baseMean	log2FoldChange	lfcSE	stat	pvalue	padj	regulation
Peak_1	chr1	3191115	3192323	217.767	0.336057	0.194604	1.72688	0.0841896	0.354826	No-change
Peak_10	chr1	3670497	3672774	947.755	0.112539	0.101496	1.1088	0.267515	0.611115	No-change
Peak_100	chr1	6190509	6190975	56.955	0.0612202	0.335484	0.182483	0.855204	0.954546	No-change
Peak_1000	chr1	33719608	33720727	256.447	0.46935	0.17306	2.71207	0.00668647	0.0828235	No-change
Peak_10000	chr1	180458303	180459158	88.2786	-0.414716	0.270623	-1.53245	0.125411	0.432874	No-change
Peak_100000	chr3	133549883	133550141	23.0305	-0.119442	0.519801	-0.229785	0.818259	NA	No-change
Peak_100001	chr3	133559717	133560109	30.7648	-0.423468	0.454741	-0.93123	0.351735	NA	No-change
Peak_100002	chr3	133579097	133579799	110.993	-0.196655	0.25032	-0.785615	0.432093	0.746554	No-change
Peak_100003	chr3	133595197	133595903	69.9412	0.326843	0.316259	1.03347	0.301386	0.645109	No-change
Peak_100004	chr3	133600050	133601354	215.208	0.0654647	0.181318	0.361049	0.718063	0.899687	No-change
Peak_100005	chr3	133608773	133609117	21.8504	-1.18984	0.546994	-2.17524	0.0296121	NA	No-change
Peak_100006	chr3	133614813	133615267	29.5224	0.405317	0.466368	0.869094	0.384796	NA	No-change
Peak_100007	chr3	133623443	133623825	37.1339	-1.05235	0.421661	-2.49572	0.0125701	NA	No-change
Peak_100008	chr3	133666982	133667524	72.4666	-0.722327	0.313062	-2.3073	0.0210384	0.16544	No-change
Peak_100009	chr3	133751301	133751822	34.0829	-0.0379143	0.43896	-0.0863731	0.93117	NA	No-change
Peak_10001	chr1	180460835	180461093	29.0294	-0.271512	0.471584	-0.575744	0.564788	NA	No-change
Peak_100010	chr3	133754094	133755397	159.89	-0.184095	0.209812	-0.877429	0.380253	0.70932	No-change
Peak_100011	chr3	133757556	133758985	243.007	0.240375	0.182093	1.32007	0.186813	0.521025	No-change
Peak_100012	chr3	133774237	133774626	39.5737	-1.57056	0.446809	-3.51506	0.000439647	NA	No-change
Peak_100013	chr3	133792131	133792644	52.0263	0.265067	0.356479	0.74357	0.457137	0.762922	No-change
Peak_100014	chr3	133876354	133877180	170.725	0.117627	0.202707	0.58028	0.561726	0.82485	No-change
Peak_100015	chr3	133877428	133877701	26.4067	-0.357819	0.492868	-0.725992	0.467843	NA	No-change
Peak_100016	chr3	133922846	133923603	88.4808	0.709712	0.313342	2.26497	0.0235143	0.176602	No-change
Peak_100017	chr3	133924596	133924948	17.931	1.11695	0.645853	1.72942	0.0837339	NA	No-change
Peak_100018	chr3	134014766	134015319	56.0636	0.162858	0.339544	0.479639	0.631484	0.860189	No-change
Peak_100019	chr3	134097082	134097440	23.9286	-0.00893929	0.520182	-0.0171849	0.986289	NA	No-change
Peak_10002	chr1	180462119	180462900	107.825	-0.307491	0.246313	-1.24838	0.211893	0.551506	No-change
Peak_100020	chr3	134099656	134100309	68.6994	0.520919	0.313777	1.66015	0.0968836	0.381258	No-change
Peak_100021	chr3	134105598	134105985	29.849	0.791237	0.473972	1.66938	0.0950429	NA	No-change
Peak_100022	chr3	134114340	134115042	202.268	-0.636992	0.1885	-3.37927	0.000726799	0.0201915	No-change
Peak_100023	chr3	134145129	134146207	124.524	-0.0412852	0.242661	-0.170135	0.864904	0.957566	No-change
Peak_100024	chr3	134146288	134147277	339.044	-0.23871	0.16353	-1.45973	0.144364	0.46234	No-change
Peak_100025	chr3	134189210	134189799	47.4623	-0.160872	0.37496	-0.429039	0.667895	0.877906	No-change
Peak_100026	chr3	134189914	134190603	226.469	-0.491024	0.185196	-2.65138	0.00801641	0.0926195	No-change
Peak_100027	chr3	134191667	134192107	36.9218	0.518094	0.425266	1.21828	0.223117	NA	No-change
Peak_100028	chr3	134199759	134200677	352.767	-0.139483	0.146021	-0.955222	0.339465	0.677429	No-change
Peak_100029	chr3	134202769	134203215	36.2211	0.414644	0.432634	0.958417	0.337852	NA	No-change
Peak_10003	chr1	180481791	180484490	395.941	-0.0864533	0.138818	-0.62278	0.533429	0.809828	No-change
Peak_100030	chr3	134235066	134237322	630.988	-0.0088251	0.116127	-0.0759954	0.939423	0.98098	No-change
Peak_100031	chr3	134237492	134237956	34.1323	0.139248	0.440812	0.31589	0.752086	NA	No-change
Peak_100032	chr3	134238516	134240944	486.667	0.292615	0.129026	2.26787	0.0233372	0.175846	No-change
Peak_100033	chr3	134243189	134244249	139.814	-0.334508	0.218984	-1.52755	0.126625	0.434872	No-change
Peak_100034	chr3	134281577	134282227	63.6449	-0.810747	0.327342	-2.47676	0.0132583	0.125976	No-change
Peak_100035	chr3	134303222	134303823	45.3755	-0.078019	0.378031	-0.206383	0.836492	0.947451	No-change
Peak_100036	chr3	134305050	134305694	89.5129	-0.437876	0.26866	-1.62985	0.103134	0.393433	No-change
Peak_100037	chr3	134306487	134306798	27.7579	-0.190375	0.489346	-0.389041	0.697246	NA	No-change
Peak_100038	chr3	134330907	134331339	35.4855	0.190224	0.427313	0.445164	0.656201	NA	No-change
Peak_100039	chr3	134331679	134331985	29.8939	-0.381526	0.493357	-0.773328	0.439328	NA	No-change
Peak_10004	chr1	180485905	180486767	96.1499	0.47528	0.269065	1.76641	0.0773271	0.340144	No-change
Peak_100040	chr3	134368582	134369646	233.993	-0.0757214	0.187333	-0.404206	0.686061	0.886177	No-change
Peak_100041	chr3	134423330	134423704	24.9668	0.357783	0.507947	0.704371	0.481202	NA	No-change
Peak_100042	chr3	134495583	134495902	31.4773	-0.219726	0.444868	-0.493912	0.621368	NA	No-change
Peak_100043	chr3	134535748	134536288	66.7969	-0.252388	0.313042	-0.806243	0.420103	0.738218	No-change
Peak_100044	chr3	134588717	134589013	24.9868	-0.0494111	0.511585	-0.0965844	0.923056	NA	No-change
Peak_100045	chr3	134629456	134630211	52.1298	0.35283	0.374218	0.942845	0.34576	0.682478	No-change
Peak_100046	chr3	134654125	134654343	20.4041	-0.512484	0.549758	-0.932199	0.351234	NA	No-change
Peak_100047	chr3	134668739	134669005	20.753	-1.08522	0.568054	-1.91041	0.0560801	NA	No-change
Peak_100048	chr3	134828490	134830038	303.282	-0.164525	0.162703	-1.0112	0.311922	0.654697	No-change
Peak_100049	chr3	134851075	134851632	30.2143	0.602998	0.465442	1.29554	0.195134	NA	No-change
Peak_10005	chr1	180494815	180495386	44.2946	0.690876	0.392534	1.76004	0.0784008	NA	No-change
Peak_100050	chr3	134982181	134982573	37.1337	0.196975	0.442478	0.445165	0.656201	NA	No-change
Peak_100051	chr3	135028203	135028880	91.9877	-0.62057	0.268932	-2.30754	0.0210249	0.165401	No-change
Peak_100052	chr3	135042191	135042683	52.7592	0.182475	0.352993	0.516937	0.6052	0.846699	No-change
Peak_100053	chr3	135165761	135166143	25.2965	0.987614	0.53711	1.83875	0.0659513	NA	No-change
Peak_100054	chr3	135211791	135213406	291.585	0.387604	0.160617	2.41321	0.0158126	0.140287	No-change
Peak_100055	chr3	135280880	135281543	191.602	-0.0049257	0.192232	-0.0256237	0.979557	0.992943	No-change
Peak_100056	chr3	135290163	135290739	67.7181	0.0588684	0.321546	0.183079	0.854736	0.954378	No-change
Peak_100057	chr3	135293734	135294094	32.0042	-0.0384908	0.470355	-0.0818335	0.934779	NA	No-change
Peak_100058	chr3	135303257	135303636	24.6143	-0.0100831	0.503909	-0.0200098	0.984036	NA	No-change
Peak_100059	chr3	135303738	135304957	161.743	-0.197798	0.205276	-0.963574	0.335259	0.674084	No-change
Peak_10006	chr1	180499177	180499510	22.5114	-0.00990505	0.527301	-0.0187845	0.985013	NA	No-change
Peak_100060	chr3	135306202	135306664	35.6986	0.377702	0.43882	0.860721	0.389392	NA	No-change
Peak_100061	chr3	135307193	135308364	255.295	0.0692388	0.169885	0.407564	0.683594	0.885432	No-change
Peak_100062	chr3	135314834	135315104	24.0625	0.180959	0.517131	0.349928	0.726393	NA	No-change
Peak_100063	chr3	135328565	135329030	42.5354	0.447409	0.392418	1.14014	0.25423	NA	No-change
Peak_100064	chr3	135345071	135345563	36.5739	0.609691	0.43264	1.40924	0.158766	NA	No-change
Peak_100065	chr3	135348420	135348819	24.9754	0.522973	0.523843	0.998338	0.318115	NA	No-change
Peak_100066	chr3	135366292	135366826	36.0719	0.398681	0.456071	0.874164	0.382029	NA	No-change
Peak_100067	chr3	135384838	135385728	104.9	-0.146657	0.269474	-0.544236	0.586279	0.83727	No-change
Peak_100068	chr3	135394231	135394583	31.8381	0.00701279	0.450973	0.0155503	0.987593	NA	No-change
Peak_100069	chr3	135399190	135399880	42.3241	1.1075	0.41142	2.69189	0.00710482	NA	No-change
Peak_10007	chr1	180503494	180504020	43.3027	-0.364064	0.38847	-0.937176	0.348668	NA	No-change
Peak_100070	chr3	135402220	135403023	121.081	0.501586	0.240563	2.08505	0.0370644	0.228488	No-change
Peak_100071	chr3	135413453	135414378	85.3966	0.264852	0.279717	0.946859	0.343711	0.680949	No-change
Peak_100072	chr3	135422540	135424391	578.581	0.364788	0.122052	2.98879	0.00280086	0.047959	No-change
Peak_100073	chr3	135435836	135436524	53.9563	0.670143	0.355522	1.88496	0.0594358	0.296676	No-change
Peak_100074	chr3	135436892	135437475	38.6672	-0.0609335	0.408512	-0.149159	0.881428	NA	No-change
Peak_100075	chr3	135437561	135439847	1189.2	0.149631	0.0960931	1.55715	0.119435	0.423129	No-change
Peak_100076	chr3	135440083	135440548	42.2162	0.278632	0.40115	0.694584	0.487316	NA	No-change
Peak_100077	chr3	135468887	135469549	37.2791	0.769375	0.443289	1.7356	0.0826339	NA	No-change
Peak_100078	chr3	135469940	135470741	69.8189	0.0566533	0.312458	0.181315	0.85612	0.954782	No-change
Peak_100079	chr3	135471114	135471586	38.6798	0.467314	0.41623	1.12273	0.261552	NA	No-change
Peak_10008	chr1	180508737	180509647	69.4998	-0.458	0.309675	-1.47897	0.139149	0.454554	No-change
Peak_100080	chr3	135480290	135480658	20.3629	1.02856	0.581312	1.76937	0.0768319	NA	No-change
Peak_100081	chr3	135484987	135486234	360.008	0.119632	0.145749	0.820808	0.411756	0.732291	No-change
Peak_100082	chr3	135501933	135502483	30.9462	0.322212	0.479767	0.671601	0.501838	NA	No-change
Peak_100083	chr3	135505390	135506435	88.3589	0.468898	0.293327	1.59855	0.109921	0.405747	No-change
Peak_100084	chr3	135511504	135512097	75.5988	0.0841928	0.292863	0.287482	0.773744	0.92362	No-change
Peak_100085	chr3	135513252	135513724	36.5728	-0.0632068	0.428388	-0.147546	0.882701	NA	No-change
Peak_100086	chr3	135518929	135519236	30.6029	-0.511071	0.454257	-1.12507	0.26056	NA	No-change
Peak_100087	chr3	135519557	135520039	41.6681	0.147685	0.394359	0.374493	0.708037	NA	No-change
Peak_100088	chr3	135521978	135523144	98.2264	0.234137	0.262053	0.893474	0.371603	0.702735	No-change
Peak_100089	chr3	135524584	135525234	120.662	-0.287389	0.238678	-1.20408	0.228557	0.570896	No-change
Peak_10009	chr1	180510352	180511263	92.4977	-0.240521	0.264333	-0.909913	0.362868	0.696052	No-change
Peak_100090	chr3	135568700	135569197	44.4554	0.138726	0.380051	0.365018	0.715098	NA	No-change
Peak_100091	chr3	135571627	135571975	21.7798	0.555737	0.545751	1.0183	0.308537	NA	No-change
Peak_100092	chr3	135573113	135573567	37.4512	-0.267771	0.408783	-0.655045	0.512439	NA	No-change
Peak_100093	chr3	135578801	135579600	62.2605	-0.189257	0.320097	-0.591251	0.554352	0.821053	No-change
Peak_100094	chr3	135579845	135580192	23.3687	0.0128036	0.520259	0.02461	0.980366	NA	No-change
Peak_100095	chr3	135580340	135580937	86.0103	-0.529515	0.278995	-1.89794	0.0577041	0.291932	No-change
Peak_100096	chr3	135581235	135582634	143.957	-0.0127286	0.217644	-0.0584834	0.953364	0.986848	No-change
Peak_100097	chr3	135584963	135586161	452.569	-0.382912	0.13126	-2.91721	0.00353173	0.0556014	No-change
Peak_100098	chr3	135590425	135590986	61.8175	-0.00952718	0.338352	-0.0281576	0.977536	0.992943	No-change
Peak_100099	chr3	135596746	135597447	42.1866	-0.347142	0.389156	-0.892039	0.372372	NA	No-change
Peak_1001	chr1	33739065	33739844	110.436	-0.0830381	0.244872	-0.339108	0.734528	0.90661	No-change
Peak_10010	chr1	180517546	180518021	40.9253	-0.294488	0.40844	-0.721007	0.470905	NA	No-change
Peak_100100	chr3	135630726	135631511	68.2082	-0.18901	0.309507	-0.61068	0.541411	0.814205	No-change
Peak_100101	chr3	135631756	135632382	56.4616	-0.472465	0.335145	-1.40973	0.158619	0.482985	No-change
Peak_100102	chr3	135635801	135637427	389.087	-0.138685	0.139928	-0.991114	0.32163	0.662466	No-change
Peak_100103	chr3	135653130	135654067	88.9779	-0.388986	0.27403	-1.4195	0.155753	0.479063	No-change
Peak_100104	chr3	135665390	135666420	104.999	-0.0414583	0.277369	-0.14947	0.881183	0.963081	No-change
Peak_100105	chr3	135673517	135674018	29.2035	-0.607919	0.466221	-1.30393	0.192257	NA	No-change
Peak_100106	chr3	135674594	135675768	192.293	0.410748	0.199055	2.0635	0.0390655	0.235207	No-change
Peak_100107	chr3	135680355	135681799	141.727	0.0724185	0.239465	0.302418	0.762333	0.919212	No-change
Peak_100108	chr3	135682236	135683536	128.185	0.312448	0.237259	1.31691	0.18787	0.522159	No-change
Peak_100109	chr3	135687743	135690096	488.697	0.416883	0.136662	3.05046	0.00228489	0.0420273	No-change
Peak_10011	chr1	180518261	180519065	129.358	0.0377799	0.22851	0.165332	0.868683	0.958854	No-change
Peak_100110	chr3	135690179	135692786	493.798	0.52494	0.130341	4.02742	5.63913e-05	0.00334294	No-change
Peak_100111	chr3	135692910	135693286	26.2342	-0.222703	0.50437	-0.441546	0.658818	NA	No-change
Peak_100112	chr3	135695437	135696091	103.694	0.374757	0.258022	1.45243	0.146383	0.465675	No-change
Peak_100113	chr3	135696998	135697500	47.1296	0.87804	0.402286	2.18263	0.0290631	0.199676	No-change
Peak_100114	chr3	135698514	135699156	46.3114	-0.0645769	0.401279	-0.160928	0.87215	0.960019	No-change
Peak_100115	chr3	135718782	135719637	59.7444	0.505288	0.333278	1.51611	0.129491	0.439314	No-change
Peak_100116	chr3	135731237	135731884	78.1565	0.153507	0.300263	0.511242	0.609182	0.848899	No-change
Peak_100117	chr3	135756739	135757226	58.041	0.112675	0.337124	0.334223	0.738211	0.90821	No-change
Peak_100118	chr3	135795864	135796315	58.0335	0.147029	0.337336	0.435853	0.662943	0.875572	No-change
Peak_100119	chr3	135818545	135818969	30.4042	0.480223	0.470355	1.02098	0.307264	NA	No-change
Peak_10012	chr1	180520832	180521509	38.5191	0.241133	0.413643	0.582948	0.559928	NA	No-change
Peak_100120	chr3	135824992	135827069	709.625	0.148469	0.111638	1.32992	0.183546	0.516768	No-change
Peak_100121	chr3	135828090	135828335	20.3637	0.292402	0.578686	0.505286	0.613358	NA	No-change
Peak_100122	chr3	135840196	135841037	140.6	0.620508	0.226472	2.73989	0.00614592	0.0785982	No-change
Peak_100123	chr3	135841860	135842436	46.6042	-0.304205	0.368173	-0.826258	0.408658	0.730001	No-change
Peak_100124	chr3	135845560	135846278	89.7585	0.0539127	0.286186	0.188383	0.850576	0.952869	No-change
Peak_100125	chr3	135851721	135852057	24.7939	0.340606	0.513021	0.663921	0.506741	NA	No-change
Peak_100126	chr3	135854216	135855451	138.688	-0.138025	0.222079	-0.621513	0.534262	0.810318	No-change
Peak_100127	chr3	135862840	135863314	60.282	0.0821324	0.329657	0.249145	0.803249	0.935185	No-change
Peak_100128	chr3	135869203	135869534	27.246	0.118776	0.490903	0.241954	0.808815	NA	No-change
Peak_100129	chr3	135886539	135886926	32.5063	0.575699	0.449075	1.28197	0.199854	NA	No-change
Peak_10013	chr1	180529005	180529384	32.4831	0.256593	0.452092	0.567569	0.570328	NA	No-change
Peak_100130	chr3	135913960	135914390	28.5056	-0.698543	0.469565	-1.48764	0.136846	NA	No-change
Peak_100131	chr3	135938538	135939078	64.6758	0.0530064	0.315998	0.167743	0.866786	0.958102	No-change
Peak_100132	chr3	135990374	135990959	41.6196	0.803185	0.404105	1.98756	0.04686	NA	No-change
Peak_100133	chr3	136004530	136004960	50.3169	0.625261	0.391662	1.59643	0.110393	0.406599	No-change
Peak_100134	chr3	136006782	136008154	80.6978	-0.0914494	0.282616	-0.323581	0.746255	0.91212	No-change
Peak_100135	chr3	136011944	136012423	45.0874	-0.558608	0.389381	-1.43461	0.151399	NA	No-change
Peak_100136	chr3	136036657	136037066	33.5909	0.33968	0.443896	0.765225	0.444138	NA	No-change
Peak_100137	chr3	136051078	136051639	56.0546	-0.274228	0.359671	-0.762442	0.445796	0.755657	No-change
Peak_100138	chr3	136076538	136076927	50.6659	0.0279389	0.376165	0.0742731	0.940793	0.981411	No-change
Peak_100139	chr3	136168052	136168330	22.0065	-0.941652	0.53311	-1.76634	0.0773397	NA	No-change
Peak_10014	chr1	180530793	180531266	48.8936	0.0526585	0.363882	0.144713	0.884937	0.964165	No-change
Peak_100140	chr3	136199090	136199526	30.2339	0.258729	0.460152	0.56227	0.573932	NA	No-change
Peak_100141	chr3	136206681	136207217	40.6279	0.797473	0.428024	1.86315	0.062441	NA	No-change
Peak_100142	chr3	136213423	136213733	31.0948	0.0725883	0.454599	0.159676	0.873137	NA	No-change
Peak_100143	chr3	136289222	136290555	171.849	1.07301	0.211114	5.08261	3.72274e-07	6.76288e-05	No-change
Peak_100144	chr3	136291009	136291242	14.9233	1.33618	0.691462	1.9324	0.0533106	NA	No-change
Peak_100145	chr3	136306488	136307278	63.8082	0.236405	0.321915	0.734371	0.462723	0.76646	No-change
Peak_100146	chr3	136340566	136340939	27.8145	-0.193781	0.485445	-0.399182	0.689759	NA	No-change
Peak_100147	chr3	136376929	136377263	32.7418	-1.22403	0.442505	-2.76614	0.00567237	NA	No-change
Peak_100148	chr3	136422143	136422658	52.0628	-0.766874	0.350578	-2.18746	0.0287092	0.198223	No-change
Peak_100149	chr3	136442188	136442495	26.237	-0.30107	0.502596	-0.59903	0.549153	NA	No-change
Peak_10015	chr1	180536729	180537096	21.428	0.918635	0.564323	1.62785	0.103556	NA	No-change
Peak_100150	chr3	136455835	136456254	39.7364	0.324104	0.406156	0.797978	0.424884	NA	No-change
Peak_100151	chr3	136507056	136507572	49.5605	0.340306	0.362218	0.939505	0.347472	0.683919	No-change
Peak_100152	chr3	136524264	136524594	22.5228	0.0784651	0.541645	0.144864	0.884818	NA	No-change
Peak_100153	chr3	136580423	136580815	31.1681	-0.452383	0.467365	-0.967944	0.333072	NA	No-change
Peak_100154	chr3	136596556	136596834	16.6864	1.10684	0.645834	1.71382	0.0865617	NA	No-change
Peak_100155	chr3	136608979	136609362	31.8171	0.262695	0.449173	0.584842	0.558654	NA	No-change
Peak_100156	chr3	136609728	136610969	207.759	0.27966	0.18575	1.50557	0.132176	0.443859	No-change
Peak_100157	chr3	136651114	136651846	72.9873	-0.352433	0.296578	-1.18833	0.234703	0.577474	No-change
Peak_100158	chr3	136655017	136655376	30.2443	-0.414757	0.453706	-0.914154	0.360636	NA	No-change
Peak_100159	chr3	136660805	136661219	33.1846	0.957441	0.458976	2.08604	0.0369753	NA	No-change
Peak_10016	chr1	180541275	180542289	97.6367	-0.371121	0.260828	-1.42286	0.154777	0.478165	No-change
Peak_100160	chr3	136669112	136672357	1425.81	0.126691	0.0897584	1.41147	0.158107	0.482365	No-change
Peak_100161	chr3	136673401	136673836	42.4885	1.17328	0.407947	2.87607	0.00402665	NA	No-change
Peak_100162	chr3	136674021	136674792	51.8447	0.739433	0.365497	2.02309	0.043064	0.247975	No-change
Peak_100163	chr3	136677685	136678100	27.0447	0.962936	0.50253	1.91618	0.0553428	NA	No-change
Peak_100164	chr3	136681022	136681614	48.3461	0.146654	0.36834	0.398149	0.690521	0.887564	No-change
Peak_100165	chr3	136692117	136692600	40.4152	-0.0350704	0.39905	-0.0878847	0.929968	NA	No-change
Peak_100166	chr3	136701840	136702433	43.5259	0.460197	0.403071	1.14173	0.253567	NA	No-change
Peak_100167	chr3	136704522	136705834	53.4839	0.899923	0.392103	2.29512	0.0217265	0.168402	No-change
Peak_100168	chr3	136706009	136707121	74.7074	0.353145	0.305049	1.15767	0.247001	0.590258	No-change
Peak_100169	chr3	136707421	136709475	457.3	0.258444	0.138152	1.87072	0.0613835	0.301507	No-change
Peak_10017	chr1	180546729	180549158	473.077	-0.148156	0.130797	-1.13272	0.257332	0.600733	No-change
Peak_100170	chr3	136721840	136722225	52.7474	0.298767	0.353254	0.845757	0.397688	0.722062	No-change
Peak_100171	chr3	136725187	136725695	49.7288	0.0218008	0.361907	0.0602385	0.951966	0.986848	No-change
Peak_100172	chr3	136729928	136730549	38.1668	-0.212412	0.430973	-0.492866	0.622108	NA	No-change
Peak_100173	chr3	136739088	136739483	30.6004	0.0893793	0.455779	0.196102	0.84453	NA	No-change
Peak_100174	chr3	136741491	136741949	40.7391	-0.008399	0.41111	-0.0204301	0.9837	NA	No-change
Peak_100175	chr3	136752215	136752994	165.477	0.57928	0.213942	2.70764	0.00677625	0.0835573	No-change
Peak_100176	chr3	136760005	136760466	31.109	0.669963	0.465115	1.44043	0.149747	NA	No-change
Peak_100177	chr3	136761383	136761963	48.002	0.297017	0.371598	0.799296	0.424119	0.741164	No-change
Peak_100178	chr3	136763639	136764265	57.3292	-0.276337	0.332695	-0.830602	0.406199	0.728136	No-change
Peak_100179	chr3	136765399	136766054	39.1902	0.828684	0.419568	1.97509	0.0482584	NA	No-change
Peak_10018	chr1	180549296	180549764	37.999	-0.332697	0.408987	-0.813468	0.41595	NA	No-change
Peak_100180	chr3	136768817	136769186	39.1478	-0.332579	0.438349	-0.758708	0.448027	NA	No-change
Peak_100181	chr3	136769627	136769920	23.0184	0.0570279	0.523433	0.10895	0.913242	NA	No-change
Peak_100182	chr3	136831580	136831957	28.6509	0.325678	0.488239	0.667045	0.504743	NA	No-change
Peak_100183	chr3	136833213	136834783	379.906	0.11542	0.149971	0.769618	0.441526	0.752812	No-change
Peak_100184	chr3	136835133	136835533	40.437	0.165573	0.398056	0.415955	0.677443	NA	No-change
Peak_100185	chr3	136835676	136836806	299.739	0.141525	0.159635	0.88655	0.375321	0.705454	No-change
Peak_100186	chr3	136853703	136854076	36.8584	0.868402	0.43298	2.00564	0.0448946	NA	No-change
Peak_100187	chr3	136871358	136872895	422.716	0.251936	0.140019	1.79931	0.0719702	0.328067	No-change
Peak_100188	chr3	136873984	136874381	37.9875	-0.27633	0.412163	-0.670439	0.502578	NA	No-change
Peak_100189	chr3	136877499	136877918	32.7012	0.991949	0.481074	2.06195	0.0392126	NA	No-change
Peak_10019	chr1	180550712	180551478	90.3909	-0.110851	0.268203	-0.413311	0.679379	0.883424	No-change
Peak_100190	chr3	136909449	136910171	134.452	0.221304	0.225112	0.983087	0.325565	0.665907	No-change
Peak_100191	chr3	136910783	136911327	28.9561	0.722475	0.487301	1.48261	0.138179	NA	No-change
Peak_100192	chr3	136955544	136955922	29.9	0.29441	0.48184	0.611011	0.541192	NA	No-change
Peak_100193	chr3	136956528	136956815	26.7164	0.68676	0.499308	1.37542	0.169	NA	No-change
Peak_100194	chr3	136986265	136986832	41.99	-0.215053	0.395894	-0.543208	0.586987	NA	No-change
Peak_100195	chr3	137056165	137056995	88.7317	0.0584644	0.309508	0.188894	0.850176	0.952718	No-change
Peak_100196	chr3	137057047	137057490	34.1226	-0.10002	0.43211	-0.231469	0.81695	NA	No-change
Peak_100197	chr3	137093376	137094201	100.828	-1.24229	0.259798	-4.78174	1.73783e-06	0.000232909	No-change
Peak_100198	chr3	137150553	137150779	24.0859	-0.502105	0.547703	-0.916747	0.359275	NA	No-change
Peak_100199	chr3	137153593	137154020	38.336	0.122491	0.408653	0.299744	0.764373	NA	No-change
Peak_1002	chr1	33741715	33742200	47.3168	0.128214	0.379178	0.338137	0.73526	0.906883	No-change
Peak_10020	chr1	180559829	180560397	39.9289	-0.225445	0.400091	-0.563484	0.573105	NA	No-change
Peak_100200	chr3	137180769	137181505	52.5412	0.487411	0.353495	1.37883	0.167947	0.495279	No-change
Peak_100201	chr3	137217219	137217736	95.2154	0.023602	0.275821	0.0855703	0.931808	0.98028	No-change
Peak_100202	chr3	137275455	137275794	34.4429	-0.483691	0.436332	-1.10854	0.267629	NA	No-change
Peak_100203	chr3	137276754	137277254	59.7701	0.158345	0.34128	0.463974	0.642666	0.865287	No-change
Peak_100204	chr3	137288546	137288841	22.305	0.710442	0.54733	1.29801	0.194282	NA	No-change
Peak_100205	chr3	137289487	137290250	144.175	0.046774	0.216895	0.215653	0.829258	0.944749	No-change
Peak_100206	chr3	137307088	137307828	133.843	0.580899	0.231435	2.50999	0.0120735	0.118859	No-change
Peak_100207	chr3	137322301	137322737	40.1149	-0.841252	0.397436	-2.1167	0.0342852	NA	No-change
Peak_100208	chr3	137482485	137482891	32.8847	0.346157	0.447335	0.773821	0.439037	NA	No-change
Peak_100209	chr3	137498124	137498493	23.2693	-1.316	0.541552	-2.43005	0.0150967	NA	No-change
Peak_10021	chr1	180560765	180561920	477.415	0.300678	0.139624	2.15349	0.0312804	0.207937	No-change
Peak_100210	chr3	137547354	137548414	299.088	-0.559839	0.156795	-3.57051	0.000356282	0.0124769	No-change
Peak_100211	chr3	137561123	137561534	36.5741	0.0470046	0.422109	0.111357	0.911334	NA	No-change
Peak_100212	chr3	137583992	137584307	27.8044	-0.643049	0.490761	-1.31031	0.190091	NA	No-change
Peak_100213	chr3	137611193	137611653	31.8314	-0.506592	0.456454	-1.10984	0.267067	NA	No-change
Peak_100214	chr3	137622907	137624564	591.93	-0.14817	0.123262	-1.20207	0.229335	0.571811	No-change
Peak_100215	chr3	137626157	137626718	52.0117	0.265265	0.357576	0.741843	0.458183	0.763572	No-change
Peak_100216	chr3	137645031	137645414	31.456	0.232579	0.449567	0.517339	0.604919	NA	No-change
Peak_100217	chr3	137680851	137681428	147.658	-0.685796	0.214096	-3.20322	0.00135899	0.0303123	No-change
Peak_100218	chr3	137683400	137684114	114.15	-0.308963	0.239821	-1.28831	0.197639	0.533955	No-change
Peak_100219	chr3	137727132	137727681	27.6082	0.305427	0.492247	0.620476	0.534945	NA	No-change
Peak_10022	chr1	180563197	180564232	119.409	0.309069	0.251415	1.22932	0.218952	0.559415	No-change
Peak_100220	chr3	137731073	137731378	26.0025	0.383638	0.498848	0.769049	0.441864	NA	No-change
Peak_100221	chr3	137737243	137737815	43.7841	0.00130923	0.381331	0.00343331	0.997261	NA	No-change
Peak_100222	chr3	137752553	137753615	231.085	0.0590286	0.180179	0.327611	0.743206	0.910764	No-change
Peak_100223	chr3	137778074	137778592	49.8063	0.26415	0.394604	0.669405	0.503237	0.792226	No-change
Peak_100224	chr3	137779866	137780765	220.641	0.0987952	0.180664	0.546846	0.584485	0.836317	No-change
Peak_100225	chr3	137782698	137783113	42.0345	0.123535	0.393879	0.313638	0.753796	NA	No-change
Peak_100226	chr3	137784118	137784467	24.43	0.221404	0.522506	0.423734	0.67176	NA	No-change
Peak_100227	chr3	137797535	137797785	19.8697	0.118142	0.562248	0.210124	0.833571	NA	No-change
Peak_100228	chr3	137805741	137806185	47.3057	-0.127533	0.36592	-0.348527	0.727444	0.903834	No-change
Peak_100229	chr3	137817651	137817994	23.0188	0.0588192	0.536053	0.109727	0.912626	NA	No-change
Peak_10023	chr1	180568383	180570523	493.619	0.283562	0.131235	2.16072	0.0307168	0.205808	No-change
Peak_100230	chr3	137821849	137822257	36.2034	-0.0370233	0.419051	-0.0883504	0.929598	NA	No-change
Peak_100231	chr3	137826744	137828508	470.654	-0.116591	0.129852	-0.897876	0.369252	0.70111	No-change
Peak_100232	chr3	137833099	137833451	30.0601	0.244684	0.461694	0.529971	0.596132	NA	No-change
Peak_100233	chr3	137860322	137860772	32.659	1.20725	0.475855	2.53702	0.0111802	NA	No-change
Peak_100234	chr3	137863579	137865990	891.993	0.12217	0.108711	1.1238	0.261096	0.604679	No-change
Peak_100235	chr3	137866913	137868706	765.695	-0.0386849	0.110129	-0.351268	0.725387	0.902933	No-change
Peak_100236	chr3	137870340	137870805	28.8004	0.706892	0.487366	1.45043	0.146937	NA	No-change
Peak_100237	chr3	137872488	137872862	20.3985	0.596243	0.572179	1.04206	0.297385	NA	No-change
Peak_100238	chr3	137873003	137873257	14.5821	0.517992	0.663388	0.780829	0.434903	NA	No-change
Peak_100239	chr3	137896237	137896656	46.3656	0.386093	0.378084	1.02118	0.307167	0.650314	No-change
Peak_10024	chr1	180570876	180571188	21.9634	0.872299	0.560624	1.55594	0.119722	NA	No-change
Peak_100240	chr3	137917900	137919401	397.73	0.188533	0.140038	1.3463	0.178206	0.509299	No-change
Peak_100241	chr3	137921320	137922836	173.776	0.71951	0.207886	3.46107	0.000538025	0.0166527	No-change
Peak_100242	chr3	137932692	137933076	27.6074	0.156255	0.480501	0.325191	0.745036	NA	No-change
Peak_100243	chr3	137935369	137936191	185.803	-0.340049	0.199685	-1.70293	0.0885817	0.364637	No-change
Peak_100244	chr3	137936532	137936894	29.9457	-0.961929	0.479339	-2.00678	0.0447726	NA	No-change
Peak_100245	chr3	137938507	137939062	74.0964	0.878601	0.306853	2.86326	0.004193	0.0615432	No-change
Peak_100246	chr3	137951733	137953147	113.291	0.0661704	0.256715	0.257758	0.796594	0.932782	No-change
Peak_100247	chr3	137954562	137954985	30.7637	0.507131	0.462396	1.09675	0.272752	NA	No-change
Peak_100248	chr3	137955537	137956029	34.2744	0.33451	0.449653	0.743929	0.456919	NA	No-change
Peak_100249	chr3	137969888	137970311	45.1911	-0.177982	0.373557	-0.476453	0.633752	NA	No-change
Peak_10025	chr1	180604511	180604885	29.559	-0.147929	0.463486	-0.319166	0.749601	NA	No-change
Peak_100250	chr3	137977058	137978039	136.336	-0.192893	0.224672	-0.858553	0.390587	0.716986	No-change
Peak_100251	chr3	137980426	137981826	216.573	0.0554962	0.180704	0.307112	0.758758	0.917658	No-change
Peak_100252	chr3	137991084	137991652	144.888	-0.0803149	0.216605	-0.370789	0.710795	0.896516	No-change
Peak_100253	chr3	137998594	137999022	20.3839	1.02839	0.583953	1.76107	0.0782258	NA	No-change
Peak_100254	chr3	138008425	138008718	27.2429	-0.175236	0.490878	-0.356986	0.721103	NA	No-change
Peak_100255	chr3	138023214	138023521	18.0924	1.2746	0.631957	2.01691	0.0437045	NA	No-change
Peak_100256	chr3	138027863	138028324	35.474	0.190113	0.433525	0.438528	0.661004	NA	No-change
Peak_100257	chr3	138041840	138042210	29.3572	0.532457	0.473773	1.12387	0.26107	NA	No-change
Peak_100258	chr3	138050618	138051472	219.24	-0.270559	0.189703	-1.42622	0.153804	0.476876	No-change
Peak_100259	chr3	138053624	138054395	83.4971	0.0338656	0.283947	0.119267	0.905063	0.970708	No-change
Peak_10026	chr1	180605474	180606687	109.005	0.121002	0.247989	0.487934	0.625597	0.857497	No-change
Peak_100260	chr3	138056871	138057094	17.0535	0.257066	0.614056	0.418635	0.675483	NA	No-change
Peak_100261	chr3	138058393	138058796	25.3107	0.901989	0.525395	1.71678	0.0860192	NA	No-change
Peak_100262	chr3	138065129	138065780	43.4036	-0.113544	0.388826	-0.292016	0.770274	NA	No-change
Peak_100263	chr3	138070332	138070820	32.8821	-0.0873634	0.43698	-0.199925	0.841539	NA	No-change
Peak_100264	chr3	138071100	138071396	24.778	-0.0707169	0.503559	-0.140434	0.888317	NA	No-change
Peak_100265	chr3	138109152	138109661	22.3277	0.903114	0.574969	1.57072	0.116249	NA	No-change
Peak_100266	chr3	138123947	138124273	22.8358	0.858813	0.541516	1.58594	0.112752	NA	No-change
Peak_100267	chr3	138142342	138142646	22.8372	0.667012	0.539907	1.23542	0.216674	NA	No-change
Peak_100268	chr3	138143153	138145240	963.331	0.0156089	0.100515	0.155289	0.876593	0.961441	No-change
Peak_100269	chr3	138154147	138154670	46.411	-0.585004	0.373154	-1.56773	0.116944	0.418871	No-change
Peak_10027	chr1	180606754	180607652	130.05	-0.185023	0.244919	-0.755448	0.449981	0.758332	No-change
Peak_100270	chr3	138156351	138156950	72.5645	-0.00342686	0.307695	-0.0111372	0.991114	0.99759	No-change
Peak_100271	chr3	138188992	138189354	31.8512	-0.0575713	0.45219	-0.127317	0.89869	NA	No-change
Peak_100272	chr3	138198119	138198882	177.363	-0.189993	0.198624	-0.956546	0.338797	0.676924	No-change
Peak_100273	chr3	138215372	138215871	62.963	-0.416676	0.325941	-1.27838	0.201115	0.538492	No-change
Peak_100274	chr3	138222865	138223319	72.7604	-0.162049	0.30373	-0.533532	0.593666	0.841025	No-change
Peak_100275	chr3	138225819	138226385	47.4568	-0.0321657	0.371623	-0.0865548	0.931025	0.98009	No-change
Peak_100276	chr3	138241002	138241384	26.896	0.313418	0.492287	0.636658	0.524348	NA	No-change
Peak_100277	chr3	138241509	138242426	69.4305	0.635766	0.316704	2.00744	0.0447024	0.252818	No-change
Peak_100278	chr3	138244471	138244828	29.5112	0.0603492	0.469712	0.128481	0.897768	NA	No-change
Peak_100279	chr3	138248548	138249060	50.8087	-0.19888	0.354882	-0.560412	0.575199	0.831437	No-change
Peak_10028	chr1	180630765	180631011	19.0024	0.203885	0.584057	0.349085	0.727025	NA	No-change
Peak_100280	chr3	138254055	138255092	67.6449	0.0275016	0.31398	0.0875901	0.930202	0.979608	No-change
Peak_100281	chr3	138255388	138255723	29.1896	-0.537747	0.466163	-1.15356	0.24868	NA	No-change
Peak_100282	chr3	138256145	138256506	32.9103	-0.459642	0.44553	-1.03167	0.302225	NA	No-change
Peak_100283	chr3	138266068	138266390	19.3363	0.359034	0.574231	0.625243	0.531812	NA	No-change
Peak_100284	chr3	138270292	138272192	762.124	-0.192502	0.108338	-1.77686	0.0755905	0.33621	No-change
Peak_100285	chr3	138273350	138273782	25.276	0.90192	0.520777	1.73187	0.083296	NA	No-change
Peak_100286	chr3	138276942	138277806	67.8774	-0.205189	0.309581	-0.662796	0.507461	0.79488	No-change
Peak_100287	chr3	138302570	138303097	110.077	-0.0566121	0.247494	-0.228741	0.81907	0.941418	No-change
Peak_100288	chr3	138303621	138306695	632.131	-0.510289	0.118886	-4.29224	1.76879e-05	0.00141888	No-change
Peak_100289	chr3	138312931	138313313	26.9003	0.703348	0.507996	1.38455	0.166189	NA	No-change
Peak_10029	chr1	180639670	180642299	518.201	0.363223	0.138151	2.62918	0.00855915	0.0963922	No-change
Peak_100290	chr3	138333904	138335058	197.335	0.201341	0.19938	1.00984	0.312573	0.655209	No-change
Peak_100291	chr3	138341496	138342018	50.6545	-0.169719	0.355428	-0.477506	0.633002	0.861116	No-change
Peak_100292	chr3	138346754	138348043	204.83	-0.276485	0.19421	-1.42364	0.15455	0.477822	No-change
Peak_100293	chr3	138358274	138358790	39.5782	0.310427	0.419195	0.740531	0.458978	NA	No-change
Peak_100294	chr3	138381029	138381546	91.9838	0.474221	0.286966	1.65254	0.0984252	0.384458	No-change
Peak_100295	chr3	138405341	138405618	19.6811	0.618711	0.575705	1.0747	0.282509	NA	No-change
Peak_100296	chr3	138425857	138426312	38.3046	0.230484	0.414539	0.556001	0.57821	NA	No-change
Peak_100297	chr3	138442118	138443687	701.158	0.43244	0.114776	3.76768	0.000164773	0.00731896	No-change
Peak_100298	chr3	138449832	138450445	64.895	0.406508	0.330926	1.2284	0.219298	0.559677	No-change
Peak_100299	chr3	138455604	138456599	165.329	-0.243253	0.203335	-1.19632	0.231572	0.574129	No-change
Peak_1003	chr1	33742814	33743254	41.9927	0.025453	0.397921	0.0639651	0.948998	NA	No-change
Peak_10030	chr1	180696318	180697870	366.836	0.177253	0.143784	1.23277	0.21766	0.558068	No-change
Peak_100300	chr3	138488458	138490246	410.746	0.543545	0.148411	3.66242	0.000249841	0.00975165	No-change
Peak_100301	chr3	138499932	138500469	41.8269	0.307388	0.393366	0.78143	0.43455	NA	No-change
Peak_100302	chr3	138506595	138507124	40.9292	0.351594	0.398667	0.881926	0.377817	NA	No-change
Peak_100303	chr3	138510242	138511379	244.692	0.112463	0.186589	0.60273	0.546688	0.817025	No-change
Peak_100304	chr3	138513326	138513745	34.9522	0.503728	0.433324	1.16248	0.245042	NA	No-change
Peak_100305	chr3	138514638	138515120	65.608	0.0596716	0.317816	0.187755	0.851068	0.952972	No-change
Peak_100306	chr3	138515601	138516343	81.0509	0.323294	0.288252	1.12157	0.262046	0.605688	No-change
Peak_100307	chr3	138525552	138528615	803.213	0.325116	0.113129	2.87386	0.00405495	0.0602827	No-change
Peak_100308	chr3	138558618	138558997	33.7512	-0.131259	0.437467	-0.300043	0.764144	NA	No-change
Peak_100309	chr3	138560688	138561198	39.9522	0.284228	0.429724	0.661419	0.508344	NA	No-change
Peak_10031	chr1	180697908	180698572	68.0949	0.0114565	0.320916	0.0356993	0.971522	0.992362	No-change
Peak_100310	chr3	138586342	138586630	23.9067	-0.790953	0.517817	-1.52748	0.126642	NA	No-change
Peak_100311	chr3	138597846	138598139	25.1673	-0.273096	0.501331	-0.544741	0.585931	NA	No-change
Peak_100312	chr3	138600295	138600754	32.6668	1.35413	0.482186	2.8083	0.00498035	NA	No-change
Peak_100313	chr3	138601102	138601618	45.1736	0.136013	0.376008	0.361729	0.717555	NA	No-change
Peak_100314	chr3	138602090	138602537	47.6436	-0.319133	0.365027	-0.874272	0.38197	0.710627	No-change
Peak_100315	chr3	138605374	138605964	52.2307	0.232962	0.356738	0.653035	0.513734	0.798933	No-change
Peak_100316	chr3	138609533	138610673	416.597	0.207363	0.136978	1.51384	0.130067	0.44032	No-change
Peak_100317	chr3	138612616	138614135	117.097	-0.209959	0.240207	-0.874078	0.382076	0.710682	No-change
Peak_100318	chr3	138614721	138615264	51.9258	-0.33274	0.367864	-0.904519	0.36572	0.698605	No-change
Peak_100319	chr3	138642749	138643074	28.1341	0.0646999	0.489716	0.132117	0.894891	NA	No-change
Peak_10032	chr1	180702532	180703996	106.426	0.501245	0.260176	1.92656	0.0540342	0.281496	No-change
Peak_100320	chr3	138643823	138646070	607.279	-0.0616785	0.12954	-0.476133	0.633979	0.861606	No-change
Peak_100321	chr3	138654847	138655348	38.6786	-0.171119	0.450217	-0.38008	0.703886	NA	No-change
Peak_100322	chr3	138686594	138687145	77.5793	-0.696296	0.287634	-2.42077	0.0154877	0.138727	No-change
Peak_100323	chr3	138741381	138745006	856.866	0.22898	0.106383	2.15241	0.0313654	0.208264	No-change
Peak_100324	chr3	138753143	138753943	99.1458	-0.400667	0.26056	-1.53772	0.124118	0.43102	No-change
Peak_100325	chr3	138760502	138761156	33.395	0.766912	0.453271	1.69195	0.0906557	NA	No-change
Peak_100326	chr3	138763706	138764110	26.2047	-0.22372	0.487626	-0.458794	0.646382	NA	No-change
Peak_100327	chr3	138766990	138767398	23.5139	0.742511	0.569385	1.30406	0.192214	NA	No-change
Peak_100328	chr3	138768722	138769126	34.2813	-0.084064	0.428188	-0.196325	0.844356	NA	No-change
Peak_100329	chr3	138771600	138772606	111.191	-0.26588	0.247147	-1.0758	0.282017	0.625665	No-change
Peak_10033	chr1	180706535	180708108	124.846	0.45724	0.245077	1.8657	0.0620831	0.303202	No-change
Peak_100330	chr3	138774160	138774547	27.6126	0.15593	0.48159	0.323781	0.746104	NA	No-change
Peak_100331	chr3	138775921	138776543	47.6021	0.857495	0.381294	2.24891	0.0245183	0.180879	No-change
Peak_100332	chr3	138777670	138778556	54.4495	0.30882	0.350278	0.881641	0.377971	0.707389	No-change
Peak_100333	chr3	138778976	138779711	56.0967	0.271958	0.345914	0.7862	0.431751	0.746445	No-change
Peak_100334	chr3	138781562	138783752	185.829	-0.258791	0.193594	-1.33678	0.181296	0.513464	No-change
Peak_100335	chr3	138790744	138791794	140.685	-0.153202	0.22389	-0.684274	0.493802	0.786036	No-change
Peak_100336	chr3	138792215	138792866	56.7107	0.233401	0.355247	0.65701	0.511175	0.797106	No-change
Peak_100337	chr3	138800038	138801330	145.72	0.24556	0.218563	1.12352	0.261216	0.604758	No-change
Peak_100338	chr3	138801836	138802530	67.9012	-0.537441	0.315008	-1.70612	0.0879864	0.363368	No-change
Peak_100339	chr3	138802781	138803603	59.0184	0.128885	0.339534	0.379593	0.704247	0.894103	No-change
Peak_10034	chr1	180709096	180709855	64.5848	-0.429355	0.317345	-1.35296	0.176069	0.506277	No-change
Peak_100340	chr3	138803684	138804396	51.0147	-0.430192	0.352166	-1.22156	0.221873	0.562872	No-change
Peak_100341	chr3	138807309	138807615	22.4816	0.0816605	0.53538	0.152528	0.87877	NA	No-change
Peak_100342	chr3	138808928	138809710	85.8906	-0.222073	0.296476	-0.749041	0.453833	0.760681	No-change
Peak_100343	chr3	138811124	138811718	46.4293	-0.0962923	0.373629	-0.257721	0.796622	0.932792	No-change
Peak_100344	chr3	138812617	138813478	54.3329	0.0738898	0.344183	0.214682	0.830016	0.944977	No-change
Peak_100345	chr3	138814361	138815165	90.9618	-0.296176	0.27155	-1.09069	0.27541	0.61942	No-change
Peak_100346	chr3	138818968	138819466	33.5618	0.340297	0.439161	0.774879	0.438411	NA	No-change
Peak_100347	chr3	138819893	138820247	25.8706	-0.425089	0.491804	-0.864345	0.387399	NA	No-change
Peak_100348	chr3	138821704	138822741	282.639	-0.415865	0.161254	-2.57894	0.00991034	0.10505	No-change
Peak_100349	chr3	138823890	138824282	30.2356	0.124286	0.456941	0.271996	0.785625	NA	No-change
Peak_10035	chr1	180714095	180714625	60.142	-0.161949	0.325234	-0.497948	0.618521	0.853875	No-change
Peak_100350	chr3	138825152	138826074	78.6082	0.0873946	0.290835	0.300495	0.763799	0.919597	No-change
Peak_100351	chr3	138836080	138836546	39.6322	-0.46343	0.417935	-1.10886	0.267491	NA	No-change
Peak_100352	chr3	138849647	138850678	95.3629	-0.256171	0.267335	-0.95824	0.337942	0.676029	No-change
Peak_100353	chr3	138851527	138852652	212.847	0.150223	0.181573	0.827342	0.408043	0.729584	No-change
Peak_100354	chr3	138854374	138855075	86.6816	-0.052474	0.28804	-0.182176	0.855445	0.954616	No-change
Peak_100355	chr3	138855319	138855854	45.3304	0.463149	0.383349	1.20816	0.226984	NA	No-change
Peak_100356	chr3	138856730	138857467	78.3602	0.0801781	0.296336	0.270565	0.786726	0.928585	No-change
Peak_100357	chr3	138858062	138858573	37.8479	-0.131275	0.422004	-0.311075	0.755744	NA	No-change
Peak_100358	chr3	138858941	138861599	250.293	-0.13928	0.171942	-0.81004	0.417917	0.736482	No-change
Peak_100359	chr3	138872135	138872835	78.4047	-0.0466213	0.302618	-0.15406	0.877562	0.961763	No-change
Peak_10036	chr1	180714788	180715532	64.6928	-0.103237	0.315637	-0.327074	0.743612	0.910974	No-change
Peak_100360	chr3	138874162	138875650	292.605	-0.18542	0.169004	-1.09713	0.272582	0.616632	No-change
Peak_100361	chr3	138877712	138878180	38.1819	-0.369988	0.409059	-0.904487	0.365737	NA	No-change
Peak_100362	chr3	138881608	138882077	47.6111	0.236106	0.369173	0.639556	0.522461	0.803299	No-change
Peak_100363	chr3	138888753	138889250	35.1652	0.338027	0.429945	0.78621	0.431744	NA	No-change
Peak_100364	chr3	138893179	138894436	151.398	-0.0731151	0.211677	-0.345409	0.729787	0.904648	No-change
Peak_100365	chr3	138897468	138897833	28.4374	0.31122	0.492201	0.632302	0.527189	NA	No-change
Peak_100366	chr3	138898955	138899251	17.0436	0.50009	0.616368	0.81135	0.417164	NA	No-change
Peak_100367	chr3	138906090	138906800	94.6921	0.263646	0.268985	0.980149	0.327013	0.667121	No-change
Peak_100368	chr3	138916894	138917468	58.5447	0.206257	0.336505	0.612938	0.539917	0.813596	No-change
Peak_100369	chr3	138966976	138967461	32.3583	0.305505	0.450269	0.678493	0.497459	NA	No-change
Peak_10037	chr1	180720272	180720736	61.0269	0.180468	0.334764	0.539091	0.589824	0.838902	No-change
Peak_100370	chr3	138999281	138999683	35.155	0.166817	0.455273	0.366411	0.714058	NA	No-change
Peak_100371	chr3	139005724	139006048	32.3917	-0.260825	0.453217	-0.575496	0.564956	NA	No-change
Peak_100372	chr3	139069461	139070217	108.152	-0.584635	0.247695	-2.3603	0.0182599	0.152747	No-change
Peak_100373	chr3	139071292	139071598	36.7861	-0.1632	0.425698	-0.383371	0.701445	NA	No-change
Peak_100374	chr3	139073814	139076414	976.793	0.00727066	0.101829	0.0714008	0.943079	0.982545	No-change
Peak_100375	chr3	139084166	139084623	18.6146	2.09246	0.691726	3.02497	0.00248654	NA	gained-open
Peak_100376	chr3	139103527	139104199	76.8096	0.370045	0.301562	1.22709	0.219788	0.560356	No-change
Peak_100377	chr3	139152565	139153028	75.6516	-0.266243	0.295369	-0.90139	0.367381	0.699907	No-change
Peak_100378	chr3	139161883	139162603	157.759	-0.700316	0.213717	-3.27683	0.0010498	0.0257161	No-change
Peak_100379	chr3	139173025	139173438	21.6363	0.436993	0.566423	0.771496	0.440413	NA	No-change
Peak_10038	chr1	180723488	180724325	240.328	0.266597	0.181603	1.46802	0.142099	0.458745	No-change
Peak_100380	chr3	139205273	139206297	456.314	0.118141	0.143729	0.821971	0.411094	0.731886	No-change
Peak_100381	chr3	139229063	139229583	35.5491	-0.618714	0.4197	-1.47418	0.140433	NA	No-change
Peak_100382	chr3	139246494	139246886	35.878	-0.00983314	0.420254	-0.0233981	0.981333	NA	No-change
Peak_100383	chr3	139308014	139308717	107.867	-0.326908	0.251251	-1.30112	0.193218	0.528731	No-change
Peak_100384	chr3	139591492	139591812	36.7856	-0.907133	0.413738	-2.19253	0.0283413	NA	No-change
Peak_100385	chr3	139663784	139663995	17.7572	0.245928	0.605665	0.406046	0.684709	NA	No-change
Peak_100386	chr3	139728873	139729643	62.4202	-0.281147	0.345394	-0.81399	0.415651	0.734632	No-change
Peak_100387	chr3	139828392	139828729	27.9459	0.0452717	0.474669	0.0953753	0.924017	NA	No-change
Peak_100388	chr3	139860097	139861963	441.001	-0.158588	0.139165	-1.13957	0.254465	0.597836	No-change
Peak_100389	chr3	139866378	139866805	45.2209	-1.18349	0.39852	-2.96972	0.00298071	NA	No-change
Peak_10039	chr1	180725228	180726703	476.83	0.230857	0.136771	1.68791	0.0914283	0.370559	No-change
Peak_100390	chr3	139882432	139882814	29.9202	0.0936876	0.486911	0.192412	0.847419	NA	No-change
Peak_100391	chr3	140110757	140111635	150.366	0.13591	0.220776	0.615601	0.538158	0.812448	No-change
Peak_100392	chr3	140115183	140115565	27.5647	0.841828	0.495238	1.69984	0.0891602	NA	No-change
Peak_100393	chr3	140409277	140409597	25.1595	0.0489412	0.511215	0.0957352	0.923731	NA	No-change
Peak_100394	chr3	140494058	140494525	42.7343	0.0721002	0.391692	0.184074	0.853956	NA	No-change
Peak_100395	chr3	140542045	140542335	21.7981	0.457866	0.551889	0.829634	0.406746	NA	No-change
Peak_100396	chr3	140555908	140556136	18.6193	0.375321	0.591355	0.63468	0.525637	NA	No-change
Peak_100397	chr3	140942034	140942243	17.9303	0.159221	0.593155	0.268431	0.788368	NA	No-change
Peak_100398	chr3	140950146	140950641	41.1658	-0.084014	0.394761	-0.212822	0.831465	NA	No-change
Peak_100399	chr3	140990729	140991060	23.2149	-0.097552	0.518145	-0.188272	0.850664	NA	No-change
Peak_1004	chr1	33745827	33746313	37.9647	0.473879	0.424114	1.11734	0.26385	NA	No-change
Peak_10040	chr1	180729651	180730016	24.9356	0.962131	0.53397	1.80185	0.0715697	NA	No-change
Peak_100400	chr3	141197232	141197576	20.548	0.722133	0.570674	1.2654	0.205727	NA	No-change
Peak_100401	chr3	141218427	141219062	55.4898	0.0264544	0.359511	0.0735844	0.941341	0.981662	No-change
Peak_100402	chr3	141371607	141371823	16.5102	0.55083	0.627526	0.877781	0.380063	NA	No-change
Peak_100403	chr3	141457426	141457817	38.1537	-0.20777	0.414669	-0.501051	0.616335	NA	No-change
Peak_100404	chr3	141459441	141459797	26.5936	-0.571681	0.493236	-1.15904	0.246439	NA	No-change
Peak_100405	chr3	141464554	141466771	1081.96	-0.132576	0.101595	-1.30495	0.191911	0.52681	No-change
Peak_100406	chr3	141466835	141468578	609.762	0.0038304	0.119308	0.0321052	0.974388	0.992943	No-change
Peak_100407	chr3	141469175	141469723	46.9403	0.730329	0.387363	1.88539	0.0593779	0.296577	No-change
Peak_100408	chr3	141472961	141473579	146.427	0.244749	0.222452	1.10023	0.271232	0.615102	No-change
Peak_100409	chr3	141475659	141476459	63.9276	0.635728	0.326734	1.94571	0.0516902	0.274824	No-change
Peak_10041	chr1	180737888	180738410	30.2942	0.124316	0.498231	0.249514	0.802963	NA	No-change
Peak_100410	chr3	141476550	141477004	38.0662	0.654224	0.441619	1.48142	0.138494	NA	No-change
Peak_100411	chr3	141478255	141478576	21.0737	1.09771	0.583278	1.88197	0.0598397	NA	No-change
Peak_100412	chr3	141482430	141482827	49.0992	-0.436965	0.360959	-1.21057	0.226061	0.568143	No-change
Peak_100413	chr3	141491621	141492058	36.0352	-1.24795	0.441303	-2.82787	0.00468586	NA	No-change
Peak_100414	chr3	141493093	141493508	32.7282	-0.607305	0.436904	-1.39002	0.164524	NA	No-change
Peak_100415	chr3	141498246	141498645	33.0636	-0.896998	0.446397	-2.00942	0.0444927	NA	No-change
Peak_100416	chr3	141502125	141502459	22.4705	1.12828	0.556452	2.02763	0.0425976	NA	No-change
Peak_100417	chr3	141504310	141504556	17.2469	0.286133	0.621766	0.460194	0.645377	NA	No-change
Peak_100418	chr3	141509607	141510113	51.1574	0.420206	0.360953	1.16416	0.24436	0.587706	No-change
Peak_100419	chr3	141539513	141540200	127.453	0.378976	0.235459	1.60952	0.107503	0.40128	No-change
Peak_10042	chr1	180757437	180757942	26.8597	0.548083	0.536483	1.02162	0.30696	NA	No-change
Peak_100420	chr3	141547395	141547938	55.1203	1.17312	0.360429	3.25479	0.00113476	0.0269456	No-change
Peak_100421	chr3	141549051	141550781	492.805	0.1051	0.132392	0.793853	0.427281	0.74336	No-change
Peak_100422	chr3	141559942	141560270	17.5321	1.08096	0.665894	1.62332	0.104521	NA	No-change
Peak_100423	chr3	141579986	141580353	25.2861	1.36682	0.545024	2.50781	0.012148	NA	No-change
Peak_100424	chr3	141580858	141582227	663.546	-0.115635	0.119883	-0.964562	0.334764	0.67354	No-change
Peak_100425	chr3	141595094	141595415	24.068	0.350301	0.51526	0.679853	0.496597	NA	No-change
Peak_100426	chr3	141600834	141601619	155.347	0.0254823	0.222128	0.114719	0.908668	0.972187	No-change
Peak_100427	chr3	141629416	141629761	20.7046	0.743091	0.589793	1.25992	0.207699	NA	No-change
Peak_100428	chr3	141659044	141661018	195.277	0.458247	0.198384	2.3099	0.0208939	0.164824	No-change
Peak_100429	chr3	141698251	141698486	12.9853	1.84828	0.779645	2.37066	0.0177562	NA	No-change
Peak_10043	chr1	180763035	180764387	318.908	0.00619406	0.15176	0.0408148	0.967444	0.990854	No-change
Peak_100430	chr3	141752036	141752445	29.7357	-0.542482	0.480608	-1.12874	0.259006	NA	No-change
Peak_100431	chr3	141779213	141779549	18.2496	0.786558	0.609588	1.29031	0.196943	NA	No-change
Peak_100432	chr3	141794351	141794915	70.1538	-0.0162773	0.305144	-0.053343	0.957459	0.986848	No-change
Peak_100433	chr3	141797765	141798164	48.5208	0.452653	0.376939	1.20087	0.229802	0.572308	No-change
Peak_100434	chr3	141811153	141811809	85.851	-0.151645	0.279155	-0.543228	0.586973	0.837534	No-change
Peak_100435	chr3	141811889	141812439	37.8255	-0.511311	0.406252	-1.2586	0.208173	NA	No-change
Peak_100436	chr3	141818988	141819976	169.893	0.274138	0.206872	1.32516	0.185119	0.519101	No-change
Peak_100437	chr3	141826090	141826531	31.6737	0.119153	0.461254	0.258323	0.796158	NA	No-change
Peak_100438	chr3	141831140	141831516	39.4025	0.0422741	0.406909	0.103891	0.917256	NA	No-change
Peak_100439	chr3	141838868	141839319	28.6232	0.546444	0.479644	1.13927	0.254591	NA	No-change
Peak_10044	chr1	180767449	180769217	612.28	-0.119747	0.119275	-1.00395	0.3154	0.657508	No-change
Peak_100440	chr3	141862702	141863320	129.968	-0.201332	0.225922	-0.891156	0.372845	0.703589	No-change
Peak_100441	chr3	141868017	141868315	24.0856	0.349314	0.517226	0.675361	0.499447	NA	No-change
Peak_100442	chr3	141888001	141888260	25.1554	-0.0303152	0.501073	-0.0605005	0.951757	NA	No-change
Peak_100443	chr3	141921117	141921461	19.6569	0.953179	0.593063	1.60721	0.108007	NA	No-change
Peak_100444	chr3	141931199	141931947	299.192	-0.694421	0.158364	-4.38496	1.1601e-05	0.00102277	No-change
Peak_100445	chr3	141936502	141937138	74.351	-0.0987956	0.296627	-0.333064	0.739086	0.908645	No-change
Peak_100446	chr3	141996283	141997365	135.578	0.0763227	0.224619	0.339787	0.734017	0.906346	No-change
Peak_100447	chr3	141997437	141997756	21.7901	0.365891	0.544288	0.672238	0.501432	NA	No-change
Peak_100448	chr3	142014000	142014363	26.0261	0.381662	0.501783	0.760613	0.446888	NA	No-change
Peak_100449	chr3	142019674	142020144	68.0365	0.310795	0.318628	0.975415	0.329354	0.668607	No-change
Peak_10045	chr1	180771304	180772267	64.6711	0.40067	0.318539	1.25784	0.20845	0.547662	No-change
Peak_100450	chr3	142033952	142034404	30.2293	-0.144829	0.459953	-0.314877	0.752855	NA	No-change
Peak_100451	chr3	142035864	142036346	59.7987	-0.043955	0.32847	-0.133818	0.893547	0.966479	No-change
Peak_100452	chr3	142043043	142043438	42.5319	0.398142	0.390457	1.01968	0.307879	NA	No-change
Peak_100453	chr3	142063659	142064313	144.883	-0.547152	0.221711	-2.46786	0.0135925	0.128066	No-change
Peak_100454	chr3	142065178	142065653	55.0067	-0.0355973	0.35185	-0.101172	0.919414	0.975381	No-change
Peak_100455	chr3	142077920	142078155	17.3801	0.923928	0.626439	1.47489	0.140242	NA	No-change
Peak_100456	chr3	142107763	142108202	33.7623	-0.371672	0.430549	-0.863251	0.388	NA	No-change
Peak_100457	chr3	142109833	142110348	54.5333	0.0463866	0.34963	0.132673	0.894452	0.966776	No-change
Peak_100458	chr3	142114804	142115400	59.6351	0.048356	0.339728	0.142337	0.886814	0.964684	No-change
Peak_100459	chr3	142116981	142117363	31.312	-0.303639	0.44948	-0.675533	0.499337	NA	No-change
Peak_10046	chr1	180777095	180779251	887.075	0.0213919	0.108098	0.197893	0.843129	0.950097	No-change
Peak_100460	chr3	142117638	142118154	30.4232	0.977149	0.494767	1.97497	0.0482717	NA	No-change
Peak_100461	chr3	142118599	142119023	35.3322	0.179837	0.446419	0.402844	0.687063	NA	No-change
Peak_100462	chr3	142125144	142125992	106.325	0.497604	0.264469	1.88153	0.0599005	0.297939	No-change
Peak_100463	chr3	142126630	142126983	21.0887	0.675463	0.559349	1.20759	0.227205	NA	No-change
Peak_100464	chr3	142138773	142139825	85.6371	0.438533	0.290154	1.51138	0.130691	0.441484	No-change
Peak_100465	chr3	142163985	142164773	51.8264	0.656331	0.361422	1.81597	0.069375	0.321478	No-change
Peak_100466	chr3	142165362	142165782	25.6602	0.347993	0.498744	0.697739	0.48534	NA	No-change
Peak_100467	chr3	142168440	142169743	549.44	-0.161219	0.124901	-1.29077	0.196783	0.532999	No-change
Peak_100468	chr3	142194388	142194736	24.9842	0.274689	0.516249	0.532086	0.594667	NA	No-change
Peak_100469	chr3	142202432	142202821	30.0837	0.109122	0.467997	0.233169	0.81563	NA	No-change
Peak_10047	chr1	180781327	180781820	42.0869	-0.610477	0.395382	-1.54402	0.122584	NA	No-change
Peak_100470	chr3	142204976	142205345	32.3223	0.827817	0.457085	1.81108	0.0701283	NA	No-change
Peak_100471	chr3	142206190	142206770	94.8495	0.755268	0.271074	2.78621	0.00533291	0.0719711	No-change
Peak_100472	chr3	142210118	142210823	54.9019	-0.0849383	0.35148	-0.241659	0.809044	0.937576	No-change
Peak_100473	chr3	142219905	142220447	45.7072	0.482947	0.381462	1.26604	0.205497	0.544225	No-change
Peak_100474	chr3	142226297	142226806	33.6197	0.0946006	0.454475	0.208154	0.835109	NA	No-change
Peak_100475	chr3	142228844	142229259	33.7741	-0.556558	0.430551	-1.29267	0.196127	NA	No-change
Peak_100476	chr3	142236021	142236549	40.6047	0.378887	0.402142	0.942174	0.346103	NA	No-change
Peak_100477	chr3	142238392	142238830	21.588	0.938972	0.565095	1.66162	0.0965895	NA	No-change
Peak_100478	chr3	142281024	142281317	22.1588	0.31175	0.539403	0.577953	0.563296	NA	No-change
Peak_100479	chr3	142282725	142283125	48.1648	-0.0318305	0.367864	-0.086528	0.931047	0.98009	No-change
Peak_10048	chr1	180782935	180783990	116.212	-0.144011	0.244487	-0.589033	0.555839	0.821928	No-change
Peak_100480	chr3	142294883	142295278	44.8559	-0.523331	0.377363	-1.38681	0.165499	NA	No-change
Peak_100481	chr3	142306095	142306348	20.5518	0.0174531	0.567173	0.0307721	0.975451	NA	No-change
Peak_100482	chr3	142309934	142310912	105.812	0.785586	0.267653	2.9351	0.00333442	0.0536113	No-change
Peak_100483	chr3	142311036	142311418	26.7441	0.142759	0.497001	0.287241	0.773928	NA	No-change
Peak_100484	chr3	142318166	142318566	58.2974	-1.15658	0.335645	-3.44584	0.00056929	0.0172665	No-change
Peak_100485	chr3	142330668	142331549	83.8831	0.141439	0.282355	0.500926	0.616423	0.852698	No-change
Peak_100486	chr3	142339218	142340229	99.3272	0.322814	0.264001	1.22278	0.221414	0.562219	No-change
Peak_100487	chr3	142348824	142349600	62.8723	0.426294	0.354728	1.20175	0.229461	0.571909	No-change
Peak_100488	chr3	142374831	142376177	367.684	0.332235	0.158089	2.10157	0.0355912	0.223264	No-change
Peak_100489	chr3	142389147	142389706	118.163	-0.0783192	0.236447	-0.331233	0.740468	0.909349	No-change
Peak_10049	chr1	180785232	180785459	18.8087	0.288295	0.580309	0.496795	0.619334	NA	No-change
Peak_100490	chr3	142393757	142396335	1064.24	0.0174695	0.0981971	0.177903	0.858799	0.955717	No-change
Peak_100491	chr3	142423294	142424416	141.292	-0.258692	0.223413	-1.15791	0.246902	0.59014	No-change
Peak_100492	chr3	142431304	142431896	24.42	0.913648	0.527463	1.73215	0.083246	NA	No-change
Peak_100493	chr3	142434129	142435371	267.888	-0.223733	0.16827	-1.32961	0.183648	0.516869	No-change
Peak_100494	chr3	142436289	142438396	336.907	0.355389	0.151882	2.3399	0.019289	0.157876	No-change
Peak_100495	chr3	142439173	142440201	342.655	0.0275031	0.148106	0.185699	0.85268	0.95366	No-change
Peak_100496	chr3	142443021	142444130	118.359	0.184559	0.253302	0.728613	0.466238	0.768636	No-change
Peak_100497	chr3	142447629	142448362	58.1358	0.65688	0.345249	1.90263	0.0570893	0.290052	No-change
Peak_100498	chr3	142448774	142449291	46.9355	0.415248	0.375396	1.10616	0.268657	0.612366	No-change
Peak_100499	chr3	142464400	142464845	25.3288	0.556326	0.52833	1.05299	0.292346	NA	No-change
Peak_1005	chr1	33756261	33758866	444.361	0.201559	0.13826	1.45782	0.14489	0.463205	No-change
Peak_10050	chr1	180793232	180794782	429.352	0.0217916	0.140567	0.155026	0.876801	0.961483	No-change
Peak_100500	chr3	142473488	142474878	165.052	0.345203	0.205987	1.67585	0.0937682	0.375007	No-change
Peak_100501	chr3	142475967	142476329	30.9393	0.12095	0.452505	0.26729	0.789246	NA	No-change
Peak_100502	chr3	142490426	142490931	83.2226	-0.151532	0.289851	-0.522792	0.601119	0.844516	No-change
Peak_100503	chr3	142493473	142493835	29.1746	0.0961453	0.470971	0.204143	0.838242	NA	No-change
Peak_100504	chr3	142496813	142497535	64.1301	0.191494	0.354401	0.540332	0.588968	0.838542	No-change
Peak_100505	chr3	142529943	142531115	455.251	-0.318209	0.136033	-2.3392	0.0193248	0.157991	No-change
Peak_100506	chr3	142559617	142561107	309.858	-0.19631	0.154765	-1.26844	0.204641	0.543147	No-change
Peak_100507	chr3	142567482	142567792	25.4833	-0.635799	0.502275	-1.26584	0.205571	NA	No-change
Peak_100508	chr3	142615619	142616438	117.209	0.653844	0.250773	2.60731	0.00912569	0.100106	No-change
Peak_100509	chr3	142621221	142621525	24.5933	0.930072	0.528708	1.75914	0.0785537	NA	No-change
Peak_10051	chr1	180800853	180802119	103.889	0.201036	0.254061	0.79129	0.428775	0.744274	No-change
Peak_100510	chr3	142630418	142630741	21.9598	0.478396	0.545602	0.876823	0.380583	NA	No-change
Peak_100511	chr3	142640014	142640631	112.872	0.0898794	0.24582	0.36563	0.714641	0.898218	No-change
Peak_100512	chr3	142647893	142648195	23.9275	0.074799	0.518004	0.144398	0.885186	NA	No-change
Peak_100513	chr3	142688298	142688887	62.8805	0.166522	0.338355	0.492152	0.622612	0.855878	No-change
Peak_100514	chr3	142700201	142702146	1059.41	-0.226197	0.0978203	-2.31238	0.0207569	0.164272	No-change
Peak_100515	chr3	142708691	142709392	86.6338	0.468701	0.277823	1.68705	0.0915944	0.370859	No-change
Peak_100516	chr3	142710537	142711056	52.9432	0.385844	0.363295	1.06207	0.288205	0.631932	No-change
Peak_100517	chr3	142725022	142725924	453.625	0.41757	0.150672	2.77139	0.0055818	0.0740433	No-change
Peak_100518	chr3	142726340	142726745	26.5331	1.18036	0.521091	2.26517	0.023502	NA	No-change
Peak_100519	chr3	142741780	142742172	27.0319	1.31196	0.515049	2.54726	0.0108573	NA	No-change
Peak_10052	chr1	180803345	180803671	21.8062	0.26974	0.542152	0.497535	0.618812	NA	No-change
Peak_100520	chr3	142744052	142744422	30.2151	0.258768	0.46327	0.558567	0.576457	NA	No-change
Peak_100521	chr3	142751485	142751880	44.3135	0.173004	0.382888	0.45184	0.651384	NA	No-change
Peak_100522	chr3	142757819	142758219	37.2521	0.320418	0.428203	0.748286	0.454288	NA	No-change
Peak_100523	chr3	142764749	142765805	388.437	0.424856	0.147388	2.88256	0.00394452	0.059367	No-change
Peak_100524	chr3	142785198	142785557	22.8631	0.211281	0.531912	0.397211	0.691212	NA	No-change
Peak_100525	chr3	142787381	142787678	20.1879	1.24196	0.592136	2.09743	0.0359555	NA	No-change
Peak_100526	chr3	142839571	142839882	17.5757	0.456907	0.60615	0.753786	0.450978	NA	No-change
Peak_100527	chr3	142840017	142840396	23.5436	0.380249	0.520846	0.73006	0.465353	NA	No-change
Peak_100528	chr3	142872089	142872343	22.8634	-0.231518	0.521701	-0.443775	0.657205	NA	No-change
Peak_100529	chr3	142880875	142883119	1079.63	0.0204775	0.0983809	0.208145	0.835116	0.947075	No-change
Peak_10053	chr1	180809033	180809460	27.4531	-0.0116869	0.492792	-0.0237158	0.981079	NA	No-change
Peak_100530	chr3	142917642	142918372	75.3796	-0.299913	0.304422	-0.985189	0.324531	0.664948	No-change
Peak_100531	chr3	142935966	142936855	89.9595	0.491735	0.274451	1.79171	0.0731801	0.330928	No-change
Peak_100532	chr3	142948820	142949031	17.2141	0.649531	0.614982	1.05618	0.290886	NA	No-change
Peak_100533	chr3	142970569	142970885	22.3565	0.329596	0.573884	0.574325	0.565748	NA	No-change
Peak_100534	chr3	143017545	143017827	24.244	-0.13479	0.512512	-0.262998	0.792552	NA	No-change
Peak_100535	chr3	143020739	143021380	81.5167	-0.890831	0.286699	-3.1072	0.00188869	0.0374415	No-change
Peak_100536	chr3	143021936	143022320	24.7825	0.173363	0.509318	0.340382	0.733569	NA	No-change
Peak_100537	chr3	143035229	143035604	29.2026	0.164279	0.472569	0.34763	0.728118	NA	No-change
Peak_100538	chr3	143090889	143091281	35.8464	-0.350434	0.425444	-0.823689	0.410116	NA	No-change
Peak_100539	chr3	143099550	143100414	100.122	0.512518	0.261261	1.96171	0.0497967	0.26908	No-change
Peak_10054	chr1	180811669	180811964	32.1457	0.418695	0.449643	0.931173	0.351764	NA	No-change
Peak_100540	chr3	143100661	143101232	67.4634	0.694991	0.316693	2.19453	0.0281975	0.196076	No-change
Peak_100541	chr3	143104557	143105215	166.593	-0.392347	0.204249	-1.92093	0.0547408	0.283316	No-change
Peak_100542	chr3	143108367	143108759	27.6084	0.379843	0.493063	0.770373	0.441078	NA	No-change
Peak_100543	chr3	143147450	143147796	30.2581	-0.0763544	0.45963	-0.166121	0.868061	NA	No-change
Peak_100544	chr3	143157082	143157486	38.4858	0.0299652	0.406378	0.0737373	0.941219	NA	No-change
Peak_100545	chr3	143158524	143158923	34.972	-0.0807873	0.430383	-0.18771	0.851104	NA	No-change
Peak_100546	chr3	143162463	143163162	70.9376	0.81352	0.324723	2.50528	0.0122356	0.119846	No-change
Peak_100547	chr3	143173612	143174674	144.073	0.556315	0.413822	1.34433	0.17884	0.510129	No-change
Peak_100548	chr3	143188984	143189265	23.9087	-0.882636	0.519957	-1.69752	0.0895989	NA	No-change
Peak_100549	chr3	143248290	143248585	26.1944	-0.785202	0.520844	-1.50756	0.131668	NA	No-change
Peak_10055	chr1	180812371	180814733	690.788	0.164959	0.126924	1.29966	0.193717	0.529333	No-change
Peak_100550	chr3	143319817	143320101	17.9013	0.742354	0.612016	1.21296	0.225143	NA	No-change
Peak_100551	chr3	143379154	143379638	105.47	-0.0868809	0.25038	-0.346996	0.728594	0.904104	No-change
Peak_100552	chr3	143390678	143391039	37.828	-0.184519	0.410652	-0.449332	0.653192	NA	No-change
Peak_100553	chr3	143424020	143424348	24.4338	-0.195664	0.507436	-0.385594	0.699797	NA	No-change
Peak_100554	chr3	143472119	143472459	30.4138	-0.127976	0.46066	-0.277811	0.781157	NA	No-change
Peak_100555	chr3	143478017	143478593	77.6911	0.345294	0.294912	1.17084	0.241665	0.584657	No-change
Peak_100556	chr3	143495338	143496206	80.0512	1.07519	0.307345	3.49833	0.000468179	0.0150783	No-change
Peak_100557	chr3	143509681	143510107	33.5727	-0.0247792	0.432801	-0.0572533	0.954343	NA	No-change
Peak_100558	chr3	143510621	143510903	22.1681	0.0336325	0.547089	0.0614754	0.950981	NA	No-change
Peak_100559	chr3	143521355	143521679	27.6268	-0.982099	0.47621	-2.06232	0.039177	NA	No-change
Peak_10056	chr1	180830332	180831303	60.8047	-0.059873	0.327222	-0.182974	0.854819	0.954391	No-change
Peak_100560	chr3	143527967	143528534	83.1609	0.290039	0.284005	1.02125	0.307138	0.650312	No-change
Peak_100561	chr3	143569855	143571065	546.068	-0.308923	0.128812	-2.39825	0.0164735	0.143764	No-change
Peak_100562	chr3	143574423	143574870	42.3318	0.052394	0.406044	0.129035	0.89733	NA	No-change
Peak_100563	chr3	143576381	143577254	118.988	0.600535	0.245532	2.44585	0.0144511	0.133113	No-change
Peak_100564	chr3	143594434	143595223	154.372	0.00936336	0.21149	0.0442733	0.964687	0.989416	No-change
Peak_100565	chr3	143596198	143596626	41.4802	-0.154128	0.407738	-0.378008	0.705425	NA	No-change
Peak_100566	chr3	143596948	143598056	209.139	0.376292	0.187694	2.00482	0.0449823	0.253785	No-change
Peak_100567	chr3	143599073	143599525	49.0257	-0.182727	0.38874	-0.470049	0.63832	0.863308	No-change
Peak_100568	chr3	143603159	143603840	76.128	0.483125	0.316637	1.5258	0.12706	0.435523	No-change
Peak_100569	chr3	143604130	143605086	82.5818	0.248779	0.283049	0.878924	0.379442	0.708688	No-change
Peak_10057	chr1	180838035	180838371	30.771	-0.0918236	0.451189	-0.203515	0.838733	NA	No-change
Peak_100570	chr3	143609696	143610051	32.3867	-0.263754	0.458464	-0.575298	0.56509	NA	No-change
Peak_100571	chr3	143622766	143623128	17.5754	1.07583	0.63879	1.68416	0.0921505	NA	No-change
Peak_100572	chr3	143623315	143624537	263.191	0.0386524	0.165548	0.233482	0.815387	0.94009	No-change
Peak_100573	chr3	143625114	143625469	29.8703	0.716649	0.477477	1.50091	0.133379	NA	No-change
Peak_100574	chr3	143662967	143663678	52.2963	1.29224	0.374224	3.45312	0.000554152	0.0170075	No-change
Peak_100575	chr3	143671155	143671629	42.7367	-0.0206854	0.390343	-0.0529928	0.957738	NA	No-change
Peak_100576	chr3	143715672	143716086	33.6001	-0.027211	0.449393	-0.0605504	0.951717	NA	No-change
Peak_100577	chr3	143733008	143733693	69.0912	0.323237	0.316699	1.02064	0.307424	0.650578	No-change
Peak_100578	chr3	143759403	143759720	23.7446	-0.462948	0.511822	-0.904509	0.365726	NA	No-change
Peak_100579	chr3	143789940	143790381	28.0979	1.30044	0.507497	2.56246	0.0103933	NA	No-change
Peak_10058	chr1	180847668	180849114	321.67	0.0814152	0.152887	0.53252	0.594366	0.841268	No-change
Peak_100580	chr3	143807593	143807908	29.3584	-0.30478	0.462277	-0.6593	0.509703	NA	No-change
Peak_100581	chr3	143812601	143813743	92.8319	0.497995	0.276789	1.79919	0.0719893	0.3281	No-change
Peak_100582	chr3	143821139	143821632	31.6276	1.21362	0.482044	2.51765	0.0118139	NA	No-change
Peak_100583	chr3	143822592	143823982	306.491	0.525969	0.159383	3.30004	0.000966726	0.0243348	No-change
Peak_100584	chr3	143829126	143829452	25.9747	0.705535	0.514816	1.37046	0.170543	NA	No-change
Peak_100585	chr3	143862517	143862975	41.1181	0.412413	0.39677	1.03943	0.298607	NA	No-change
Peak_100586	chr3	143864436	143865201	159.592	0.322094	0.208027	1.54832	0.121544	0.427094	No-change
Peak_100587	chr3	143865572	143866044	50.2766	-0.395323	0.357286	-1.10646	0.268528	0.612325	No-change
Peak_100588	chr3	143866570	143867135	132.296	-0.8461	0.227006	-3.72721	0.000193614	0.00821929	No-change
Peak_100589	chr3	143914526	143915414	121.769	-0.020968	0.244047	-0.0859177	0.931532	0.980206	No-change
Peak_10059	chr1	180849943	180851673	575.175	0.0713914	0.135317	0.527585	0.597787	0.843007	No-change
Peak_100590	chr3	143926688	143927336	89.0298	-0.50446	0.271943	-1.85502	0.0635934	0.307158	No-change
Peak_100591	chr3	143932969	143933370	26.7213	-0.236165	0.490889	-0.481095	0.630449	NA	No-change
Peak_100592	chr3	143947249	143948460	293.027	0.0140952	0.165287	0.0852773	0.932041	0.980347	No-change
Peak_100593	chr3	143949075	143950113	106.824	-0.572589	0.251397	-2.27763	0.0227489	0.173183	No-change
Peak_100594	chr3	143984473	143984862	38.3746	-0.465246	0.415272	-1.12034	0.262568	NA	No-change
Peak_100595	chr3	143986134	143986586	40.6258	-0.322844	0.392903	-0.821689	0.411254	NA	No-change
Peak_100596	chr3	143996384	143996602	27.5953	-0.141314	0.503353	-0.280746	0.778905	NA	No-change
Peak_100597	chr3	144010506	144012707	412.047	-0.272264	0.138765	-1.96205	0.0497562	0.268925	No-change
Peak_100598	chr3	144040837	144041157	16.1752	0.4966	0.632957	0.784571	0.432705	NA	No-change
Peak_100599	chr3	144041789	144043150	354.24	0.108067	0.161177	0.670487	0.502547	0.79174	No-change
Peak_1006	chr1	33813308	33815173	394.967	0.080837	0.143703	0.562527	0.573757	0.830707	No-change
Peak_10060	chr1	180863329	180864050	58.7167	0.250585	0.334087	0.750058	0.45322	0.760451	No-change
Peak_100600	chr3	144049331	144049912	40.2824	-0.558823	0.396661	-1.40882	0.158889	NA	No-change
Peak_100601	chr3	144067234	144068101	184.513	0.104329	0.217028	0.480718	0.630717	0.859709	No-change
Peak_100602	chr3	144097181	144097561	26.5739	0.123513	0.499681	0.247184	0.804766	NA	No-change
Peak_100603	chr3	144155677	144156016	24.6414	-0.342096	0.507594	-0.673956	0.500339	NA	No-change
Peak_100604	chr3	144162279	144162571	26.1836	-0.0667565	0.492123	-0.13565	0.892098	NA	No-change
Peak_100605	chr3	144164579	144165610	128.007	-0.215428	0.230185	-0.935892	0.349329	0.685177	No-change
Peak_100606	chr3	144173122	144173729	61.1877	0.256324	0.328121	0.781187	0.434693	0.748239	No-change
Peak_100607	chr3	144173800	144174169	28.2852	0.0817432	0.481596	0.169734	0.865219	NA	No-change
Peak_100608	chr3	144185385	144186099	67.5113	0.140292	0.31034	0.452061	0.651225	0.869932	No-change
Peak_100609	chr3	144196834	144197687	116.136	0.0456832	0.258466	0.176747	0.859707	0.955926	No-change
Peak_10061	chr1	180870514	180870985	35.1666	-0.535768	0.428606	-1.25002	0.211291	NA	No-change
Peak_100610	chr3	144198207	144199965	341.152	0.338324	0.149607	2.26141	0.0237336	0.177686	No-change
Peak_100611	chr3	144201665	144206442	1335.37	0.24399	0.0915382	2.66545	0.00768855	0.0902939	No-change
Peak_100612	chr3	144207512	144208006	38.6613	0.79796	0.420132	1.89931	0.057524	NA	No-change
Peak_100613	chr3	144208228	144208582	29.1601	0.234388	0.469085	0.49967	0.617307	NA	No-change
Peak_100614	chr3	144210650	144211125	38.4758	0.348262	0.409875	0.849679	0.395504	NA	No-change
Peak_100615	chr3	144220797	144221209	31.4596	0.906713	0.469791	1.93003	0.0536025	NA	No-change
Peak_100616	chr3	144222232	144223075	75.0363	-0.288309	0.306934	-0.93932	0.347566	0.683938	No-change
Peak_100617	chr3	144223840	144224169	32.2145	-0.734599	0.441925	-1.66227	0.0964582	NA	No-change
Peak_100618	chr3	144242082	144242534	40.5995	0.279011	0.398193	0.700694	0.483494	NA	No-change
Peak_100619	chr3	144252897	144253497	39.0547	-0.5618	0.400689	-1.40208	0.16089	NA	No-change
Peak_10062	chr1	180873904	180874517	125.927	-0.187914	0.231396	-0.81209	0.41674	0.735432	No-change
Peak_100620	chr3	144257996	144258551	64.0685	-1.03398	0.317344	-3.25824	0.00112104	0.0267085	No-change
Peak_100621	chr3	144259676	144260911	65.9212	0.673652	0.337943	1.99339	0.0462185	0.257603	No-change
Peak_100622	chr3	144283927	144284334	30.4023	-0.0582406	0.460697	-0.126418	0.899401	NA	No-change
Peak_100623	chr3	144289407	144289829	37.968	-0.22222	0.414413	-0.536228	0.591801	NA	No-change
Peak_100624	chr3	144304861	144305410	76.6795	-0.709808	0.300987	-2.35827	0.0183604	0.153189	No-change
Peak_100625	chr3	144309419	144309860	54.8647	-0.0454601	0.348467	-0.130457	0.896205	0.96741	No-change
Peak_100626	chr3	144329025	144329446	21.9474	1.40958	0.57831	2.43741	0.0147929	NA	No-change
Peak_100627	chr3	144332377	144333112	73.5833	-0.0711557	0.315775	-0.225337	0.821717	0.942529	No-change
Peak_100628	chr3	144358859	144359236	25.6914	0.673932	0.534286	1.26137	0.207176	NA	No-change
Peak_100629	chr3	144362521	144362870	31.9768	0.148291	0.449088	0.330204	0.741246	NA	No-change
Peak_10063	chr1	180882429	180883114	76.0987	0.4529	0.300822	1.50554	0.132185	0.44387	No-change
Peak_100630	chr3	144367208	144368618	255.847	-0.0831783	0.166836	-0.498564	0.618087	0.85362	No-change
Peak_100631	chr3	144377528	144378678	164.998	-0.22496	0.207422	-1.08455	0.278121	0.622213	No-change
Peak_100632	chr3	144378764	144379358	24.6062	0.926944	0.538158	1.72244	0.0849904	NA	No-change
Peak_100633	chr3	144380341	144382326	622.12	0.0543625	0.124003	0.438397	0.661099	0.874976	No-change
Peak_100634	chr3	144383202	144384103	110.765	0.442857	0.254162	1.74242	0.0814351	0.349576	No-change
Peak_100635	chr3	144390604	144391509	141.376	0.018166	0.22194	0.0818507	0.934765	0.980711	No-change
Peak_100636	chr3	144394588	144394920	22.3127	0.51936	0.538882	0.963772	0.33516	NA	No-change
Peak_100637	chr3	144399503	144400193	144.044	-4.76392e-05	0.222408	-0.000214198	0.999829	0.999932	No-change
Peak_100638	chr3	144400813	144401448	54.7867	0.250414	0.353646	0.708092	0.478888	0.776606	No-change
Peak_100639	chr3	144401745	144402473	62.6776	0.520511	0.339424	1.53351	0.125149	0.432535	No-change
Peak_10064	chr1	180883425	180884581	262.15	0.137114	0.172324	0.795676	0.426221	0.742635	No-change
Peak_100640	chr3	144407390	144407928	45.6017	-0.0645848	0.406216	-0.158991	0.873676	0.960426	No-change
Peak_100641	chr3	144410969	144413260	315.436	-0.147589	0.154787	-0.953497	0.340338	0.678066	No-change
Peak_100642	chr3	144417812	144418922	79.0897	0.602841	0.298565	2.01913	0.0434738	0.249097	No-change
Peak_100643	chr3	144432023	144432910	152.729	0.503787	0.215515	2.3376	0.0194079	0.158435	No-change
Peak_100644	chr3	144433122	144433478	26.1778	0.723839	0.510951	1.41665	0.156585	NA	No-change
Peak_100645	chr3	144443359	144443647	18.801	0.509174	0.587373	0.866867	0.386015	NA	No-change
Peak_100646	chr3	144453585	144454446	98.0614	-0.123266	0.262295	-0.469952	0.638389	0.863314	No-change
Peak_100647	chr3	144456108	144456580	28.1836	-1.0669	0.492029	-2.16838	0.03013	NA	No-change
Peak_100648	chr3	144459191	144460543	136.449	0.153466	0.225904	0.679341	0.496922	0.787982	No-change
Peak_100649	chr3	144467605	144467887	20.7119	0.742711	0.580595	1.27922	0.200818	NA	No-change
Peak_10065	chr1	180888158	180890763	648.762	-0.0805126	0.12103	-0.66523	0.505903	0.793696	No-change
Peak_100650	chr3	144471248	144471852	42.3907	0.00328339	0.395439	0.00830314	0.993375	NA	No-change
Peak_100651	chr3	144479241	144479986	126.492	0.542194	0.233441	2.32262	0.0201997	0.161827	No-change
Peak_100652	chr3	144487416	144487844	27.228	0.652379	0.492826	1.32375	0.185585	NA	No-change
Peak_100653	chr3	144495779	144497092	123.781	0.641076	0.255525	2.50886	0.0121121	0.119075	No-change
Peak_100654	chr3	144505630	144506927	444.225	-0.586036	0.136903	-4.28066	1.86339e-05	0.00146631	No-change
Peak_100655	chr3	144507866	144508525	80.9121	-0.541945	0.283269	-1.91319	0.0557243	0.286165	No-change
Peak_100656	chr3	144515345	144515648	25.498	-0.228784	0.49336	-0.463726	0.642844	NA	No-change
Peak_100657	chr3	144517471	144517874	29.5887	0.545628	0.531871	1.02587	0.304955	NA	No-change
Peak_100658	chr3	144518966	144519316	44.9715	-0.0101621	0.384906	-0.0264015	0.978937	NA	No-change
Peak_100659	chr3	144519755	144520332	63.1287	-0.570642	0.319672	-1.78509	0.0742474	0.333334	No-change
Peak_10066	chr1	180893113	180893740	50.6123	0.0297204	0.358593	0.0828808	0.933946	0.980675	No-change
Peak_100660	chr3	144523429	144524665	166.949	-0.128349	0.208145	-0.616633	0.537477	0.812214	No-change
Peak_100661	chr3	144528512	144528793	21.801	-0.575523	0.535866	-1.07401	0.28282	NA	No-change
Peak_100662	chr3	144530255	144530579	21.445	0.419696	0.548185	0.76561	0.443908	NA	No-change
Peak_100663	chr3	144532984	144533928	124.875	0.293239	0.255442	1.14796	0.250983	0.594273	No-change
Peak_100664	chr3	144534130	144534677	74.5616	-0.117342	0.302736	-0.387605	0.698308	0.891019	No-change
Peak_100665	chr3	144538317	144538794	31.2955	0.347405	0.458576	0.757575	0.448706	NA	No-change
Peak_100666	chr3	144540990	144542585	151.17	0.0969217	0.215404	0.449954	0.652744	0.870749	No-change
Peak_100667	chr3	144545745	144546257	32.5254	0.509261	0.454518	1.12044	0.262525	NA	No-change
Peak_100668	chr3	144546561	144546776	20.5795	0.11203	0.559398	0.200269	0.84127	NA	No-change
Peak_100669	chr3	144553999	144554247	20.3723	0.090684	0.561315	0.161556	0.871655	NA	No-change
Peak_10067	chr1	180893978	180895066	151.226	-0.211647	0.210882	-1.00363	0.315558	0.657581	No-change
Peak_100670	chr3	144554567	144554815	16.6788	1.1049	0.644122	1.71536	0.0862794	NA	No-change
Peak_100671	chr3	144556528	144557512	236.467	-0.10963	0.178894	-0.612824	0.539993	0.813613	No-change
Peak_100672	chr3	144558213	144558679	53.9764	0.321498	0.353312	0.909954	0.362847	0.69603	No-change
Peak_100673	chr3	144559344	144559697	39.0348	-0.0360581	0.402048	-0.0896859	0.928537	NA	No-change
Peak_100674	chr3	144561459	144561971	39.0511	-0.037207	0.40983	-0.0907864	0.927662	NA	No-change
Peak_100675	chr3	144568817	144571259	1086.45	0.328238	0.101354	3.23853	0.00120146	0.0279165	No-change
Peak_100676	chr3	144605849	144606154	22.4877	0.354862	0.541945	0.654794	0.5126	NA	No-change
Peak_100677	chr3	144610637	144611197	45.8939	-0.0413404	0.381292	-0.108422	0.913661	0.973526	No-change
Peak_100678	chr3	144611816	144612621	52.8832	-0.000292092	0.35306	-0.000827317	0.99934	0.999839	No-change
Peak_100679	chr3	144614037	144615137	114.397	-0.191089	0.248121	-0.770143	0.441215	0.75267	No-change
Peak_10068	chr1	180902961	180903368	48.4637	-0.0915006	0.387218	-0.236302	0.813198	0.939269	No-change
Peak_100680	chr3	144616718	144617481	186.13	-0.311592	0.196305	-1.58728	0.112449	0.410412	No-change
Peak_100681	chr3	144631847	144632247	48.5682	0.0733581	0.375691	0.195262	0.845188	0.950875	No-change
Peak_100682	chr3	144643038	144644552	787.565	-0.643557	0.108486	-5.93215	2.9899e-09	1.31799e-06	No-change
Peak_100683	chr3	144664365	144665465	151.195	-0.0114431	0.228124	-0.050162	0.959993	0.987151	No-change
Peak_100684	chr3	144669473	144669742	24.459	-0.194933	0.522276	-0.373239	0.708971	NA	No-change
Peak_100685	chr3	144670191	144670636	66.6209	-0.572596	0.319234	-1.79365	0.0728683	0.330133	No-change
Peak_100686	chr3	144685799	144686462	41.8638	0.356787	0.408371	0.873683	0.382291	NA	No-change
Peak_100687	chr3	144688259	144688726	46.3591	0.387991	0.388077	0.999779	0.317418	0.659006	No-change
Peak_100688	chr3	144689115	144689749	217.412	-0.0634335	0.182441	-0.347694	0.72807	0.90402	No-change
Peak_100689	chr3	144692057	144692388	19.498	0.818199	0.583671	1.40182	0.16097	NA	No-change
Peak_10069	chr1	180903867	180905082	404.435	0.0967309	0.138868	0.696569	0.486073	0.781352	No-change
Peak_100690	chr3	144706994	144707844	166.463	0.0120295	0.203159	0.0592122	0.952783	0.986848	No-change
Peak_100691	chr3	144715694	144716314	118.224	0.287257	0.242221	1.18593	0.235651	0.57849	No-change
Peak_100692	chr3	144718587	144720959	584.011	0.345113	0.121709	2.83556	0.0045745	0.065145	No-change
Peak_100693	chr3	144723434	144723814	31.7717	1.00335	0.469326	2.13785	0.032529	NA	No-change
Peak_100694	chr3	144736880	144737319	46.7859	-0.512405	0.372967	-1.37386	0.169485	0.497553	No-change
Peak_100695	chr3	144749502	144749816	16.4962	1.53555	0.672081	2.28476	0.0223267	NA	No-change
Peak_100696	chr3	144756073	144756562	49.9495	0.357997	0.369801	0.968082	0.333004	0.671916	No-change
Peak_100697	chr3	144761218	144761880	75.4232	0.293699	0.297245	0.988072	0.323118	0.663615	No-change
Peak_100698	chr3	144801912	144802324	48.2076	-0.0319882	0.371763	-0.0860448	0.931431	0.980192	No-change
Peak_100699	chr3	144825123	144825570	75.2392	-0.144745	0.293017	-0.493982	0.621319	0.855478	No-change
Peak_1007	chr1	33853713	33854211	45.9188	-0.861791	0.374719	-2.29984	0.0214575	0.167265	No-change
Peak_10070	chr1	180911041	180912282	118.614	0.312276	0.238139	1.31132	0.189749	0.52444	No-change
Peak_100700	chr3	144849367	144850163	104.588	0.454563	0.256965	1.76897	0.0768996	0.338953	No-change
Peak_100701	chr3	144890304	144890617	28.4537	-0.259088	0.481402	-0.538195	0.590442	NA	No-change
Peak_100702	chr3	144947312	144947739	31.3075	0.0877175	0.452299	0.193937	0.846225	NA	No-change
Peak_100703	chr3	144962623	144963325	91.8862	0.317181	0.269811	1.17557	0.239767	0.582581	No-change
Peak_100704	chr3	144966096	144966824	59.0384	0.875379	0.344127	2.54377	0.0109664	0.111966	No-change
Peak_100705	chr3	144977721	144977987	21.2913	-0.97481	0.543514	-1.79353	0.0728879	NA	No-change
Peak_100706	chr3	145026852	145027070	16.8608	0.728072	0.625182	1.16458	0.244191	NA	No-change
Peak_100707	chr3	145032934	145033229	23.5621	-0.138632	0.513725	-0.269857	0.787271	NA	No-change
Peak_100708	chr3	145038295	145039352	126.216	0.551756	0.239717	2.3017	0.0213523	0.16685	No-change
Peak_100709	chr3	145073573	145073912	30.8199	-0.226827	0.478131	-0.474403	0.635212	NA	No-change
Peak_10071	chr1	180917068	180917468	42.3999	-0.0946374	0.391891	-0.241489	0.809176	NA	No-change
Peak_100710	chr3	145103854	145104147	23.2098	0.0756071	0.530752	0.142453	0.886722	NA	No-change
Peak_100711	chr3	145117969	145119385	618.933	0.040411	0.117196	0.344815	0.730233	0.904878	No-change
Peak_100712	chr3	145145781	145146574	62.0953	-0.0978385	0.341327	-0.286642	0.774386	0.923853	No-change
Peak_100713	chr3	145151890	145152500	66.3681	-0.24924	0.330754	-0.75355	0.45112	0.759034	No-change
Peak_100714	chr3	145229467	145230227	91.9615	0.140438	0.276391	0.508112	0.611375	0.850194	No-change
Peak_100715	chr3	145291911	145294210	585.786	0.0636263	0.124075	0.512805	0.608088	0.848266	No-change
Peak_100716	chr3	145320629	145321279	55.7158	0.182961	0.345838	0.529037	0.59678	0.84241	No-change
Peak_100717	chr3	145329170	145329771	72.1372	1.10143	0.320222	3.43958	0.000582609	0.0175371	No-change
Peak_100718	chr3	145365255	145366222	80.6742	0.466498	0.290241	1.60728	0.107993	0.402155	No-change
Peak_100719	chr3	145403766	145404339	65.0332	0.350096	0.319624	1.09534	0.273368	0.61722	No-change
Peak_10072	chr1	180919644	180920079	56.1441	-0.83789	0.342175	-2.44872	0.0143366	0.132579	No-change
Peak_100720	chr3	145417775	145418187	36.3609	0.0873309	0.425647	0.205172	0.837438	NA	No-change
Peak_100721	chr3	145419268	145419651	30.0216	0.2454	0.474001	0.51772	0.604654	NA	No-change
Peak_100722	chr3	145427230	145427768	26.3653	0.737858	0.505394	1.45997	0.1443	NA	No-change
Peak_100723	chr3	145428579	145429019	29.0093	0.00814578	0.465313	0.017506	0.986033	NA	No-change
Peak_100724	chr3	145429150	145429380	18.9879	-0.223887	0.570493	-0.392444	0.69473	NA	No-change
Peak_100725	chr3	145457125	145457643	36.039	0.514495	0.442588	1.16247	0.245046	NA	No-change
Peak_100726	chr3	145468445	145468746	25.3157	-0.249535	0.498664	-0.500407	0.616788	NA	No-change
Peak_100727	chr3	145470919	145471462	47.8146	0.11747	0.36527	0.321598	0.747757	0.912711	No-change
Peak_100728	chr3	145477353	145477798	57.6795	-0.292384	0.331592	-0.881757	0.377908	0.707329	No-change
Peak_100729	chr3	145478447	145478733	21.6263	0.152909	0.546375	0.27986	0.779585	NA	No-change
Peak_10073	chr1	180921664	180922736	177.384	-0.227472	0.210567	-1.08028	0.280015	0.623768	No-change
Peak_100730	chr3	145510620	145510897	18.2899	0.909078	0.625746	1.45279	0.146282	NA	No-change
Peak_100731	chr3	145567472	145567767	31.4469	0.233867	0.4546	0.514447	0.60694	NA	No-change
Peak_100732	chr3	145575763	145577184	296.356	0.213385	0.157935	1.35109	0.176667	0.507118	No-change
Peak_100733	chr3	145612733	145613097	19.8233	1.45797	0.610563	2.38792	0.0169441	NA	No-change
Peak_100734	chr3	145614076	145615583	298.679	-0.16245	0.162594	-0.999117	0.317738	0.659357	No-change
Peak_100735	chr3	145618342	145618661	30.9122	0.255111	0.464717	0.54896	0.583033	NA	No-change
Peak_100736	chr3	145623611	145624100	46.2431	0.243185	0.37478	0.648875	0.516419	0.799999	No-change
Peak_100737	chr3	145625659	145626330	42.5196	0.300458	0.393812	0.762947	0.445495	NA	No-change
Peak_100738	chr3	145627844	145628261	37.9511	0.641521	0.419107	1.53069	0.125847	NA	No-change
Peak_100739	chr3	145631717	145632210	36.0338	-0.220353	0.419617	-0.525128	0.599494	NA	No-change
Peak_10074	chr1	180924884	180925462	40.4053	-0.592333	0.420864	-1.40742	0.159302	NA	No-change
Peak_100740	chr3	145632669	145633629	208.406	-0.082504	0.190712	-0.43261	0.665298	0.876659	No-change
Peak_100741	chr3	145634269	145634655	30.5861	-0.373511	0.474863	-0.786566	0.431536	NA	No-change
Peak_100742	chr3	145642779	145643398	65.1778	0.232346	0.318264	0.730041	0.465365	0.768172	No-change
Peak_100743	chr3	145645306	145647064	233.402	-0.521473	0.173264	-3.0097	0.00261506	0.0459275	No-change
Peak_100744	chr3	145647178	145651047	995.88	0.160542	0.0995961	1.61193	0.106977	0.400297	No-change
Peak_100745	chr3	145651176	145654548	1108.77	-0.201775	0.0960241	-2.1013	0.0356148	0.223357	No-change
Peak_100746	chr3	145657731	145658181	47.0782	0.381124	0.374667	1.01724	0.309041	0.651937	No-change
Peak_100747	chr3	145676012	145677019	95.5744	-0.0728918	0.270542	-0.269428	0.7876	0.928835	No-change
Peak_100748	chr3	145684388	145685745	504.996	-0.335942	0.130651	-2.57129	0.0101321	0.106435	No-change
Peak_100749	chr3	145694619	145694952	23.3939	0.18514	0.52393	0.353367	0.723813	NA	No-change
Peak_10075	chr1	180929506	180930231	84.2386	0.179392	0.307256	0.583852	0.55932	0.823712	No-change
Peak_100750	chr3	145701925	145702419	33.01	0.742551	0.454435	1.63401	0.102256	NA	No-change
Peak_100751	chr3	145702546	145704688	600.252	-0.652693	0.117871	-5.53735	3.07085e-08	9.18411e-06	No-change
Peak_100752	chr3	145705209	145705801	47.2386	0.173635	0.378689	0.458516	0.646582	0.867498	No-change
Peak_100753	chr3	145717501	145717877	28.8166	0.559041	0.481717	1.16052	0.245838	NA	No-change
Peak_100754	chr3	145725219	145725809	47.4956	-0.245793	0.365375	-0.672714	0.501129	0.790913	No-change
Peak_100755	chr3	145729537	145730713	501.515	-0.301426	0.130254	-2.31414	0.0206601	0.163934	No-change
Peak_100756	chr3	145736597	145737039	34.2447	1.45103	0.471146	3.07979	0.0020715	NA	No-change
Peak_100757	chr3	145739623	145740853	98.3842	0.427482	0.266924	1.60151	0.109263	0.404458	No-change
Peak_100758	chr3	145742986	145743867	92.1584	-0.0298516	0.288435	-0.103495	0.91757	0.974743	No-change
Peak_100759	chr3	145757883	145758237	23.5846	-0.667328	0.513331	-1.3	0.193602	NA	No-change
Peak_10076	chr1	180933652	180934042	31.452	0.0381288	0.451288	0.0844889	0.932668	NA	No-change
Peak_100760	chr3	145758295	145759680	376.541	0.237733	0.146245	1.62558	0.104039	0.394948	No-change
Peak_100761	chr3	145763085	145763908	89.2671	0.563723	0.29299	1.92403	0.0543505	0.282321	No-change
Peak_100762	chr3	145780905	145781482	68.0458	-0.166965	0.307702	-0.542618	0.587393	0.837751	No-change
Peak_100763	chr3	145789316	145789675	20.7182	0.434642	0.561352	0.774277	0.438767	NA	No-change
Peak_100764	chr3	145789987	145791232	208.028	-0.203591	0.204666	-0.994745	0.31986	0.661161	No-change
Peak_100765	chr3	145792592	145793040	33.3769	0.205056	0.446548	0.459202	0.646089	NA	No-change
Peak_100766	chr3	145797003	145797462	45.5312	0.159319	0.386289	0.412434	0.680021	0.883684	No-change
Peak_100767	chr3	145797965	145798376	28.1211	-0.226782	0.473684	-0.478762	0.632108	NA	No-change
Peak_100768	chr3	145798647	145799616	247.944	-0.376588	0.174584	-2.15706	0.0310014	0.20688	No-change
Peak_100769	chr3	145806377	145806806	40.4488	-0.0315921	0.431905	-0.0731459	0.94169	NA	No-change
Peak_10077	chr1	180934443	180935406	142.844	-0.497924	0.216179	-2.3033	0.0212621	0.166523	No-change
Peak_100770	chr3	145808228	145809365	182.07	0.146657	0.195459	0.750323	0.45306	0.760349	No-change
Peak_100771	chr3	145813565	145814236	67.1524	-0.0233269	0.318291	-0.073288	0.941577	0.981772	No-change
Peak_100772	chr3	145816770	145817178	37.937	0.421452	0.415765	1.01368	0.310736	NA	No-change
Peak_100773	chr3	145817233	145817630	25.4786	-0.63375	0.513688	-1.23373	0.217305	NA	No-change
Peak_100774	chr3	145827186	145828208	255.751	-0.29036	0.175412	-1.6553	0.0978629	0.38317	No-change
Peak_100775	chr3	145862347	145863015	133.54	-0.426767	0.225123	-1.89571	0.0579988	0.292739	No-change
Peak_100776	chr3	145885668	145885951	14.5924	0.516676	0.666598	0.775094	0.438284	NA	No-change
Peak_100777	chr3	145886059	145886563	39.6541	0.169863	0.43661	0.389049	0.69724	NA	No-change
Peak_100778	chr3	145890285	145891195	60.4547	0.293059	0.32805	0.893337	0.371677	0.702755	No-change
Peak_100779	chr3	145905355	145905912	45.3422	0.373722	0.381533	0.979527	0.327319	NA	No-change
Peak_10078	chr1	180936201	180938196	194.192	0.0318667	0.19704	0.161727	0.871521	0.959751	No-change
Peak_100780	chr3	145909460	145910017	54.1416	-0.0839576	0.344424	-0.243763	0.807415	0.936893	No-change
Peak_100781	chr3	145922044	145922546	44.6522	0.148777	0.379531	0.392002	0.695057	NA	No-change
Peak_100782	chr3	145922927	145925790	1159.21	0.0632512	0.0960329	0.658641	0.510126	0.796466	No-change
Peak_100783	chr3	145936894	145939068	404.207	0.62832	0.142116	4.42118	9.81646e-06	0.000901331	No-change
Peak_100784	chr3	145941825	145942319	49.154	0.706702	0.379459	1.86239	0.062548	0.304295	No-change
Peak_100785	chr3	145947328	145947979	64.4859	0.856909	0.329483	2.60077	0.00930153	0.101223	No-change
Peak_100786	chr3	145950024	145950783	217.278	0.242639	0.182192	1.33178	0.182933	0.515965	No-change
Peak_100787	chr3	145962442	145962763	22.1793	0.127949	0.550912	0.23225	0.816344	NA	No-change
Peak_100788	chr3	145962985	145965172	299.626	-0.124694	0.156147	-0.798567	0.424541	0.741451	No-change
Peak_100789	chr3	145968923	145970036	104.442	0.19396	0.255666	0.758647	0.448064	0.757223	No-change
Peak_10079	chr1	180941705	180943493	321.53	0.238701	0.154393	1.54606	0.12209	0.427951	No-change
Peak_100790	chr3	145984119	145984682	45.8938	-0.39842	0.371092	-1.07364	0.282982	0.626297	No-change
Peak_100791	chr3	145987151	145989384	782.016	0.13878	0.108028	1.28466	0.19891	0.53561	No-change
Peak_100792	chr3	146011843	146012391	36.4064	-0.0791054	0.417139	-0.189638	0.849593	NA	No-change
Peak_100793	chr3	146017291	146017903	56.6151	-0.135107	0.334803	-0.403543	0.686549	0.88624	No-change
Peak_100794	chr3	146029865	146030667	56.6205	0.294999	0.345402	0.854073	0.393064	0.718774	No-change
Peak_100795	chr3	146044934	146045447	41.1383	0.112902	0.394749	0.286009	0.774871	NA	No-change
Peak_100796	chr3	146047456	146048326	186.616	0.104207	0.196428	0.530508	0.59576	0.841811	No-change
Peak_100797	chr3	146058235	146058531	24.613	0.320195	0.513206	0.623911	0.532686	NA	No-change
Peak_100798	chr3	146072516	146073034	30.9387	0.317828	0.463203	0.686151	0.492618	NA	No-change
Peak_100799	chr3	146107117	146108522	366.57	0.248749	0.146576	1.69706	0.0896845	0.366594	No-change
Peak_1008	chr1	33883473	33883859	30.1925	0.603596	0.472205	1.27825	0.201161	NA	No-change
Peak_10080	chr1	180945288	180946128	165.514	-0.128999	0.207096	-0.622895	0.533353	0.809777	No-change
Peak_100800	chr3	146117100	146118272	121.638	0.14078	0.234424	0.600536	0.548149	0.817816	No-change
Peak_100801	chr3	146121275	146122122	142.612	0.158002	0.223308	0.707552	0.479223	0.776747	No-change
Peak_100802	chr3	146134855	146135169	26.8917	0.163016	0.505445	0.322519	0.747059	NA	No-change
Peak_100803	chr3	146136318	146136781	40.4423	0.520815	0.422935	1.23143	0.218162	NA	No-change
Peak_100804	chr3	146149349	146151112	196.185	0.259573	0.190736	1.3609	0.173545	0.502764	No-change
Peak_100805	chr3	146177633	146178615	176.406	0.372048	0.199263	1.86712	0.0618843	0.302781	No-change
Peak_100806	chr3	146179671	146180050	29.0016	0.00690827	0.468031	0.0147603	0.988223	NA	No-change
Peak_100807	chr3	146181022	146181452	34.8278	0.0754981	0.441658	0.170942	0.864269	NA	No-change
Peak_100808	chr3	146184968	146185497	60.3334	0.184198	0.336039	0.548146	0.583591	0.835825	No-change
Peak_100809	chr3	146198912	146199650	56.5989	-0.244978	0.354095	-0.691842	0.489037	0.783287	No-change
Peak_10081	chr1	180952402	180952810	38.2828	0.230917	0.42338	0.545414	0.585469	NA	No-change
Peak_100810	chr3	146204262	146204789	81.2584	-1.52084	0.312965	-4.85944	1.1772e-06	0.000170286	No-change
Peak_100811	chr3	146213226	146213767	58.8712	-0.294978	0.33642	-0.876816	0.380587	0.709473	No-change
Peak_100812	chr3	146220504	146221769	331.447	0.171489	0.152001	1.12821	0.259231	0.602411	No-change
Peak_100813	chr3	146227360	146228359	170.778	-0.262907	0.199222	-1.31967	0.186946	0.521247	No-change
Peak_100814	chr3	146234365	146234733	20.0204	0.662449	0.583499	1.1353	0.256248	NA	No-change
Peak_100815	chr3	146235947	146236628	82.0083	-0.197599	0.298964	-0.660948	0.508646	0.795396	No-change
Peak_100816	chr3	146237341	146237754	45.8517	-0.266581	0.406275	-0.656158	0.511723	0.797432	No-change
Peak_100817	chr3	146253022	146254374	178.897	-0.0156714	0.201391	-0.0778158	0.937975	0.980711	No-change
Peak_100818	chr3	146257403	146258073	136.133	0.463757	0.24604	1.88489	0.059445	0.296676	No-change
Peak_100819	chr3	146258088	146259485	286.609	0.335779	0.173641	1.93375	0.053144	0.278795	No-change
Peak_10082	chr1	180957085	180957440	25.3298	0.0697519	0.501538	0.139076	0.88939	NA	No-change
Peak_100820	chr3	146260788	146261255	31.2955	0.416427	0.46674	0.892202	0.372285	NA	No-change
Peak_100821	chr3	146263432	146263912	39.7126	0.376133	0.403995	0.931035	0.351836	NA	No-change
Peak_100822	chr3	146265607	146266145	82.5857	0.225428	0.289798	0.77788	0.43664	0.749675	No-change
Peak_100823	chr3	146274359	146274857	45.0086	-0.508544	0.387494	-1.31239	0.189388	NA	No-change
Peak_100824	chr3	146275837	146276662	95.984	-0.0404839	0.264898	-0.152828	0.878534	0.962131	No-change
Peak_100825	chr3	146284766	146285200	28.8429	-0.290369	0.473925	-0.612691	0.540081	NA	No-change
Peak_100826	chr3	146300335	146300670	36.3849	-0.246743	0.416703	-0.592133	0.553762	NA	No-change
Peak_100827	chr3	146302304	146302676	28.9983	0.723767	0.484856	1.49275	0.135504	NA	No-change
Peak_100828	chr3	146310873	146311683	162.683	-0.206235	0.205036	-1.00584	0.31449	0.656688	No-change
Peak_100829	chr3	146318596	146319512	110.908	0.352818	0.248235	1.42131	0.155227	0.478343	No-change
Peak_10083	chr1	180961563	180961949	32.1863	-0.277756	0.442371	-0.62788	0.530083	NA	No-change
Peak_100830	chr3	146324376	146324773	24.4367	0.136337	0.508732	0.267994	0.788704	NA	No-change
Peak_100831	chr3	146327450	146328419	253.832	-0.0569986	0.170885	-0.333549	0.73872	0.908531	No-change
Peak_100832	chr3	146328749	146329160	36.8883	0.990437	0.432395	2.29058	0.0219875	NA	No-change
Peak_100833	chr3	146337842	146338313	69.8873	-0.683281	0.306255	-2.23108	0.0256756	0.185732	No-change
Peak_100834	chr3	146343583	146344054	59.2265	0.447654	0.33344	1.34253	0.179424	0.510948	No-change
Peak_100835	chr3	146344496	146345828	236.303	0.0162363	0.173575	0.0935407	0.925474	0.977374	No-change
Peak_100836	chr3	146347412	146348328	94.3699	-0.240189	0.271732	-0.883919	0.37674	0.70643	No-change
Peak_100837	chr3	146379784	146380465	88.3553	-1.68023	0.284598	-5.90389	3.55033e-09	1.51555e-06	No-change
Peak_100838	chr3	146401498	146401780	24.459	-0.194933	0.522276	-0.373239	0.708971	NA	No-change
Peak_100839	chr3	146404010	146405435	449.885	0.214703	0.13613	1.57719	0.114751	0.414753	No-change
Peak_10084	chr1	180966575	180966902	23.8884	0.593727	0.523425	1.13431	0.256664	NA	No-change
Peak_100840	chr3	146405736	146406405	69.0618	-0.267263	0.312003	-0.856604	0.391664	0.717624	No-change
Peak_100841	chr3	146411285	146411756	24.7707	0.421939	0.514234	0.82052	0.41192	NA	No-change
Peak_100842	chr3	146450005	146451064	574.011	0.108625	0.121907	0.891045	0.372905	0.7036	No-change
Peak_100843	chr3	146451424	146452145	42.3248	0.736637	0.397822	1.85167	0.0640726	NA	No-change
Peak_100844	chr3	146498681	146501803	711.752	0.264436	0.118263	2.236	0.0253521	0.184271	No-change
Peak_100845	chr3	146520456	146522083	449.911	0.450163	0.136167	3.30596	0.000946524	0.0240279	No-change
Peak_100846	chr3	146543535	146544085	105.966	-0.154061	0.269288	-0.572105	0.567251	0.827638	No-change
Peak_100847	chr3	146550354	146550783	37.9852	0.475448	0.421835	1.12709	0.259703	NA	No-change
Peak_100848	chr3	146600089	146600455	28.124	0.061794	0.473926	0.130387	0.89626	NA	No-change
Peak_100849	chr3	146601323	146601755	36.0002	-0.683881	0.466258	-1.46674	0.142446	NA	No-change
Peak_10085	chr1	180974179	180974872	149.584	-0.408963	0.221154	-1.84922	0.0644256	0.309219	No-change
Peak_100850	chr3	146647266	146647539	26.9369	-0.296425	0.505281	-0.586654	0.557436	NA	No-change
Peak_100851	chr3	146651257	146651701	37.4162	-0.487213	0.427485	-1.13972	0.254403	NA	No-change
Peak_100852	chr3	146669236	146669574	27.2444	0.732947	0.498862	1.46924	0.141768	NA	No-change
Peak_100853	chr3	146682424	146682814	28.8237	0.34406	0.471007	0.730479	0.465098	NA	No-change
Peak_100854	chr3	146684779	146686255	360.637	0.124005	0.148526	0.834905	0.403771	0.726287	No-change
Peak_100855	chr3	146694773	146695200	36.3927	-0.079381	0.415266	-0.191157	0.848403	NA	No-change
Peak_100856	chr3	146698472	146699271	60.7525	0.479447	0.337777	1.41942	0.155777	0.479121	No-change
Peak_100857	chr3	146703211	146703978	69.5927	0.136453	0.305659	0.446424	0.655291	0.872192	No-change
Peak_100858	chr3	146704441	146705387	103.491	0.211196	0.254741	0.829063	0.407069	0.728844	No-change
Peak_100859	chr3	146762473	146762792	25.8572	-0.423966	0.49131	-0.86293	0.388176	NA	No-change
Peak_10086	chr1	180976297	180976765	28.3169	0.367982	0.48342	0.761206	0.446534	NA	No-change
Peak_100860	chr3	146769545	146770831	179.342	0.0136419	0.20025	0.0681243	0.945687	0.984073	No-change
Peak_100861	chr3	146778495	146779180	92.5478	-0.0427121	0.275631	-0.154961	0.876852	0.961505	No-change
Peak_100862	chr3	146781082	146781472	49.19	-0.0509025	0.366799	-0.138775	0.889628	0.965346	No-change
Peak_100863	chr3	146782507	146782995	68.0441	-0.254924	0.314481	-0.810619	0.417585	0.736157	No-change
Peak_100864	chr3	146811365	146813643	571.646	0.408064	0.133339	3.06036	0.00221072	0.0412485	No-change
Peak_100865	chr3	146814831	146815094	15.0979	1.04044	0.672542	1.54702	0.121859	NA	No-change
Peak_100866	chr3	146831290	146831615	31.6619	-0.266137	0.446513	-0.596035	0.551152	NA	No-change
Peak_100867	chr3	146833372	146833704	18.9897	0.753376	0.608755	1.23757	0.215876	NA	No-change
Peak_100868	chr3	146851858	146852907	465.669	0.337124	0.13543	2.48929	0.0127999	0.123156	No-change
Peak_100869	chr3	146866634	146866892	21.7946	0.269579	0.540274	0.498967	0.617802	NA	No-change
Peak_10087	chr1	180977708	180978045	23.7291	0.312472	0.517932	0.603307	0.546305	NA	No-change
Peak_100870	chr3	146875946	146876284	24.7961	0.0117399	0.506821	0.0231638	0.98152	NA	No-change
Peak_100871	chr3	146902398	146903290	94.9162	-0.294205	0.295585	-0.995329	0.319576	0.660883	No-change
Peak_100872	chr3	146914622	146915182	57.1321	0.212079	0.337399	0.628569	0.529632	0.80791	No-change
Peak_100873	chr3	146917701	146918504	55.5223	0.137152	0.342929	0.399943	0.689198	0.887213	No-change
Peak_100874	chr3	146926307	146926653	17.2117	1.3093	0.661822	1.97832	0.0478923	NA	No-change
Peak_100875	chr3	146939569	146940240	108.18	-0.528153	0.260042	-2.03103	0.0422522	0.245383	No-change
Peak_100876	chr3	146945894	146946338	49.744	0.306108	0.368368	0.830983	0.405983	0.728013	No-change
Peak_100877	chr3	146994205	146994749	59.4319	-0.0962694	0.332693	-0.289364	0.772303	0.923048	No-change
Peak_100878	chr3	147003622	147004134	55.9206	0.635988	0.359396	1.7696	0.0767934	0.338743	No-change
Peak_100879	chr3	147082372	147082997	42.6007	-0.921318	0.38553	-2.38974	0.0168603	NA	No-change
Peak_10088	chr1	180980133	180980820	48.1837	0.178962	0.370611	0.482883	0.629179	0.859186	No-change
Peak_100880	chr3	147083328	147083967	46.9444	-0.279809	0.368629	-0.759052	0.447821	0.757048	No-change
Peak_100881	chr3	147084887	147085451	63.984	0.278143	0.330205	0.842334	0.399601	0.723473	No-change
Peak_100882	chr3	147090992	147091595	38.8554	1.04002	0.441006	2.35828	0.01836	NA	No-change
Peak_100883	chr3	147093145	147093458	18.7818	1.35158	0.622303	2.17189	0.0298636	NA	No-change
Peak_100884	chr3	147098032	147098793	62.4239	0.474433	0.334119	1.41995	0.155621	0.478882	No-change
Peak_100885	chr3	147099029	147099776	219.328	-0.0219125	0.184569	-0.118723	0.905495	0.970791	No-change
Peak_100886	chr3	147100103	147100534	36.8988	0.184022	0.419177	0.439008	0.660656	NA	No-change
Peak_100887	chr3	147100745	147101982	137.519	-0.492505	0.229727	-2.14387	0.0320433	0.210764	No-change
Peak_100888	chr3	147103481	147103765	24.6547	-0.343375	0.523359	-0.656098	0.511761	NA	No-change
Peak_100889	chr3	147117469	147118090	46.3808	0.431264	0.375258	1.14925	0.250455	0.593784	No-change
Peak_10089	chr1	180987677	180988369	78.6154	0.242175	0.296118	0.817833	0.413453	0.733275	No-change
Peak_100890	chr3	147127674	147128346	44.2514	0.0839273	0.400127	0.209751	0.833862	NA	No-change
Peak_100891	chr3	147144746	147145065	24.097	-0.0733529	0.509819	-0.14388	0.885595	NA	No-change
Peak_100892	chr3	147147059	147147413	28.8426	0.0608261	0.468971	0.129701	0.896803	NA	No-change
Peak_100893	chr3	147155325	147155754	22.4914	1.12809	0.56057	2.01239	0.0441784	NA	No-change
Peak_100894	chr3	147181119	147182758	450.222	-0.440949	0.132356	-3.33155	0.000863628	0.0225703	No-change
Peak_100895	chr3	147247328	147248673	126.5	1.34946	0.261311	5.16418	2.41491e-07	4.76949e-05	No-change
Peak_100896	chr3	147251773	147252538	40.769	1.25882	0.437074	2.88011	0.00397533	NA	No-change
Peak_100897	chr3	147252665	147254339	269.318	0.423091	0.172043	2.45922	0.0139237	0.129975	No-change
Peak_100898	chr3	147271322	147271759	25.9637	1.42543	0.545633	2.61244	0.00898995	NA	No-change
Peak_100899	chr3	147274442	147274875	27.9291	1.3766	0.5136	2.68029	0.00735576	NA	No-change
Peak_1009	chr1	33893785	33894334	60.6561	0.265464	0.337855	0.785735	0.432022	0.746554	No-change
Peak_10090	chr1	180992158	180992583	44.5318	-0.411683	0.38125	-1.07983	0.28022	NA	No-change
Peak_100900	chr3	147278478	147278983	54.0131	-0.357666	0.355565	-1.00591	0.31446	0.656688	No-change
Peak_100901	chr3	147285473	147285859	28.8196	-0.22149	0.470237	-0.471017	0.637628	NA	No-change
Peak_100902	chr3	147286652	147287113	32.0252	0.0868618	0.465153	0.186738	0.851866	NA	No-change
Peak_100903	chr3	147287223	147288066	101.992	-0.168767	0.253318	-0.666228	0.505265	0.793445	No-change
Peak_100904	chr3	147297539	147298843	154.213	-0.256728	0.20904	-1.22813	0.219398	0.559806	No-change
Peak_100905	chr3	147378412	147378919	57.0291	-1.47912	0.348595	-4.2431	2.20455e-05	0.00166436	No-change
Peak_100906	chr3	147407600	147408173	25.8481	1.12454	0.538591	2.08794	0.0368036	NA	No-change
Peak_100907	chr3	147410441	147410896	39.2011	0.288863	0.405008	0.713229	0.475704	NA	No-change
Peak_100908	chr3	147412211	147412614	25.2775	1.17429	0.527032	2.22813	0.0258722	NA	No-change
Peak_100909	chr3	147421554	147422092	36.5512	0.160598	0.45413	0.353638	0.72361	NA	No-change
Peak_10091	chr1	181000359	181001083	68.2493	-0.07084	0.317639	-0.223021	0.823519	0.943113	No-change
Peak_100910	chr3	147422681	147423490	227.282	0.378363	0.180249	2.09911	0.0358075	0.223964	No-change
Peak_100911	chr3	147423901	147424602	103.704	0.295212	0.256093	1.15275	0.249012	0.592229	No-change
Peak_100912	chr3	147444102	147445134	139.531	0.662667	0.231008	2.86859	0.00412303	0.0609104	No-change
Peak_100913	chr3	147447145	147447435	18.6092	1.19955	0.613152	1.95637	0.0504213	NA	No-change
Peak_100914	chr3	147452934	147453347	25.4891	0.171262	0.50543	0.338844	0.734727	NA	No-change
Peak_100915	chr3	147456312	147456587	21.0913	0.474836	0.553988	0.857123	0.391377	NA	No-change
Peak_100916	chr3	147458916	147459218	20.2064	0.574906	0.566339	1.01513	0.310045	NA	No-change
Peak_100917	chr3	147583646	147584333	79.4251	-0.0102657	0.29221	-0.0351311	0.971975	0.992529	No-change
Peak_100918	chr3	147589171	147589708	35.0201	0.746709	0.475434	1.57058	0.116279	NA	No-change
Peak_100919	chr3	147602977	147603415	70.5289	-0.290808	0.301977	-0.963012	0.335541	0.674306	No-change
Peak_10092	chr1	181010511	181011103	39.21	-0.0741451	0.40084	-0.184975	0.853249	NA	No-change
Peak_100920	chr3	147677717	147678328	107.918	-0.696524	0.2541	-2.74114	0.00612256	0.0784499	No-change
Peak_100921	chr3	147680483	147680724	22.3499	0.0575558	0.539368	0.10671	0.915019	NA	No-change
Peak_100922	chr3	147707408	147707856	35.8371	-0.125427	0.454956	-0.275691	0.782785	NA	No-change
Peak_100923	chr3	147786367	147786965	38.67	0.908747	0.460655	1.97273	0.0485264	NA	No-change
Peak_100924	chr3	147790069	147790415	27.6235	-0.0640832	0.484569	-0.132248	0.894788	NA	No-change
Peak_100925	chr3	147878699	147879154	36.9023	-0.0353802	0.423523	-0.0835379	0.933424	NA	No-change
Peak_100926	chr3	147930700	147931086	37.8317	0.244805	0.427898	0.572109	0.567248	NA	No-change
Peak_100927	chr3	147963779	147964482	50.4294	1.21454	0.3861	3.14567	0.00165705	0.0344002	No-change
Peak_100928	chr3	147965699	147966137	28.8391	0.710776	0.506394	1.4036	0.160437	NA	No-change
Peak_100929	chr3	148003960	148004316	26.178	0.00778788	0.505987	0.0153915	0.98772	NA	No-change
Peak_10093	chr1	181016566	181018102	283.275	0.124076	0.16551	0.749659	0.45346	0.760556	No-change
Peak_100930	chr3	148062192	148062603	37.6067	0.0171089	0.41145	0.0415819	0.966832	NA	No-change
Peak_100931	chr3	148186780	148187023	24.253	-0.561222	0.524509	-1.07	0.284621	NA	No-change
Peak_100932	chr3	148208113	148208649	57.8409	-0.246192	0.333868	-0.737393	0.460884	0.765321	No-change
Peak_100933	chr3	148230291	148230639	19.4609	1.16972	0.61546	1.90057	0.0573587	NA	No-change
Peak_100934	chr3	148246718	148247392	164.347	0.171726	0.208729	0.822722	0.410666	0.731477	No-change
Peak_100935	chr3	148270444	148270922	46.4465	-0.184164	0.374962	-0.491153	0.623318	0.856241	No-change
Peak_100936	chr3	148271504	148272517	99.3704	0.0347495	0.268527	0.129408	0.897035	0.967665	No-change
Peak_100937	chr3	148335796	148337236	92.478	0.243431	0.269543	0.903124	0.36646	0.699126	No-change
Peak_100938	chr3	148342794	148344273	421.2	-0.124884	0.138274	-0.903161	0.36644	0.699103	No-change
Peak_100939	chr3	148362007	148363580	251.354	0.136998	0.184028	0.74444	0.45661	0.76261	No-change
Peak_10094	chr1	181022157	181022785	136.343	0.0153693	0.234373	0.0655761	0.947715	0.98519	No-change
Peak_100940	chr3	148364028	148364710	94.5561	0.323654	0.266819	1.21301	0.225125	0.566993	No-change
Peak_100941	chr3	148380110	148380504	36.7394	0.226271	0.419107	0.539887	0.589275	NA	No-change
Peak_100942	chr3	148387480	148387857	31.4823	-0.0890997	0.453135	-0.19663	0.844117	NA	No-change
Peak_100943	chr3	148388773	148389734	49.0338	0.743229	0.390891	1.90137	0.0572531	0.290463	No-change
Peak_100944	chr3	148395392	148395811	26.1777	0.805272	0.505119	1.59422	0.110886	NA	No-change
Peak_100945	chr3	148398108	148399003	229.1	0.068093	0.177573	0.383466	0.701374	0.892535	No-change
Peak_100946	chr3	148399657	148400325	203.175	0.352448	0.192682	1.82917	0.0673741	0.316399	No-change
Peak_100947	chr3	148409243	148410115	253.365	-0.144224	0.167751	-0.859753	0.389925	0.716345	No-change
Peak_100948	chr3	148414904	148415186	26.934	-0.0669959	0.496089	-0.135048	0.892574	NA	No-change
Peak_100949	chr3	148416119	148416448	30.9566	-0.204635	0.465329	-0.439765	0.660107	NA	No-change
Peak_10095	chr1	181039609	181039937	28.9934	0.288559	0.46877	0.615567	0.538181	NA	No-change
Peak_100950	chr3	148417802	148418523	102.673	0.347647	0.258634	1.34416	0.178896	0.51017	No-change
Peak_100951	chr3	148422626	148423154	33.8951	1.20867	0.458309	2.63724	0.00835827	NA	No-change
Peak_100952	chr3	148424667	148427231	455.545	0.270496	0.138688	1.95039	0.0511295	0.273265	No-change
Peak_100953	chr3	148427755	148428215	40.0662	0.766651	0.415204	1.84644	0.0648278	NA	No-change
Peak_100954	chr3	148442604	148442950	26.0186	-0.402516	0.491619	-0.818755	0.412926	NA	No-change
Peak_100955	chr3	148472803	148473313	43.5149	1.39345	0.41737	3.33864	0.000841902	NA	No-change
Peak_100956	chr3	148479089	148479635	31.2859	0.753363	0.465199	1.61944	0.105352	NA	No-change
Peak_100957	chr3	148545043	148545375	24.4231	0.30116	0.518935	0.580344	0.561683	NA	No-change
Peak_100958	chr3	148571254	148571728	41.5667	0.963599	0.427098	2.25615	0.0240611	NA	No-change
Peak_100959	chr3	148588122	148588419	20.729	0.234784	0.555195	0.422885	0.672379	NA	No-change
Peak_10096	chr1	181062022	181062361	23.7473	-0.728636	0.513078	-1.42013	0.155571	NA	No-change
Peak_100960	chr3	148614624	148615041	30.5614	0.091906	0.469284	0.195843	0.844733	NA	No-change
Peak_100961	chr3	148632610	148633256	42.9526	-0.0557568	0.414606	-0.134481	0.893022	NA	No-change
Peak_100962	chr3	148633944	148634241	25.6752	-0.208013	0.491975	-0.422812	0.672433	NA	No-change
Peak_100963	chr3	148640778	148641142	33.0553	-0.192653	0.441411	-0.436447	0.662512	NA	No-change
Peak_100964	chr3	148662826	148663456	66.9844	-0.334882	0.322001	-1.04	0.298339	0.641945	No-change
Peak_100965	chr3	148676125	148676629	41.1362	0.112793	0.395351	0.285298	0.775416	NA	No-change
Peak_100966	chr3	148679084	148679430	36.048	0.0601152	0.419912	0.143161	0.886163	NA	No-change
Peak_100967	chr3	148729116	148729531	37.492	-0.37899	0.418151	-0.906346	0.364753	NA	No-change
Peak_100968	chr3	148729744	148730202	27.6297	0.00827782	0.486397	0.0170187	0.986422	NA	No-change
Peak_100969	chr3	148733334	148733716	28.2808	0.151679	0.476823	0.318103	0.750407	NA	No-change
Peak_10097	chr1	181068044	181068384	24.0678	0.0979837	0.525096	0.186602	0.851973	NA	No-change
Peak_100970	chr3	148757442	148757989	57.6497	0.562352	0.354236	1.58751	0.112398	0.410329	No-change
Peak_100971	chr3	148762562	148763051	44.6749	-0.443755	0.377525	-1.17543	0.239822	NA	No-change
Peak_100972	chr3	148805784	148806427	43.441	0.211861	0.389666	0.5437	0.586648	NA	No-change
Peak_100973	chr3	148806910	148807416	49.9417	0.109718	0.379351	0.289226	0.772408	0.92307	No-change
Peak_100974	chr3	148811137	148811889	47.6332	0.0232013	0.368409	0.062977	0.949785	0.986173	No-change
Peak_100975	chr3	148813702	148814268	34.9334	0.503844	0.440664	1.14337	0.252883	NA	No-change
Peak_100976	chr3	148821117	148821764	57.265	0.293872	0.346859	0.847238	0.396862	0.721407	No-change
Peak_100977	chr3	148823034	148823565	33.7726	0.170824	0.439309	0.388847	0.697389	NA	No-change
Peak_100978	chr3	148842551	148842975	34.4531	-0.244809	0.429088	-0.570533	0.568316	NA	No-change
Peak_100979	chr3	148843646	148844080	28.636	0.694056	0.479937	1.44614	0.148138	NA	No-change
Peak_10098	chr1	181079086	181079354	23.5649	0.119557	0.517884	0.230857	0.817426	NA	No-change
Peak_100980	chr3	148850065	148850982	37.0385	1.12502	0.437314	2.57257	0.0100945	NA	No-change
Peak_100981	chr3	148853125	148853770	61.322	0.7072	0.332403	2.12754	0.0333755	0.215487	No-change
Peak_100982	chr3	148854391	148855215	85.6773	-0.324913	0.276088	-1.17684	0.239258	0.581967	No-change
Peak_100983	chr3	148856195	148856625	53.4642	0.371792	0.357481	1.04003	0.298325	0.641945	No-change
Peak_100984	chr3	148861841	148862396	56.623	0.186666	0.342999	0.544219	0.586291	0.83727	No-change
Peak_100985	chr3	148867397	148868027	63.6516	-0.0586986	0.322222	-0.182168	0.855451	0.954616	No-change
Peak_100986	chr3	148869077	148869660	36.7525	0.279853	0.424741	0.658879	0.509974	NA	No-change
Peak_100987	chr3	148876293	148876558	20.0455	0.347023	0.567489	0.611507	0.540864	NA	No-change
Peak_100988	chr3	148878434	148879041	32.5251	0.507946	0.467346	1.08687	0.277093	NA	No-change
Peak_100989	chr3	148884294	148884939	69.0979	0.203469	0.308154	0.660285	0.509071	0.79566	No-change
Peak_10099	chr1	181083974	181084351	23.186	0.518934	0.537915	0.964713	0.334689	NA	No-change
Peak_100990	chr3	148894994	148897070	203.706	0.127593	0.185525	0.68774	0.491617	0.784876	No-change
Peak_100991	chr3	148898718	148900413	392.49	0.0729551	0.1437	0.50769	0.611671	0.850336	No-change
Peak_100992	chr3	148900811	148901505	49.4061	0.413363	0.369312	1.11928	0.263021	0.606614	No-change
Peak_100993	chr3	148901862	148902295	38.8378	0.0573754	0.41371	0.138685	0.889699	NA	No-change
Peak_100994	chr3	148905630	148906802	78.8577	-0.163426	0.314598	-0.519475	0.603429	0.845733	No-change
Peak_100995	chr3	148907140	148907600	35.8637	-0.239356	0.44767	-0.534671	0.592877	NA	No-change
Peak_100996	chr3	148913046	148913884	52.0192	0.0703223	0.364726	0.192808	0.847109	0.951597	No-change
Peak_100997	chr3	148915830	148916548	72.3906	0.500944	0.309101	1.62065	0.105092	0.39682	No-change
Peak_100998	chr3	148916821	148917324	42.2028	-0.345694	0.40126	-0.861523	0.38895	NA	No-change
Peak_100999	chr3	148917952	148918371	26.3569	0.105587	0.490043	0.215464	0.829406	NA	No-change
Peak_101	chr1	6214036	6215641	695.364	0.0430285	0.123882	0.347335	0.728339	0.904067	No-change
Peak_1010	chr1	33899061	33899353	22.9987	0.0578349	0.538102	0.107479	0.914409	NA	No-change
Peak_10100	chr1	181143590	181145511	543.97	0.0889614	0.137113	0.648816	0.516457	0.799999	No-change
Peak_101000	chr3	148922413	148923116	33.3269	1.32236	0.472878	2.7964	0.0051676	NA	No-change
Peak_101001	chr3	148926040	148926753	61.6857	0.0480742	0.3235	0.148607	0.881864	0.963319	No-change
Peak_101002	chr3	148928116	148928613	65.1981	0.263955	0.317447	0.831494	0.405695	0.727776	No-change
Peak_101003	chr3	148930218	148930571	22.8693	0.955581	0.575859	1.6594	0.0970349	NA	No-change
Peak_101004	chr3	148938373	148938671	20.0147	0.766486	0.581525	1.31806	0.187483	NA	No-change
Peak_101005	chr3	148939199	148939803	53.7801	0.085951	0.351342	0.244636	0.806738	0.936631	No-change
Peak_101006	chr3	148941741	148943245	192.964	0.355086	0.191189	1.85725	0.0632753	0.306211	No-change
Peak_101007	chr3	148943428	148944313	111.387	0.383146	0.252223	1.51908	0.128743	0.438203	No-change
Peak_101008	chr3	148945221	148946402	291.987	0.650716	0.161112	4.03889	5.37037e-05	0.00321434	No-change
Peak_101009	chr3	148948915	148949208	25.1207	-0.0268985	0.522163	-0.0515137	0.958916	NA	No-change
Peak_10101	chr1	181150640	181151899	292.924	0.0575288	0.164916	0.348837	0.727212	0.903758	No-change
Peak_101010	chr3	148958144	148959163	228.766	-0.475733	0.178855	-2.65989	0.00781671	0.0912612	No-change
Peak_101011	chr3	148959233	148959832	82.1069	-0.0147537	0.287502	-0.0513167	0.959073	0.986958	No-change
Peak_101012	chr3	148960042	148960595	36.7512	0.0601114	0.418394	0.143672	0.88576	NA	No-change
Peak_101013	chr3	148961438	148961796	20.7327	0.434114	0.555556	0.781404	0.434565	NA	No-change
Peak_101014	chr3	148963447	148964240	38.854	0.478483	0.414759	1.15364	0.248647	NA	No-change
Peak_101015	chr3	148965037	148965390	28.1145	0.352239	0.478003	0.736898	0.461184	NA	No-change
Peak_101016	chr3	148970823	148971734	53.7994	0.782625	0.36702	2.13238	0.0329757	0.214243	No-change
Peak_101017	chr3	148977055	148977669	55.0096	0.07306	0.341873	0.213705	0.830777	0.945307	No-change
Peak_101018	chr3	148978543	148978930	27.3964	1.15981	0.506091	2.2917	0.0219232	NA	No-change
Peak_101019	chr3	148981676	148982312	53.5949	0.732962	0.36716	1.9963	0.0459013	0.256796	No-change
Peak_10102	chr1	181168478	181168744	20.9166	-0.0317187	0.557408	-0.0569039	0.954622	NA	No-change
Peak_101020	chr3	148983315	148985639	180.202	0.91488	0.201994	4.52925	5.91933e-06	0.000604562	No-change
Peak_101021	chr3	148986085	148991436	1700.76	0.114265	0.0860383	1.32807	0.184154	0.517776	No-change
Peak_101022	chr3	148998073	148998608	63.4487	0.222326	0.319666	0.695494	0.486746	0.781745	No-change
Peak_101023	chr3	149001503	149002182	65.6331	-0.0336403	0.323068	-0.104128	0.917068	0.974437	No-change
Peak_101024	chr3	149005932	149006624	98.3971	0.175947	0.261046	0.674007	0.500307	0.790213	No-change
Peak_101025	chr3	149021627	149022362	43.5574	0.460656	0.390662	1.17917	0.238332	NA	No-change
Peak_101026	chr3	149022723	149023145	25.6872	0.189402	0.512137	0.369827	0.711512	NA	No-change
Peak_101027	chr3	149042302	149043138	283.472	-0.282304	0.159657	-1.76819	0.077029	0.339282	No-change
Peak_101028	chr3	149055031	149055385	31.0815	-0.518722	0.476374	-1.0889	0.2762	NA	No-change
Peak_101029	chr3	149062235	149063204	132.255	0.845043	0.23709	3.56423	0.000364926	0.0126935	No-change
Peak_10103	chr1	181172468	181172821	30.0609	-0.715226	0.462704	-1.54575	0.122164	NA	No-change
Peak_101030	chr3	149070044	149070750	56.614	0.00613766	0.351606	0.0174561	0.986073	0.995275	No-change
Peak_101031	chr3	149074593	149075230	73.6758	0.176116	0.299494	0.588045	0.556502	0.822314	No-change
Peak_101032	chr3	149080276	149080687	24.4154	0.733436	0.520979	1.4078	0.159189	NA	No-change
Peak_101033	chr3	149082059	149082397	27.9309	0.336222	0.480719	0.699414	0.484293	NA	No-change
Peak_101034	chr3	149083386	149084075	54.7823	0.477008	0.357054	1.33595	0.181564	0.513928	No-change
Peak_101035	chr3	149084939	149086221	109.17	0.0884909	0.248202	0.356529	0.721445	0.901297	No-change
Peak_101036	chr3	149088542	149089419	114.306	0.0342325	0.242881	0.140944	0.887915	0.964944	No-change
Peak_101037	chr3	149089861	149090725	163.164	0.415117	0.219273	1.89315	0.0583379	0.293701	No-change
Peak_101038	chr3	149092604	149093827	114.83	0.404701	0.257685	1.57052	0.116293	0.417883	No-change
Peak_101039	chr3	149098960	149099855	92.5241	0.275015	0.593237	0.463584	0.642946	0.865487	No-change
Peak_10104	chr1	181175397	181175735	19.367	-0.931804	0.567553	-1.64179	0.100633	NA	No-change
Peak_101040	chr3	149100698	149101631	77.3134	0.414095	0.298042	1.38939	0.164716	0.491337	No-change
Peak_101041	chr3	149103993	149104509	55.5271	0.696807	0.354291	1.96676	0.0492107	0.267187	No-change
Peak_101042	chr3	149105544	149106446	342.763	-0.407352	0.147105	-2.76912	0.00562077	0.0743881	No-change
Peak_101043	chr3	149110033	149112863	753.384	0.149546	0.114459	1.30654	0.191368	0.526231	No-change
Peak_101044	chr3	149117184	149117973	88.5088	0.266519	0.283671	0.939535	0.347456	0.683919	No-change
Peak_101045	chr3	149146344	149147063	104.472	0.0393904	0.258037	0.152654	0.878671	0.962183	No-change
Peak_101046	chr3	149169372	149169802	25.3048	0.393983	0.503124	0.783072	0.433585	NA	No-change
Peak_101047	chr3	149170001	149170570	47.4373	0.39827	0.373051	1.0676	0.2857	0.628987	No-change
Peak_101048	chr3	149173472	149173972	56.0475	-0.271529	0.348605	-0.778901	0.436038	0.749254	No-change
Peak_101049	chr3	149175051	149175409	24.4325	0.301129	0.517583	0.5818	0.560702	NA	No-change
Peak_10105	chr1	181210194	181212918	688.398	0.0166677	0.112871	0.147671	0.882603	0.963581	No-change
Peak_101050	chr3	149183946	149184522	106.739	-0.633433	0.26173	-2.42018	0.015513	0.138886	No-change
Peak_101051	chr3	149211868	149212234	27.2333	0.575641	0.489304	1.17645	0.239416	NA	No-change
Peak_101052	chr3	149213614	149213878	13.6983	0.826512	0.695127	1.18901	0.234436	NA	No-change
Peak_101053	chr3	149213903	149214447	20.0101	0.878672	0.58243	1.50863	0.131393	NA	No-change
Peak_101054	chr3	149216816	149217115	32.5213	-0.692984	0.446492	-1.55206	0.120647	NA	No-change
Peak_101055	chr3	149219350	149219763	27.3595	0.909394	0.520646	1.74666	0.0806955	NA	No-change
Peak_101056	chr3	149220037	149220744	58.5271	-0.383406	0.336446	-1.13958	0.254463	0.597836	No-change
Peak_101057	chr3	149245836	149246176	25.8528	0.206997	0.499103	0.414737	0.678334	NA	No-change
Peak_101058	chr3	149246899	149247496	78.5873	0.64057	0.305083	2.09966	0.0357587	0.223821	No-change
Peak_101059	chr3	149249331	149250319	60.3448	0.631303	0.363824	1.73519	0.0827071	0.351991	No-change
Peak_10106	chr1	181216325	181216921	48.1643	-0.28319	0.366845	-0.77196	0.440138	0.751944	No-change
Peak_101060	chr3	149252098	149252730	49.4489	-0.581648	0.358321	-1.62326	0.104534	0.395994	No-change
Peak_101061	chr3	149261128	149261621	46.2302	0.022654	0.371827	0.0609263	0.951418	0.986848	No-change
Peak_101062	chr3	149270587	149271007	34.0405	1.22143	0.467607	2.61209	0.00899894	NA	No-change
Peak_101063	chr3	149274122	149274981	142.262	0.0227533	0.220521	0.10318	0.91782	0.974743	No-change
Peak_101064	chr3	149275382	149275951	27.9338	0.634972	0.487015	1.30381	0.1923	NA	No-change
Peak_101065	chr3	149277931	149278715	67.1215	0.126479	0.312211	0.405108	0.685398	0.885928	No-change
Peak_101066	chr3	149283183	149283664	45.3478	-0.256757	0.377153	-0.680775	0.496014	NA	No-change
Peak_101067	chr3	149286010	149286652	206.203	0.378256	0.190149	1.98927	0.0466718	0.259102	No-change
Peak_101068	chr3	149289867	149290631	54.9603	-0.457922	0.36602	-1.25108	0.210904	0.550194	No-change
Peak_101069	chr3	149294046	149294810	52.3214	0.681613	0.361919	1.88333	0.0596553	0.297308	No-change
Peak_10107	chr1	181230580	181231252	47.9907	0.00182324	0.366962	0.00496846	0.996036	0.999313	No-change
Peak_101070	chr3	149295393	149295795	28.6674	-0.529243	0.467522	-1.13202	0.257627	NA	No-change
Peak_101071	chr3	149295951	149296274	23.3946	0.0975629	0.523749	0.186278	0.852227	NA	No-change
Peak_101072	chr3	149299262	149299631	33.3842	-0.222566	0.439242	-0.506706	0.612361	NA	No-change
Peak_101073	chr3	149299996	149300452	37.7764	-0.0234752	0.413515	-0.05677	0.954728	NA	No-change
Peak_101074	chr3	149304737	149306642	214.311	0.566568	0.192531	2.94273	0.00325327	0.052735	No-change
Peak_101075	chr3	149313122	149313576	62.8035	0.126989	0.330334	0.384425	0.700663	0.892198	No-change
Peak_101076	chr3	149314150	149314628	52.5693	-0.688596	0.360038	-1.91256	0.0558041	0.286449	No-change
Peak_101077	chr3	149314918	149315383	54.2496	0.0771268	0.381204	0.202324	0.839663	0.948933	No-change
Peak_101078	chr3	149318489	149319549	139.08	0.312631	0.234067	1.33565	0.181665	0.514088	No-change
Peak_101079	chr3	149331221	149331989	126.268	-0.453958	0.237537	-1.91111	0.055991	0.286998	No-change
Peak_10108	chr1	181232287	181233023	68.5389	0.0350547	0.307974	0.113824	0.909378	0.972329	No-change
Peak_101080	chr3	149332167	149332407	22.8622	-0.595224	0.522509	-1.13916	0.254634	NA	No-change
Peak_101081	chr3	149333099	149333338	22.6772	-0.0759715	0.525469	-0.144578	0.885044	NA	No-change
Peak_101082	chr3	149338657	149339169	45.5658	0.289709	0.403454	0.718074	0.472712	0.772926	No-change
Peak_101083	chr3	149341837	149342273	30.9356	0.187599	0.452673	0.414425	0.678563	NA	No-change
Peak_101084	chr3	149347286	149347724	49.4399	-0.331439	0.371895	-0.891216	0.372814	0.703589	No-change
Peak_101085	chr3	149348401	149348963	36.413	0.0870861	0.422637	0.206054	0.836749	NA	No-change
Peak_101086	chr3	149349130	149350325	390.406	0.0752121	0.141749	0.530601	0.595695	0.841811	No-change
Peak_101087	chr3	149353429	149353799	26.5257	0.355567	0.49188	0.722873	0.469758	NA	No-change
Peak_101088	chr3	149358028	149358904	65.4149	0.301477	0.32082	0.939706	0.347368	0.683841	No-change
Peak_101089	chr3	149374659	149375410	56.5778	0.896868	0.351424	2.5521	0.0107077	0.110268	No-change
Peak_10109	chr1	181233977	181235068	154.591	0.373232	0.213798	1.74572	0.0808593	0.348495	No-change
Peak_101090	chr3	149380134	149380490	29.3542	-0.0951766	0.463927	-0.205154	0.837452	NA	No-change
Peak_101091	chr3	149380977	149381481	41.3491	-0.120498	0.395811	-0.304433	0.760798	NA	No-change
Peak_101092	chr3	149385375	149385685	23.0421	0.500316	0.545489	0.917188	0.359044	NA	No-change
Peak_101093	chr3	149387552	149387995	82.4523	-0.0779464	0.281646	-0.276753	0.781969	0.926621	No-change
Peak_101094	chr3	149401331	149401971	103.421	-0.0878347	0.25591	-0.343225	0.731429	0.905261	No-change
Peak_101095	chr3	149404693	149405360	100.93	0.243042	0.2653	0.916103	0.359613	0.693344	No-change
Peak_101096	chr3	149406289	149408063	415.67	-0.478648	0.137512	-3.48078	0.000499949	0.0158114	No-change
Peak_101097	chr3	149411772	149412799	156.502	0.524944	0.216026	2.43	0.0150988	0.136572	No-change
Peak_101098	chr3	149413374	149413678	27.0691	-0.0452066	0.490938	-0.092082	0.926633	NA	No-change
Peak_101099	chr3	149417879	149418365	79.9963	0.18668	0.287526	0.649261	0.51617	0.799886	No-change
Peak_1011	chr1	33906869	33908910	481.645	0.463662	0.134796	3.43972	0.00058232	0.0175341	No-change
Peak_10110	chr1	181237391	181237757	29.9428	-0.112586	0.486593	-0.231377	0.817022	NA	No-change
Peak_101100	chr3	149420965	149421426	45.3772	0.0585991	0.384898	0.152246	0.878993	0.962278	No-change
Peak_101101	chr3	149423720	149423967	25.8708	-0.106677	0.507511	-0.210196	0.833515	NA	No-change
Peak_101102	chr3	149435224	149435868	95.4645	0.262365	0.266133	0.985839	0.324212	0.664652	No-change
Peak_101103	chr3	149436860	149437673	47.8524	0.0759272	0.377504	0.201129	0.840597	0.949256	No-change
Peak_101104	chr3	149442826	149443963	243.828	0.665869	0.194402	3.42521	0.000614322	0.018128	No-change
Peak_101105	chr3	149444410	149445661	201.972	0.531467	0.194707	2.72958	0.00634156	0.0801442	No-change
Peak_101106	chr3	149445999	149446599	54.3211	0.260484	0.352017	0.739975	0.459315	0.764336	No-change
Peak_101107	chr3	149452360	149452637	23.9071	0.505698	0.524266	0.964583	0.334754	NA	No-change
Peak_101108	chr3	149460847	149461229	48.5217	0.115989	0.362975	0.319552	0.749308	0.913415	No-change
Peak_101109	chr3	149461780	149462881	494.405	-0.0286381	0.147225	-0.19452	0.845769	0.95117	No-change
Peak_10111	chr1	181243038	181243805	62.7243	1.04611	0.342925	3.05054	0.00228433	0.0420273	No-change
Peak_101110	chr3	149467796	149468194	35.1648	0.221712	0.427089	0.519122	0.603676	NA	No-change
Peak_101111	chr3	149475452	149477074	348.943	0.218796	0.148086	1.47749	0.139544	0.455124	No-change
Peak_101112	chr3	149484330	149486242	119.024	0.269251	0.248075	1.08536	0.277762	0.621785	No-change
Peak_101113	chr3	149493604	149493986	37.8167	-0.347175	0.406831	-0.853364	0.393457	NA	No-change
Peak_101114	chr3	149505669	149506052	27.3972	0.746268	0.493615	1.51184	0.130574	NA	No-change
Peak_101115	chr3	149518388	149519826	176.953	0.46266	0.208335	2.22075	0.026368	0.188468	No-change
Peak_101116	chr3	149532565	149533471	174.658	0.781474	0.206799	3.77891	0.000157518	0.0070778	No-change
Peak_101117	chr3	149534280	149534758	38.3155	0.334157	0.420673	0.794341	0.426997	NA	No-change
Peak_101118	chr3	149544386	149544969	59.2576	-0.139283	0.332057	-0.419455	0.674883	0.881392	No-change
Peak_101119	chr3	149563428	149563808	38.5068	-0.724786	0.442794	-1.63685	0.101662	NA	No-change
Peak_10112	chr1	181246174	181246552	24.6586	-0.68054	0.516322	-1.31805	0.187486	NA	No-change
Peak_101120	chr3	149568502	149568953	25.2734	1.08253	0.527479	2.05227	0.0401435	NA	No-change
Peak_101121	chr3	149570156	149570492	27.4387	-0.0836981	0.478314	-0.174986	0.861091	NA	No-change
Peak_101122	chr3	149575852	149576201	33.2794	-0.941558	0.437109	-2.15406	0.0312357	NA	No-change
Peak_101123	chr3	149576958	149577528	37.7674	0.246616	0.41478	0.59457	0.552131	NA	No-change
Peak_101124	chr3	149577971	149578336	31.6814	-0.203562	0.453379	-0.448989	0.65344	NA	No-change
Peak_101125	chr3	149594453	149594898	49.456	-0.456606	0.369094	-1.2371	0.216049	0.556361	No-change
Peak_101126	chr3	149661915	149662436	89.0696	0.467191	0.274626	1.70119	0.0889075	0.365169	No-change
Peak_101127	chr3	149694562	149695001	41.6357	0.295657	0.394538	0.749376	0.453631	NA	No-change
Peak_101128	chr3	149705413	149705989	34.2618	0.0925156	0.440024	0.210251	0.833472	NA	No-change
Peak_101129	chr3	149721744	149722221	65.0809	-0.307164	0.312732	-0.982196	0.326003	0.666375	No-change
Peak_10113	chr1	181246797	181247233	32.5469	0.00610413	0.445771	0.0136934	0.989075	NA	No-change
Peak_101130	chr3	149842835	149843833	59.5912	0.748845	0.351059	2.1331	0.0329162	0.214038	No-change
Peak_101131	chr3	149844925	149845952	141.703	-0.244282	0.241833	-1.01013	0.312434	0.655142	No-change
Peak_101132	chr3	149846960	149847661	34.4419	0.649699	0.439042	1.47981	0.138924	NA	No-change
Peak_101133	chr3	150009991	150010482	36.2183	0.0745864	0.418199	0.178351	0.858447	NA	No-change
Peak_101134	chr3	150059404	150060112	65.0618	0.317523	0.330537	0.960629	0.336739	0.675176	No-change
Peak_101135	chr3	150074625	150074885	18.8213	0.396741	0.590229	0.672182	0.501468	NA	No-change
Peak_101136	chr3	150165552	150165940	45.7421	-0.547339	0.377309	-1.45064	0.14688	0.466373	No-change
Peak_101137	chr3	150216053	150216427	28.1694	-0.747504	0.473184	-1.57973	0.114168	NA	No-change
Peak_101138	chr3	150341934	150342686	111.875	-0.118794	0.245636	-0.483618	0.628657	0.858995	No-change
Peak_101139	chr3	150385044	150385438	35.3027	0.118871	0.434401	0.273644	0.784359	NA	No-change
Peak_10114	chr1	181255468	181257783	671.014	-0.179149	0.113398	-1.57982	0.114147	0.413324	No-change
Peak_101140	chr3	150493492	150493853	26.9361	-0.923932	0.496047	-1.86259	0.0625201	NA	No-change
Peak_101141	chr3	150522878	150523174	28.1825	-0.156148	0.501917	-0.311104	0.755722	NA	No-change
Peak_101142	chr3	150538920	150539211	21.4748	-0.939957	0.539171	-1.74334	0.0812747	NA	No-change
Peak_101143	chr3	150588449	150588901	41.4954	0.534999	0.405231	1.32023	0.186757	NA	No-change
Peak_101144	chr3	150615454	150615975	55.5549	0.0249705	0.351773	0.0709845	0.94341	0.982777	No-change
Peak_101145	chr3	150626858	150627464	79.4143	0.747318	0.294667	2.53614	0.0112082	0.113686	No-change
Peak_101146	chr3	151000293	151000617	28.8596	-1.94561	0.507224	-3.8358	0.000125158	NA	No-change
Peak_101147	chr3	151002082	151002336	20.5807	0.113118	0.555634	0.203584	0.838678	NA	No-change
Peak_101148	chr3	151124099	151124426	16.8715	0.98922	0.640293	1.54495	0.122358	NA	No-change
Peak_101149	chr3	151222500	151222800	30.0687	0.0371935	0.493091	0.0754292	0.939873	NA	No-change
Peak_10115	chr1	181258039	181258481	26.8899	0.234804	0.489734	0.479453	0.631616	NA	No-change
Peak_101150	chr3	151294001	151294437	34.5957	-0.0522026	0.442054	-0.118091	0.905995	NA	No-change
Peak_101151	chr3	151333866	151334747	82.8817	-0.285783	0.287816	-0.992937	0.320741	0.661786	No-change
Peak_101152	chr3	151383494	151383849	24.9982	-0.546539	0.513531	-1.06428	0.287204	NA	No-change
Peak_101153	chr3	151437592	151438294	204.749	-0.32878	0.184959	-1.77758	0.0754722	0.335895	No-change
Peak_101154	chr3	151445941	151446306	35.3825	-0.460075	0.43092	-1.06766	0.285675	NA	No-change
Peak_101155	chr3	151456964	151457298	30.4	-0.125035	0.460916	-0.271275	0.78618	NA	No-change
Peak_101156	chr3	151465271	151465824	45.2422	-0.0449747	0.396667	-0.113381	0.909728	NA	No-change
Peak_101157	chr3	151478207	151478880	36.71	1.30226	0.445962	2.92012	0.00349901	NA	No-change
Peak_101158	chr3	151550955	151551430	35.886	0.0448252	0.43335	0.103439	0.917615	NA	No-change
Peak_101159	chr3	151594113	151594527	30.5862	0.99095	0.484791	2.04408	0.0409458	NA	No-change
Peak_10116	chr1	181258703	181259992	189.846	0.585779	0.20342	2.87965	0.00398118	0.0597351	No-change
Peak_101160	chr3	151594766	151595270	41.325	0.730035	0.416641	1.75219	0.0797405	NA	No-change
Peak_101161	chr3	151771091	151771435	22.684	0.280934	0.533206	0.526877	0.598279	NA	No-change
Peak_101162	chr3	151818282	151818609	29.8902	0.158075	0.472325	0.334674	0.737871	NA	No-change
Peak_101163	chr3	151821232	151821600	24.625	-0.00916002	0.507575	-0.0180466	0.985602	NA	No-change
Peak_101164	chr3	151828055	151828449	25.3079	0.393451	0.502976	0.782245	0.43407	NA	No-change
Peak_101165	chr3	151836580	151837971	422.988	-0.212886	0.144506	-1.4732	0.140697	0.456532	No-change
Peak_101166	chr3	151849456	151849979	47.1143	-0.182613	0.367547	-0.496841	0.619301	0.854331	No-change
Peak_101167	chr3	151850343	151851329	106.227	-0.257252	0.260829	-0.986285	0.323993	0.664521	No-change
Peak_101168	chr3	151879728	151880038	26.3747	0.181735	0.493411	0.368324	0.712632	NA	No-change
Peak_101169	chr3	151889800	151890320	45.8615	-0.767464	0.39669	-1.93467	0.053031	0.278469	No-change
Peak_10117	chr1	181260922	181261324	36.0559	-0.219479	0.428478	-0.512229	0.608491	NA	No-change
Peak_101170	chr3	151891743	151892511	210.276	-0.575403	0.193983	-2.96625	0.00301455	0.050195	No-change
Peak_101171	chr3	151894197	151894506	20.1991	0.575191	0.566622	1.01512	0.310047	NA	No-change
Peak_101172	chr3	151901137	151901427	18.9975	0.527707	0.61139	0.863127	0.388068	NA	No-change
Peak_101173	chr3	151902873	151903239	32.2015	-0.939209	0.441342	-2.12808	0.0333308	NA	No-change
Peak_101174	chr3	151907394	151908127	62.0586	0.875341	0.347242	2.52084	0.0117076	0.116814	No-change
Peak_101175	chr3	151914033	151914899	60.8103	-0.193058	0.326782	-0.590784	0.554665	0.821178	No-change
Peak_101176	chr3	151927136	151927836	147.88	0.226954	0.220039	1.03143	0.30234	0.645918	No-change
Peak_101177	chr3	151929715	151930213	51.3004	0.0314961	0.364411	0.0864304	0.931124	0.98009	No-change
Peak_101178	chr3	151941423	151942236	85.0406	-0.00882363	0.283312	-0.0311445	0.975154	0.992943	No-change
Peak_101179	chr3	151943604	151943872	25.8366	-0.507081	0.51289	-0.988674	0.322823	NA	No-change
Peak_10118	chr1	181261451	181262507	184.354	0.202077	0.195306	1.03467	0.300824	0.644503	No-change
Peak_101180	chr3	151986365	151986636	29.0548	-0.274416	0.480805	-0.570743	0.568174	NA	No-change
Peak_101181	chr3	151993102	151993554	30.7548	0.371776	0.456597	0.814231	0.415512	NA	No-change
Peak_101182	chr3	152024119	152024472	23.204	0.431558	0.528864	0.816011	0.414494	NA	No-change
Peak_101183	chr3	152024900	152025660	121.706	0.123629	0.240158	0.514781	0.606706	0.847324	No-change
Peak_101184	chr3	152029032	152030383	243.643	0.0367005	0.173345	0.21172	0.832325	0.945935	No-change
Peak_101185	chr3	152030951	152031623	126.761	0.0433174	0.235818	0.18369	0.854257	0.954186	No-change
Peak_101186	chr3	152032482	152033214	65.5795	0.0914617	0.31569	0.28972	0.77203	0.922918	No-change
Peak_101187	chr3	152066609	152067755	172.209	-0.259988	0.207182	-1.25487	0.209524	0.548776	No-change
Peak_101188	chr3	152075081	152076274	94.9711	-0.0954662	0.262917	-0.363103	0.716528	0.89923	No-change
Peak_101189	chr3	152079054	152079440	25.8171	0.771485	0.530834	1.45334	0.146129	NA	No-change
Peak_10119	chr1	181272651	181273520	223.15	-0.391857	0.178339	-2.19725	0.0280024	0.195316	No-change
Peak_101190	chr3	152089140	152089549	39.3831	-0.0101759	0.400766	-0.0253912	0.979743	NA	No-change
Peak_101191	chr3	152092616	152092927	15.9705	1.63869	0.688887	2.37875	0.0173713	NA	No-change
Peak_101192	chr3	152099837	152100872	152.087	0.383385	0.222125	1.72599	0.0843494	0.355191	No-change
Peak_101193	chr3	152105161	152105867	227.144	0.142045	0.177382	0.800787	0.423255	0.740496	No-change
Peak_101194	chr3	152106034	152107893	287.961	0.297952	0.163318	1.82436	0.0680969	0.318279	No-change
Peak_101195	chr3	152108458	152109410	121.995	-0.0338474	0.236484	-0.143128	0.886189	0.964438	No-change
Peak_101196	chr3	152110893	152111786	205.099	-0.12387	0.187627	-0.660194	0.509129	0.795711	No-change
Peak_101197	chr3	152114234	152114502	20.7561	-0.759212	0.546734	-1.38863	0.164945	NA	No-change
Peak_101198	chr3	152114714	152115295	159.249	-0.3783	0.21124	-1.79085	0.0733176	0.331152	No-change
Peak_101199	chr3	152122776	152123229	34.1136	-0.338259	0.42751	-0.791231	0.428809	NA	No-change
Peak_1012	chr1	33925329	33925777	43.4705	-0.542472	0.384475	-1.41094	0.158262	NA	No-change
Peak_10120	chr1	181273730	181274400	84.5437	0.117383	0.282734	0.415171	0.678017	0.883037	No-change
Peak_101200	chr3	152136151	152136469	25.3476	-0.171887	0.508478	-0.338042	0.735331	NA	No-change
Peak_101201	chr3	152143365	152143757	36.0333	0.516454	0.427108	1.20919	0.22659	NA	No-change
Peak_101202	chr3	152145115	152145657	128.834	-0.359223	0.237468	-1.51272	0.130351	0.440783	No-change
Peak_101203	chr3	152147363	152147686	24.4326	0.219184	0.508505	0.431036	0.666442	NA	No-change
Peak_101204	chr3	152149269	152150269	71.9823	0.544328	0.326321	1.66807	0.095301	0.377872	No-change
Peak_101205	chr3	152151536	152152609	79.4784	0.142643	0.291354	0.489588	0.624426	0.856967	No-change
Peak_101206	chr3	152153248	152154461	142.185	-0.469916	0.22682	-2.07176	0.0382881	0.232741	No-change
Peak_101207	chr3	152165094	152166453	246.025	0.106485	0.17507	0.608239	0.543029	0.815224	No-change
Peak_101208	chr3	152166746	152167880	144.002	0.0153709	0.21792	0.0705345	0.943768	0.982988	No-change
Peak_101209	chr3	152171182	152172283	150.509	-0.402895	0.212701	-1.89419	0.0581997	0.293259	No-change
Peak_10121	chr1	181289405	181289835	25.6365	0.428851	0.505035	0.849151	0.395797	NA	No-change
Peak_101210	chr3	152178827	152179819	151.838	-0.227166	0.218279	-1.04071	0.29801	0.641751	No-change
Peak_101211	chr3	152180968	152181293	27.2731	-0.79062	0.480116	-1.64673	0.099614	NA	No-change
Peak_101212	chr3	152191694	152192914	198.376	0.20895	0.19516	1.07066	0.284323	0.627574	No-change
Peak_101213	chr3	152193452	152194147	226.557	-0.214347	0.187645	-1.1423	0.25333	0.596615	No-change
Peak_101214	chr3	152194264	152194699	43.7662	0.0493998	0.385229	0.128235	0.897963	NA	No-change
Peak_101215	chr3	152197191	152197726	57.1452	0.0682964	0.347966	0.196273	0.844397	0.950558	No-change
Peak_101216	chr3	152207853	152208279	29.3291	1.05407	0.491	2.14679	0.0318102	NA	No-change
Peak_101217	chr3	152208390	152208924	41.4984	0.185323	0.395708	0.468331	0.639548	NA	No-change
Peak_101218	chr3	152209183	152212906	689	0.367071	0.122494	2.99664	0.00272977	0.0472287	No-change
Peak_101219	chr3	152216445	152216939	33.0521	0.235486	0.441754	0.53307	0.593985	NA	No-change
Peak_10122	chr1	181295542	181295937	38.3314	0.282076	0.411451	0.685564	0.492988	NA	No-change
Peak_101220	chr3	152222928	152223467	33.0947	-0.0721661	0.451214	-0.159938	0.87293	NA	No-change
Peak_101221	chr3	152231177	152232096	81.415	-0.0663433	0.282864	-0.234541	0.814565	0.939747	No-change
Peak_101222	chr3	152240267	152241595	97.0245	0.390191	0.263693	1.47972	0.138949	0.454147	No-change
Peak_101223	chr3	152259473	152259994	87.9054	0.0587635	0.275008	0.213679	0.830797	0.945318	No-change
Peak_101224	chr3	152261943	152262843	101.632	0.000531343	0.254991	0.00208377	0.998337	0.999839	No-change
Peak_101225	chr3	152264347	152266992	587.755	0.000637497	0.127832	0.00498701	0.996021	0.999313	No-change
Peak_101226	chr3	152271315	152272224	42.755	0.507027	0.419238	1.2094	0.226509	NA	No-change
Peak_101227	chr3	152273456	152273771	31.5187	0.0375276	0.474095	0.0791563	0.936908	NA	No-change
Peak_101228	chr3	152282145	152282512	36.1757	0.470021	0.430485	1.09184	0.274903	NA	No-change
Peak_101229	chr3	152287906	152288194	26.3653	0.0294148	0.488496	0.0602149	0.951984	NA	No-change
Peak_10123	chr1	181298170	181298677	45.5503	-0.28846	0.373032	-0.773284	0.439354	0.751391	No-change
Peak_101230	chr3	152291625	152292247	38.6707	0.412248	0.411205	1.00254	0.316085	NA	No-change
Peak_101231	chr3	152300151	152301152	122.941	0.506312	0.241708	2.09472	0.0361955	0.225199	No-change
Peak_101232	chr3	152304034	152305400	338.92	-0.286947	0.152388	-1.883	0.0597009	0.297392	No-change
Peak_101233	chr3	152307781	152308138	26.3551	-0.278583	0.493772	-0.564193	0.572623	NA	No-change
Peak_101234	chr3	152308386	152309344	299.366	-0.187195	0.160387	-1.16715	0.243152	0.586328	No-change
Peak_101235	chr3	152315434	152316265	210.015	-0.195729	0.189878	-1.03081	0.302628	0.646065	No-change
Peak_101236	chr3	152339751	152340748	284.208	0.0773981	0.161747	0.478512	0.632286	0.86065	No-change
Peak_101237	chr3	152342335	152342772	25.8457	0.286129	0.498305	0.574206	0.565829	NA	No-change
Peak_101238	chr3	152346133	152347168	321.371	0.275912	0.161117	1.71249	0.086806	0.361061	No-change
Peak_101239	chr3	152351323	152351876	79.2486	0.448924	0.29113	1.542	0.123073	0.429571	No-change
Peak_10124	chr1	181345519	181346146	92.1278	0.29939	0.271422	1.10304	0.270008	0.613763	No-change
Peak_101240	chr3	152355460	152355836	21.029	1.21144	0.611473	1.98118	0.0475706	NA	No-change
Peak_101241	chr3	152394942	152397287	970.228	0.327177	0.103557	3.15938	0.00158107	0.0334301	No-change
Peak_101242	chr3	152401937	152403074	88.0321	0.180445	0.274877	0.656456	0.511531	0.797347	No-change
Peak_101243	chr3	152404792	152405167	49.402	0.00049753	0.358417	0.00138813	0.998892	0.999839	No-change
Peak_101244	chr3	152411014	152411370	26.5547	-0.0290707	0.485704	-0.0598527	0.952273	NA	No-change
Peak_101245	chr3	152418261	152418710	33.7898	0.0500024	0.444752	0.112428	0.910484	NA	No-change
Peak_101246	chr3	152428617	152429114	24.2432	1.08619	0.537278	2.02165	0.043213	NA	No-change
Peak_101247	chr3	152460531	152461174	45.5413	0.155811	0.385024	0.40468	0.685713	0.886013	No-change
Peak_101248	chr3	152465292	152465919	53.9921	-0.397889	0.343129	-1.15959	0.246216	0.589629	No-change
Peak_101249	chr3	152466476	152467264	58.8932	-0.0539251	0.334906	-0.161016	0.872081	0.959974	No-change
Peak_10125	chr1	181352038	181354158	319.875	0.367236	0.158431	2.31796	0.0204516	0.162947	No-change
Peak_101250	chr3	152469293	152470304	82.4481	0.218238	0.282448	0.772667	0.43972	0.751655	No-change
Peak_101251	chr3	152471223	152471877	56.9783	0.277584	0.353171	0.785974	0.431883	0.746506	No-change
Peak_101252	chr3	152474545	152475153	83.4771	0.301414	0.280877	1.07312	0.283218	0.62647	No-change
Peak_101253	chr3	152477583	152479535	519.666	0.0215665	0.124739	0.172893	0.862736	0.956973	No-change
Peak_101254	chr3	152480937	152481421	30.9191	0.253628	0.455317	0.557036	0.577503	NA	No-change
Peak_101255	chr3	152482504	152482791	18.626	0.712211	0.594611	1.19778	0.231004	NA	No-change
Peak_101256	chr3	152483784	152484633	61.5753	-0.324708	0.322639	-1.00641	0.314218	0.656586	No-change
Peak_101257	chr3	152488511	152489398	90.6211	0.259998	0.279305	0.930875	0.351918	0.687111	No-change
Peak_101258	chr3	152489765	152490337	66.0849	0.330083	0.316358	1.04339	0.29677	0.640504	No-change
Peak_101259	chr3	152492155	152492582	43.7472	0.0031361	0.388213	0.00807831	0.993555	NA	No-change
Peak_10126	chr1	181368590	181369073	33.0629	-0.256158	0.434351	-0.58975	0.555358	NA	No-change
Peak_101260	chr3	152493641	152494088	38.5372	-1.00781	0.417193	-2.4157	0.015705	NA	No-change
Peak_101261	chr3	152494435	152495415	177.12	-0.10038	0.207807	-0.483045	0.629064	0.859149	No-change
Peak_101262	chr3	152500475	152500809	24.9677	0.357071	0.509733	0.700506	0.483611	NA	No-change
Peak_101263	chr3	152507936	152508312	34.9799	-0.494615	0.447353	-1.10565	0.268879	NA	No-change
Peak_101264	chr3	152517078	152517499	39.2122	0.0282464	0.403794	0.0699526	0.944231	NA	No-change
Peak_101265	chr3	152535245	152535752	52.9826	-0.00244439	0.376707	-0.00648883	0.994823	0.998905	No-change
Peak_101266	chr3	152542314	152542864	46.572	0.132084	0.370417	0.356581	0.721405	0.901289	No-change
Peak_101267	chr3	152557654	152558303	47.3022	0.610437	0.385627	1.58297	0.113428	0.412193	No-change
Peak_101268	chr3	152568549	152569482	97.6901	0.134919	0.267675	0.504041	0.614232	0.851418	No-change
Peak_101269	chr3	152579008	152579687	45.6916	0.438112	0.37811	1.15869	0.246583	0.589944	No-change
Peak_10127	chr1	181369823	181370078	18.295	0.550685	0.60947	0.903546	0.366236	NA	No-change
Peak_101270	chr3	152580174	152580501	20.7447	0.636492	0.564903	1.12673	0.259858	NA	No-change
Peak_101271	chr3	152593387	152593698	25.485	0.410326	0.503231	0.815382	0.414853	NA	No-change
Peak_101272	chr3	152605931	152606622	54.5605	0.73873	0.377612	1.95632	0.0504274	0.271032	No-change
Peak_101273	chr3	152622814	152623394	59.0905	-0.114705	0.341526	-0.33586	0.736976	0.907735	No-change
Peak_101274	chr3	152666886	152668332	367.652	0.000202667	0.144685	0.00140075	0.998882	0.999839	No-change
Peak_101275	chr3	152677665	152678084	35.5381	0.304775	0.43824	0.695452	0.486772	NA	No-change
Peak_101276	chr3	152678914	152679438	49.5423	0.465398	0.36353	1.28022	0.200469	0.537596	No-change
Peak_101277	chr3	152689257	152689574	23.725	0.227696	0.524172	0.434391	0.664004	NA	No-change
Peak_101278	chr3	152699139	152699707	81.7147	0.523385	0.287032	1.82344	0.0682373	0.318715	No-change
Peak_101279	chr3	152702460	152702837	33.7669	0.109777	0.436151	0.251694	0.801277	NA	No-change
Peak_10128	chr1	181374695	181375781	136.258	0.404946	0.23905	1.69398	0.0902684	0.367844	No-change
Peak_101280	chr3	152713922	152714767	218.824	0.346683	0.181007	1.9153	0.0554543	0.285324	No-change
Peak_101281	chr3	152726944	152727367	58.4161	-0.429287	0.333115	-1.28871	0.197501	0.533818	No-change
Peak_101282	chr3	152737185	152737600	43.8373	-0.00195435	0.433442	-0.0045089	0.996402	NA	No-change
Peak_101283	chr3	152757654	152758088	30.4095	-1.34837	0.481128	-2.80252	0.00507054	NA	No-change
Peak_101284	chr3	152763049	152764016	176.656	-0.075539	0.197681	-0.382126	0.702368	0.893053	No-change
Peak_101285	chr3	152764908	152765338	35.8622	0.50415	0.429802	1.17298	0.240803	NA	No-change
Peak_101286	chr3	152783701	152784513	223.979	0.249256	0.180964	1.37738	0.168396	0.496004	No-change
Peak_101287	chr3	152797243	152797912	192.411	-0.0887311	0.192145	-0.461793	0.64423	0.86615	No-change
Peak_101288	chr3	152800002	152800399	40.1019	0.0409124	0.400267	0.102213	0.918588	NA	No-change
Peak_101289	chr3	152813943	152814233	27.9625	-0.174423	0.475796	-0.366593	0.713923	NA	No-change
Peak_10129	chr1	181379554	181380072	66.2753	0.0591367	0.311426	0.18989	0.849395	0.952476	No-change
Peak_101290	chr3	152821224	152821627	45.5464	0.0674461	0.376661	0.179063	0.857888	0.955364	No-change
Peak_101291	chr3	152823896	152824232	22.3135	0.905671	0.550598	1.64488	0.0999937	NA	No-change
Peak_101292	chr3	152829451	152829973	39.0279	0.0678243	0.403238	0.168199	0.866427	NA	No-change
Peak_101293	chr3	152841938	152842251	25.5176	-0.636467	0.493216	-1.29044	0.196897	NA	No-change
Peak_101294	chr3	152854996	152855793	102.471	0.244667	0.263798	0.927476	0.35368	0.688354	No-change
Peak_101295	chr3	152855957	152856454	38.1685	-0.154704	0.415167	-0.372631	0.709423	NA	No-change
Peak_101296	chr3	152862035	152862366	28.672	0.255798	0.478287	0.534822	0.592773	NA	No-change
Peak_101297	chr3	152865506	152865803	25.8536	0.366874	0.512929	0.715253	0.474453	NA	No-change
Peak_101298	chr3	152867737	152868661	333.284	-0.200768	0.150648	-1.3327	0.18263	0.515591	No-change
Peak_101299	chr3	152907574	152907993	36.9304	-0.201756	0.413134	-0.488355	0.625298	NA	No-change
Peak_1013	chr1	33938190	33938548	22.4732	1.4573	0.571615	2.54945	0.0107894	NA	No-change
Peak_10130	chr1	181382472	181383478	150.874	0.119652	0.230692	0.518668	0.603993	0.846056	No-change
Peak_101300	chr3	152923585	152924962	94.0518	-0.0359957	0.265384	-0.135636	0.892109	0.966177	No-change
Peak_101301	chr3	152925438	152926862	205.184	0.633187	0.187566	3.37581	0.000735974	0.0203482	No-change
Peak_101302	chr3	152928150	152930130	176.456	0.313964	0.200022	1.56965	0.116497	0.418247	No-change
Peak_101303	chr3	152947053	152947519	43.9364	1.07685	0.409965	2.62669	0.00862192	NA	No-change
Peak_101304	chr3	152955998	152956620	33.7315	0.989204	0.455751	2.17049	0.0299697	NA	No-change
Peak_101305	chr3	152958284	152958709	37.2419	0.541212	0.418917	1.29193	0.196381	NA	No-change
Peak_101306	chr3	152961954	152962285	32.461	-0.117978	0.483144	-0.244188	0.807085	NA	No-change
Peak_101307	chr3	152975001	152975602	136.059	-0.244655	0.247357	-0.989077	0.322626	0.663249	No-change
Peak_101308	chr3	152979381	152980016	164.035	0.0309758	0.205605	0.150657	0.880246	0.962714	No-change
Peak_101309	chr3	152980421	152982474	412.906	0.0148701	0.140469	0.10586	0.915693	0.974078	No-change
Peak_10131	chr1	181393060	181394078	83.8835	-0.294562	0.277437	-1.06172	0.288361	0.632139	No-change
Peak_101310	chr3	152996080	152996508	38.1602	0.108166	0.418447	0.258495	0.796025	NA	No-change
Peak_101311	chr3	153017657	153018481	132.526	0.42959	0.228822	1.8774	0.0604639	0.299413	No-change
Peak_101312	chr3	153044935	153045293	19.3277	0.576364	0.58182	0.990623	0.32187	NA	No-change
Peak_101313	chr3	153051499	153051978	37.0476	0.876944	0.439694	1.99444	0.046104	NA	No-change
Peak_101314	chr3	153074832	153075336	37.2527	0.486722	0.426898	1.14014	0.254229	NA	No-change
Peak_101315	chr3	153077677	153078005	20.2069	0.167783	0.563876	0.297554	0.766044	NA	No-change
Peak_101316	chr3	153084825	153085491	42.4144	-0.189612	0.393848	-0.481436	0.630207	NA	No-change
Peak_101317	chr3	153104461	153104866	29.3581	-0.514426	0.466834	-1.10195	0.270485	NA	No-change
Peak_101318	chr3	153113168	153113507	27.6129	0.157396	0.490887	0.320636	0.748486	NA	No-change
Peak_101319	chr3	153130758	153131274	35.166	-0.298371	0.423364	-0.704763	0.480958	NA	No-change
Peak_10132	chr1	181426144	181426491	27.2712	-0.326981	0.480025	-0.681174	0.495761	NA	No-change
Peak_101320	chr3	153140667	153141340	46.8128	0.316597	0.396738	0.798	0.42487	0.741701	No-change
Peak_101321	chr3	153148836	153149406	138.568	0.0490701	0.222626	0.220415	0.825548	0.943494	No-change
Peak_101322	chr3	153161555	153162051	46.0426	0.101731	0.377448	0.269524	0.787527	0.928835	No-change
Peak_101323	chr3	153162788	153163189	30.0557	0.446842	0.485148	0.921043	0.357028	NA	No-change
Peak_101324	chr3	153208192	153208472	25.3297	-0.33217	0.495116	-0.670894	0.502288	NA	No-change
Peak_101325	chr3	153223144	153223377	15.283	0.631188	0.651704	0.968519	0.332785	NA	No-change
Peak_101326	chr3	153229252	153229595	36.7632	-0.217687	0.413728	-0.52616	0.598777	NA	No-change
Peak_101327	chr3	153240385	153240950	43.219	-0.0793314	0.389024	-0.203924	0.838413	NA	No-change
Peak_101328	chr3	153242581	153242891	28.2773	-0.351199	0.485653	-0.723147	0.469589	NA	No-change
Peak_101329	chr3	153250540	153251030	74.8992	0.0582613	0.294554	0.197795	0.843205	0.950097	No-change
Peak_10133	chr1	181435751	181436119	26.7086	0.142947	0.487375	0.2933	0.769293	NA	No-change
Peak_101330	chr3	153251604	153251994	29.5225	0.763746	0.476515	1.60277	0.108984	NA	No-change
Peak_101331	chr3	153252454	153252791	27.807	-1.1198	0.478638	-2.33956	0.0193064	NA	No-change
Peak_101332	chr3	153253291	153254047	81.1783	0.229762	0.295336	0.777969	0.436587	0.749623	No-change
Peak_101333	chr3	153260470	153261345	81.0558	-0.153897	0.28183	-0.546064	0.585022	0.83664	No-change
Peak_101334	chr3	153277308	153277984	105.1	-0.155099	0.256578	-0.60449	0.545518	0.816384	No-change
Peak_101335	chr3	153279140	153279697	98.0373	-0.0812221	0.268191	-0.302851	0.762003	0.919109	No-change
Peak_101336	chr3	153284968	153286424	299.369	0.559358	0.159719	3.50213	0.000461561	0.0149324	No-change
Peak_101337	chr3	153288746	153289341	63.2131	-0.440175	0.333695	-1.3191	0.187137	0.521365	No-change
Peak_101338	chr3	153301495	153302241	102.226	0.858715	0.262431	3.27216	0.0010673	0.0259263	No-change
Peak_101339	chr3	153305605	153305983	24.4079	0.645889	0.52189	1.2376	0.215866	NA	No-change
Peak_10134	chr1	181439552	181440364	93.9307	-0.390142	0.262281	-1.4875	0.136884	0.451157	No-change
Peak_101340	chr3	153317996	153318486	40.9509	0.200034	0.399386	0.500854	0.616474	NA	No-change
Peak_101341	chr3	153334490	153335003	42.3841	0.241931	0.393593	0.614673	0.53877	NA	No-change
Peak_101342	chr3	153348811	153349123	20.014	0.877065	0.580926	1.50977	0.131102	NA	No-change
Peak_101343	chr3	153370815	153371559	144.736	-0.365568	0.214363	-1.70537	0.0881262	0.363656	No-change
Peak_101344	chr3	153378735	153379238	31.9378	0.873225	0.466933	1.87013	0.061466	NA	No-change
Peak_101345	chr3	153385701	153386448	51.0262	-0.189517	0.35664	-0.531397	0.595144	0.841474	No-change
Peak_101346	chr3	153391383	153392307	265.183	-0.0403005	0.165745	-0.243148	0.80789	0.937142	No-change
Peak_101347	chr3	153394286	153394619	26.6966	-0.390855	0.499377	-0.782686	0.433812	NA	No-change
Peak_101348	chr3	153399746	153400792	96.9342	0.130587	0.276075	0.473014	0.636203	0.862243	No-change
Peak_101349	chr3	153416863	153417262	37.8255	0.191684	0.420511	0.455836	0.648508	NA	No-change
Peak_10135	chr1	181445680	181446000	26.2029	0.24153	0.497099	0.48588	0.627053	NA	No-change
Peak_101350	chr3	153421291	153422567	142.203	0.454126	0.223074	2.03576	0.0417744	0.24382	No-change
Peak_101351	chr3	153424770	153425390	47.6353	0.409368	0.374688	1.09256	0.274588	0.618449	No-change
Peak_101352	chr3	153441366	153442023	100.312	-0.120212	0.279528	-0.430055	0.667156	0.87767	No-change
Peak_101353	chr3	153447453	153447753	18.0666	1.7083	0.654964	2.60823	0.00910106	NA	No-change
Peak_101354	chr3	153468848	153469382	76.3673	-0.533682	0.291634	-1.82997	0.0672541	0.316075	No-change
Peak_101355	chr3	153490415	153491920	108.583	0.24409	0.253759	0.961895	0.336102	0.674627	No-change
Peak_101356	chr3	153501470	153501884	38.1868	0.0570746	0.421329	0.135463	0.892246	NA	No-change
Peak_101357	chr3	153509349	153510098	80.7488	-0.091801	0.287742	-0.319039	0.749697	0.913556	No-change
Peak_101358	chr3	153510962	153511975	141.383	0.0767228	0.221885	0.345777	0.729511	0.904511	No-change
Peak_101359	chr3	153548986	153549511	31.6675	-1.00966	0.447146	-2.258	0.0239454	NA	No-change
Peak_10136	chr1	181447637	181448401	50.8335	-1.08618	0.369626	-2.9386	0.00329703	0.053194	No-change
Peak_101360	chr3	153562392	153563141	49.4034	0.0850384	0.379805	0.2239	0.822835	0.942926	No-change
Peak_101361	chr3	153574007	153574347	28.1649	-0.298585	0.482252	-0.619149	0.535818	NA	No-change
Peak_101362	chr3	153580695	153581590	100.379	0.352299	0.271408	1.29804	0.194273	0.529811	No-change
Peak_101363	chr3	153581943	153582736	110.735	-0.0385026	0.25566	-0.150601	0.880291	0.962714	No-change
Peak_101364	chr3	153584967	153585317	24.5963	0.156247	0.50915	0.306878	0.758937	NA	No-change
Peak_101365	chr3	153586310	153587131	112.001	0.250015	0.252999	0.988205	0.323052	0.663556	No-change
Peak_101366	chr3	153587738	153588730	103.844	0.25997	0.254348	1.0221	0.306732	0.649936	No-change
Peak_101367	chr3	153599280	153599859	39.358	0.726169	0.415468	1.74783	0.080493	NA	No-change
Peak_101368	chr3	153605267	153606197	260.611	-0.248326	0.167497	-1.48257	0.138189	0.453105	No-change
Peak_101369	chr3	153616504	153617221	53.4653	0.0656402	0.348867	0.188153	0.850757	0.95296	No-change
Peak_10137	chr1	181465053	181465729	61.166	0.289977	0.326123	0.889166	0.373914	0.704264	No-change
Peak_101370	chr3	153632033	153632581	41.888	0.0625875	0.405562	0.154323	0.877355	NA	No-change
Peak_101371	chr3	153655061	153655455	31.4424	0.429962	0.456766	0.941318	0.346542	NA	No-change
Peak_101372	chr3	153658318	153658878	67.7368	-0.0631439	0.31608	-0.199772	0.841659	0.949629	No-change
Peak_101373	chr3	153668546	153669216	47.4671	-0.201741	0.365805	-0.551498	0.581292	0.834361	No-change
Peak_101374	chr3	153671505	153671838	28.3174	-0.206432	0.471374	-0.437937	0.661432	NA	No-change
Peak_101375	chr3	153674787	153675602	233.349	-0.308619	0.173231	-1.78155	0.0748227	0.334503	No-change
Peak_101376	chr3	153675845	153676438	57.653	0.272517	0.335324	0.812698	0.416391	0.735196	No-change
Peak_101377	chr3	153677360	153677897	32.5581	-0.436149	0.45211	-0.964697	0.334697	NA	No-change
Peak_101378	chr3	153689958	153691024	374.178	-0.502281	0.146876	-3.41977	0.000626734	0.018354	No-change
Peak_101379	chr3	153691611	153692148	35.8805	-0.408419	0.416775	-0.97995	0.327111	NA	No-change
Peak_10138	chr1	181505175	181505710	32.0088	0.27639	0.451465	0.612206	0.540401	NA	No-change
Peak_101380	chr3	153692166	153693481	141.997	-0.138154	0.222688	-0.620396	0.534997	0.810863	No-change
Peak_101381	chr3	153697357	153697827	53.4197	0.143821	0.355052	0.40507	0.685426	0.885928	No-change
Peak_101382	chr3	153699606	153699970	32.5461	0.129984	0.448387	0.289892	0.771899	NA	No-change
Peak_101383	chr3	153701710	153703091	258.371	-0.218273	0.174031	-1.25422	0.209762	0.549023	No-change
Peak_101384	chr3	153705561	153706136	51.4954	0.43767	0.358936	1.21935	0.22271	0.563762	No-change
Peak_101385	chr3	153716450	153716900	38.3319	0.175243	0.409477	0.427968	0.668675	NA	No-change
Peak_101386	chr3	153719870	153720438	51.6788	-0.107059	0.352844	-0.303416	0.761573	0.918956	No-change
Peak_101387	chr3	153724277	153725680	602.009	-0.126667	0.123403	-1.02645	0.304681	0.648027	No-change
Peak_101388	chr3	153732070	153732518	39.5623	0.207953	0.404437	0.51418	0.607126	NA	No-change
Peak_101389	chr3	153734713	153735283	65.2027	0.32686	0.318342	1.02676	0.304535	0.64796	No-change
Peak_10139	chr1	181511325	181511764	49.2678	-0.340758	0.360806	-0.944437	0.344946	0.682018	No-change
Peak_101390	chr3	153736688	153737136	40.4331	0.524388	0.412166	1.27227	0.203276	NA	No-change
Peak_101391	chr3	153738391	153738901	49.5891	0.133003	0.361788	0.367627	0.713151	0.897562	No-change
Peak_101392	chr3	153742021	153742485	32.862	0.347177	0.441655	0.786082	0.431819	NA	No-change
Peak_101393	chr3	153745500	153747622	314.214	0.485151	0.157624	3.07791	0.00208461	0.0397324	No-change
Peak_101394	chr3	153755708	153756832	112.448	0.500365	0.24581	2.03558	0.0417927	0.243869	No-change
Peak_101395	chr3	153757649	153758239	45.7523	0.123109	0.387844	0.317419	0.750926	0.913935	No-change
Peak_101396	chr3	153762678	153762986	21.5995	0.0620043	0.54896	0.112949	0.910071	NA	No-change
Peak_101397	chr3	153765943	153766412	57.3416	-0.715267	0.347159	-2.06034	0.0393658	0.23616	No-change
Peak_101398	chr3	153770552	153771084	56.0458	0.12707	0.343872	0.369529	0.711734	0.89703	No-change
Peak_101399	chr3	153777186	153777465	21.7959	0.27058	0.538975	0.502028	0.615648	NA	No-change
Peak_1014	chr1	33944868	33945526	84.2072	-0.113382	0.28577	-0.396761	0.691544	0.8879	No-change
Peak_10140	chr1	181523805	181524225	37.4832	-0.656298	0.411876	-1.59344	0.111062	NA	No-change
Peak_101400	chr3	153782546	153782909	31.2843	0.348585	0.452511	0.770334	0.441102	NA	No-change
Peak_101401	chr3	153784005	153784549	37.9464	0.642827	0.417592	1.53937	0.123714	NA	No-change
Peak_101402	chr3	153788972	153789268	24.076	0.0970129	0.515284	0.188271	0.850665	NA	No-change
Peak_101403	chr3	153791759	153792412	50.291	-0.994921	0.368992	-2.69632	0.00701104	0.0854443	No-change
Peak_101404	chr3	153806157	153806797	117.181	0.63647	0.243105	2.61808	0.0088425	0.0983214	No-change
Peak_101405	chr3	153812184	153812506	19.3043	0.91347	0.59698	1.53015	0.125979	NA	No-change
Peak_101406	chr3	153817455	153818285	84.5803	-0.171077	0.279261	-0.612607	0.540136	0.813721	No-change
Peak_101407	chr3	153831130	153832430	106.369	-0.271997	0.250605	-1.08536	0.277761	0.621785	No-change
Peak_101408	chr3	153835596	153836111	76.9493	0.162849	0.298021	0.546436	0.584767	0.836514	No-change
Peak_101409	chr3	153849312	153850020	88.583	0.106194	0.279911	0.379385	0.704402	0.894137	No-change
Peak_10141	chr1	181545299	181545927	99.6534	0.374927	0.262594	1.42778	0.153354	0.476475	No-change
Peak_101410	chr3	153885439	153886620	140.57	-0.0405463	0.24996	-0.162211	0.87114	0.959699	No-change
Peak_101411	chr3	153900566	153901131	43.6086	0.224586	0.391871	0.573111	0.56657	NA	No-change
Peak_101412	chr3	153901951	153903086	65.1734	0.172118	0.342889	0.501964	0.615693	0.852325	No-change
Peak_101413	chr3	153904263	153907207	416.054	-0.290298	0.141382	-2.05329	0.0400445	0.238452	No-change
Peak_101414	chr3	153908569	153910950	133.282	0.164741	0.230108	0.715928	0.474036	0.773732	No-change
Peak_101415	chr3	153912269	153914181	428.065	0.193852	0.140505	1.37968	0.167686	0.494853	No-change
Peak_101416	chr3	153917155	153917656	51.8822	-0.0992213	0.357019	-0.277916	0.781077	0.926285	No-change
Peak_101417	chr3	153939957	153940467	46.1723	0.287707	0.387436	0.742594	0.457728	0.763347	No-change
Peak_101418	chr3	153943760	153945283	946.898	-0.0996522	0.113584	-0.877343	0.3803	0.709357	No-change
Peak_101419	chr3	153961835	153962360	39.7233	0.85896	0.422126	2.03484	0.0418665	NA	No-change
Peak_10142	chr1	181546587	181546870	23.8689	0.417325	0.532951	0.783046	0.4336	NA	No-change
Peak_101420	chr3	153964878	153965797	57.0641	0.179004	0.360151	0.497024	0.619172	0.85422	No-change
Peak_101421	chr3	153968573	153968903	44.2865	0.0828128	0.381699	0.216958	0.828241	NA	No-change
Peak_101422	chr3	153972751	153974228	219.143	0.36027	0.180232	1.99893	0.0456162	0.255948	No-change
Peak_101423	chr3	153974339	153975516	114.002	-0.0813201	0.247452	-0.32863	0.742435	0.910349	No-change
Peak_101424	chr3	153984350	153985227	78.8997	0.544578	0.300893	1.80987	0.0703158	0.323725	No-change
Peak_101425	chr3	153988140	153988385	17.0428	0.501125	0.613472	0.816868	0.414004	NA	No-change
Peak_101426	chr3	153996777	153997136	19.3336	0.799775	0.600627	1.33157	0.183002	NA	No-change
Peak_101427	chr3	153997244	153997682	29.398	0.38805	0.505871	0.767092	0.443027	NA	No-change
Peak_101428	chr3	154040272	154040513	19.8658	0.746708	0.583526	1.27965	0.200669	NA	No-change
Peak_101429	chr3	154052970	154053838	151.021	0.29837	0.227649	1.31066	0.189973	0.524741	No-change
Peak_10143	chr1	181552160	181553300	108.456	-0.0797596	0.246746	-0.323246	0.746509	0.912174	No-change
Peak_101430	chr3	154057279	154057740	31.4604	-0.284479	0.44838	-0.634459	0.525781	NA	No-change
Peak_101431	chr3	154082177	154083287	161.365	0.453586	0.213367	2.12585	0.033516	0.21595	No-change
Peak_101432	chr3	154083461	154083984	36.9507	0.071126	0.42775	0.166279	0.867937	NA	No-change
Peak_101433	chr3	154089377	154089758	34.9769	0.208121	0.426292	0.488212	0.625399	NA	No-change
Peak_101434	chr3	154091242	154091716	31.9692	0.942364	0.462666	2.03681	0.0416689	NA	No-change
Peak_101435	chr3	154092446	154093254	68.7423	-0.253041	0.307228	-0.823627	0.410152	0.731069	No-change
Peak_101436	chr3	154093480	154094159	95.637	-0.093909	0.263109	-0.356921	0.721151	0.901186	No-change
Peak_101437	chr3	154094775	154095060	28.8777	-0.727187	0.474785	-1.53161	0.125618	NA	No-change
Peak_101438	chr3	154113062	154113564	34.4876	-0.069887	0.435278	-0.160557	0.872442	NA	No-change
Peak_101439	chr3	154118999	154119400	30.0672	0.804469	0.483661	1.66329	0.0962541	NA	No-change
Peak_10144	chr1	181560941	181562329	171.82	0.0280279	0.20402	0.137378	0.890732	0.965688	No-change
Peak_101440	chr3	154125195	154126404	78.6206	-1.03821	0.293647	-3.53558	0.000406874	0.0137315	No-change
Peak_101441	chr3	154139171	154139475	20.3724	0.596724	0.566194	1.05392	0.291919	NA	No-change
Peak_101442	chr3	154148425	154149130	49.7486	0.22578	0.360948	0.625519	0.531631	0.808849	No-change
Peak_101443	chr3	154173257	154174562	367.222	0.0568409	0.152734	0.372156	0.709776	0.896091	No-change
Peak_101444	chr3	154185096	154185625	31.3474	0.414465	0.505877	0.8193	0.412615	NA	No-change
Peak_101445	chr3	154187227	154187591	23.6988	0.577422	0.538816	1.07165	0.283877	NA	No-change
Peak_101446	chr3	154188843	154189255	31.7809	0.327861	0.459055	0.714207	0.475099	NA	No-change
Peak_101447	chr3	154192284	154193771	248.602	0.0679659	0.169987	0.39983	0.689282	0.887221	No-change
Peak_101448	chr3	154200643	154201018	22.5064	0.444754	0.537702	0.82714	0.408158	NA	No-change
Peak_101449	chr3	154209031	154211172	391.623	0.22935	0.14118	1.62453	0.104263	0.395388	No-change
Peak_10145	chr1	181576351	181576634	20.0709	-0.467523	0.574129	-0.814316	0.415464	NA	No-change
Peak_101450	chr3	154226270	154226734	57.3581	-0.0298118	0.356296	-0.0836716	0.933318	0.980553	No-change
Peak_101451	chr3	154269656	154270255	116.197	-0.215308	0.239991	-0.897148	0.36964	0.701323	No-change
Peak_101452	chr3	154285079	154285789	56.1055	-0.0533171	0.351843	-0.151537	0.879552	0.962481	No-change
Peak_101453	chr3	154305245	154305809	40.5623	0.481314	0.408858	1.17722	0.239109	NA	No-change
Peak_101454	chr3	154317807	154318189	37.6245	0.0703693	0.412064	0.170773	0.864402	NA	No-change
Peak_101455	chr3	154325808	154326369	75.7621	-0.230752	0.293012	-0.787516	0.43098	0.745927	No-change
Peak_101456	chr3	154327466	154328989	244.441	0.19673	0.175244	1.1226	0.261606	0.605135	No-change
Peak_101457	chr3	154329316	154331145	328.796	0.0672619	0.151606	0.443662	0.657287	0.873004	No-change
Peak_101458	chr3	154331477	154332710	181.032	-0.0824463	0.197136	-0.41822	0.675786	0.881933	No-change
Peak_101459	chr3	154333122	154334461	106.776	0.04281	0.257564	0.166211	0.867991	0.958592	No-change
Peak_10146	chr1	181583201	181583583	32.5295	0.445493	0.4517	0.986257	0.324007	NA	No-change
Peak_101460	chr3	154351068	154352184	108.854	0.135673	0.255567	0.53087	0.595509	0.841696	No-change
Peak_101461	chr3	154364530	154365288	117.476	-0.0636423	0.257593	-0.247065	0.804858	0.935756	No-change
Peak_101462	chr3	154380449	154381293	106.578	0.344056	0.262359	1.31139	0.189726	0.524422	No-change
Peak_101463	chr3	154381361	154382184	72.5238	0.130553	0.333183	0.391837	0.695178	0.889481	No-change
Peak_101464	chr3	154385748	154386276	53.2931	-0.209447	0.346996	-0.6036	0.54611	0.816599	No-change
Peak_101465	chr3	154401749	154402690	173.01	-0.0214272	0.198486	-0.107953	0.914033	0.97364	No-change
Peak_101466	chr3	154412025	154412764	104.693	-0.504131	0.251096	-2.00772	0.0446728	0.252728	No-change
Peak_101467	chr3	154440766	154441337	56.7816	0.268316	0.338932	0.791653	0.428563	0.744223	No-change
Peak_101468	chr3	154467634	154468194	38.1489	0.217181	0.410209	0.529442	0.596499	NA	No-change
Peak_101469	chr3	154472456	154472769	23.4109	0.0954638	0.552407	0.172814	0.862797	NA	No-change
Peak_10147	chr1	181616098	181616564	69.8269	-0.502072	0.304941	-1.64645	0.0996703	0.386707	No-change
Peak_101470	chr3	154477737	154478098	24.2519	0.896609	0.531012	1.68849	0.0913171	NA	No-change
Peak_101471	chr3	154526501	154527001	60.4797	-0.244237	0.326839	-0.747269	0.454901	0.761487	No-change
Peak_101472	chr3	154540495	154541003	63.4774	-0.227008	0.32219	-0.704578	0.481073	0.777994	No-change
Peak_101473	chr3	154547458	154549344	222.103	0.275224	0.185319	1.48514	0.137508	0.451987	No-change
Peak_101474	chr3	154570740	154571473	48.92	-0.238549	0.364963	-0.653625	0.513353	0.798775	No-change
Peak_101475	chr3	154572373	154572783	49.7131	0.473606	0.364153	1.30057	0.193406	0.528967	No-change
Peak_101476	chr3	154596224	154598059	717.983	0.197392	0.111645	1.76804	0.0770543	0.339332	No-change
Peak_101477	chr3	154601459	154601891	30.5754	0.631124	0.464317	1.35925	0.174066	NA	No-change
Peak_101478	chr3	154602050	154603072	62.7388	1.04586	0.346071	3.02209	0.00251034	0.0446702	No-change
Peak_101479	chr3	154634793	154635133	32.0325	-0.360234	0.446124	-0.807475	0.419393	NA	No-change
Peak_10148	chr1	181619661	181620178	43.2168	0.834061	0.396926	2.1013	0.0356147	NA	No-change
Peak_101480	chr3	154638986	154639347	25.8475	0.128721	0.497562	0.258703	0.795865	NA	No-change
Peak_101481	chr3	154646736	154647522	63.636	0.423878	0.323774	1.30918	0.190474	0.525255	No-change
Peak_101482	chr3	154652903	154654038	119.472	0.161238	0.24378	0.661408	0.508351	0.795351	No-change
Peak_101483	chr3	154654784	154655108	24.1045	0.17708	0.537699	0.329329	0.741907	NA	No-change
Peak_101484	chr3	154663866	154664801	147.178	-0.0194781	0.217286	-0.0896426	0.928571	0.97883	No-change
Peak_101485	chr3	154667511	154668384	183.717	0.104239	0.197981	0.526511	0.598533	0.843458	No-change
Peak_101486	chr3	154673294	154673926	65.739	0.284384	0.314978	0.902871	0.366595	0.699262	No-change
Peak_101487	chr3	154675296	154675652	28.6801	-0.239867	0.470456	-0.509861	0.610149	NA	No-change
Peak_101488	chr3	154679577	154680058	38.5388	0.0292897	0.416264	0.0703633	0.943904	NA	No-change
Peak_101489	chr3	154692235	154692766	47.2769	-0.302008	0.386511	-0.781371	0.434584	0.748204	No-change
Peak_10149	chr1	181623163	181623966	187.481	-0.113583	0.197343	-0.575561	0.564912	0.826443	No-change
Peak_101490	chr3	154695135	154695967	93.7105	0.367065	0.279418	1.31367	0.188956	0.523398	No-change
Peak_101491	chr3	154700560	154701285	68.2542	-0.429979	0.308507	-1.39374	0.163396	0.489681	No-change
Peak_101492	chr3	154731310	154732011	115.458	0.0294579	0.243302	0.121075	0.903631	0.970244	No-change
Peak_101493	chr3	154754454	154754890	32.9004	-0.91668	0.442377	-2.07217	0.0382495	NA	No-change
Peak_101494	chr3	154763440	154764361	76.5638	-0.580843	0.293206	-1.98101	0.0475905	0.261783	No-change
Peak_101495	chr3	154773716	154773997	16.1713	1.83821	0.720692	2.55061	0.0107533	NA	No-change
Peak_101496	chr3	154774406	154775118	91.4606	0.212061	0.277538	0.764081	0.444819	0.754938	No-change
Peak_101497	chr3	154775239	154775805	31.7705	0.590553	0.47084	1.25425	0.20975	NA	No-change
Peak_101498	chr3	154777705	154778364	57.3183	-0.169855	0.33487	-0.507225	0.611997	0.850444	No-change
Peak_101499	chr3	154779010	154779947	130.054	0.0223935	0.231496	0.0967339	0.922938	0.976382	No-change
Peak_1015	chr1	33946584	33947278	33.9032	1.50476	0.482848	3.11642	0.00183061	NA	No-change
Peak_10150	chr1	181627208	181627555	23.3804	0.0996509	0.519879	0.191681	0.847992	NA	No-change
Peak_101500	chr3	154780791	154781396	105.395	-0.265243	0.256982	-1.03215	0.302004	0.645613	No-change
Peak_101501	chr3	154800646	154801298	47.9628	1.06265	0.385756	2.75471	0.0058744	0.0765145	No-change
Peak_101502	chr3	154806523	154807004	60.5131	-0.177705	0.326288	-0.544626	0.586011	0.837113	No-change
Peak_101503	chr3	154810374	154810824	39.7194	0.0165856	0.40096	0.0413647	0.967005	NA	No-change
Peak_101504	chr3	154811259	154812132	58.5102	0.208442	0.337385	0.617816	0.536696	0.811787	No-change
Peak_101505	chr3	154812880	154813315	46.7447	0.405976	0.374392	1.08436	0.278205	0.622297	No-change
Peak_101506	chr3	154815388	154816090	100.583	-0.0694346	0.259565	-0.267504	0.789081	0.929638	No-change
Peak_101507	chr3	154816633	154817166	107.978	-0.150122	0.249829	-0.600899	0.547907	0.817705	No-change
Peak_101508	chr3	154817646	154818132	44.1193	0.489303	0.38654	1.26585	0.205565	NA	No-change
Peak_101509	chr3	154819686	154820105	44.48	0.367161	0.391205	0.938537	0.347968	NA	No-change
Peak_10151	chr1	181647493	181647843	38.4683	0.61871	0.41511	1.49047	0.1361	NA	No-change
Peak_101510	chr3	154850183	154851201	147.638	0.251712	0.21532	1.16902	0.242397	0.585487	No-change
Peak_101511	chr3	154853307	154853643	31.988	0.340355	0.447906	0.759882	0.447325	NA	No-change
Peak_101512	chr3	154859914	154860239	31.643	0.117761	0.448677	0.262462	0.792965	NA	No-change
Peak_101513	chr3	154863255	154863980	68.3929	0.75625	0.330194	2.29032	0.0220026	0.16975	No-change
Peak_101514	chr3	154879295	154879791	34.4593	-0.303642	0.432394	-0.702235	0.482533	NA	No-change
Peak_101515	chr3	154880393	154881078	203.2	-0.475743	0.185024	-2.57125	0.0101333	0.106435	No-change
Peak_101516	chr3	154881482	154881866	33.3774	0.640155	0.449189	1.42513	0.154118	NA	No-change
Peak_101517	chr3	154885028	154885879	99.1363	0.174475	0.258078	0.676055	0.499006	0.789588	No-change
Peak_101518	chr3	154895249	154895713	44.3232	0.267187	0.39675	0.673438	0.500669	NA	No-change
Peak_101519	chr3	154921156	154921594	25.1622	0.884365	0.553544	1.59764	0.110123	NA	No-change
Peak_10152	chr1	181653120	181653420	21.9786	0.478247	0.548537	0.871859	0.383285	NA	No-change
Peak_101520	chr3	154948334	154948934	32.6717	0.39783	0.451308	0.881506	0.378044	NA	No-change
Peak_101521	chr3	154998762	154999242	31.803	0.859471	0.465381	1.84681	0.0647746	NA	No-change
Peak_101522	chr3	155003181	155003928	60.8532	0.477698	0.343728	1.38976	0.164603	0.491227	No-change
Peak_101523	chr3	155017908	155018193	28.0913	0.0650803	0.499661	0.130249	0.896369	NA	No-change
Peak_101524	chr3	155039523	155039758	18.6275	0.374079	0.584634	0.639852	0.522269	NA	No-change
Peak_101525	chr3	155040458	155040761	17.5596	1.07544	0.636193	1.69044	0.0909443	NA	No-change
Peak_101526	chr3	155092814	155094009	662.524	-0.25369	0.117354	-2.16175	0.0306374	0.205483	No-change
Peak_101527	chr3	155105940	155106259	22.6895	-0.714191	0.541191	-1.31967	0.186947	NA	No-change
Peak_101528	chr3	155119994	155120519	49.8768	1.05147	0.374327	2.80895	0.00497035	0.0686846	No-change
Peak_101529	chr3	155177823	155178149	22.1516	0.787991	0.555003	1.41979	0.155668	NA	No-change
Peak_10153	chr1	181740260	181740627	31.8233	-0.845829	0.454694	-1.86022	0.062855	NA	No-change
Peak_101530	chr3	155234948	155235268	34.637	0.239169	0.431351	0.554465	0.579261	NA	No-change
Peak_101531	chr3	155287329	155287855	86.4635	0.833464	0.29377	2.83713	0.00455214	0.0649492	No-change
Peak_101532	chr3	155314672	155315049	29.8969	0.159893	0.462483	0.345728	0.729547	NA	No-change
Peak_101533	chr3	155356685	155357135	36.0342	0.515956	0.428841	1.20314	0.228922	NA	No-change
Peak_101534	chr3	155411154	155411647	37.2806	0.206479	0.426112	0.484565	0.627985	NA	No-change
Peak_101535	chr3	155450064	155450643	31.0919	0.202253	0.455978	0.443559	0.657361	NA	No-change
Peak_101536	chr3	155487846	155488689	235.697	0.154331	0.189259	0.815446	0.414817	0.733991	No-change
Peak_101537	chr3	155491505	155492019	37.0391	1.19012	0.437189	2.72221	0.00648462	NA	No-change
Peak_101538	chr3	155549819	155550168	32.7201	-0.165647	0.439266	-0.377101	0.706099	NA	No-change
Peak_101539	chr3	155576997	155577587	95.859	-0.344688	0.259848	-1.3265	0.184675	0.518587	No-change
Peak_10154	chr1	181742488	181742886	40.6385	-0.632482	0.39897	-1.58529	0.112901	NA	No-change
Peak_101540	chr3	155744302	155744609	20.7374	0.636784	0.561846	1.13338	0.257056	NA	No-change
Peak_101541	chr3	155745804	155746216	29.546	0.403521	0.479726	0.841149	0.400265	NA	No-change
Peak_101542	chr3	155746654	155747015	40.4738	-0.490764	0.394994	-1.24246	0.214066	NA	No-change
Peak_101543	chr3	155823187	155823575	37.4626	0.274478	0.422193	0.650124	0.515612	NA	No-change
Peak_101544	chr3	155909149	155909509	28.8359	-0.363432	0.464714	-0.782055	0.434183	NA	No-change
Peak_101545	chr3	155911713	155912239	33.3595	1.03549	0.455803	2.2718	0.0230988	NA	No-change
Peak_101546	chr3	155912542	155912932	46.108	-0.0323077	0.382347	-0.0844984	0.93266	0.980465	No-change
Peak_101547	chr3	155940231	155940870	66.0598	0.549315	0.317819	1.72839	0.0839179	0.354255	No-change
Peak_101548	chr3	155965594	155965898	21.4573	0.815827	0.572918	1.42399	0.154451	NA	No-change
Peak_101549	chr3	155993968	155994640	133.51	-0.0597785	0.228961	-0.261086	0.794026	0.931812	No-change
Peak_10155	chr1	181759019	181759454	34.0942	0.020401	0.430728	0.047364	0.962223	NA	No-change
Peak_101550	chr3	156147772	156148192	34.4913	0.0483899	0.439069	0.11021	0.912243	NA	No-change
Peak_101551	chr3	156253296	156254015	100.762	-0.0242089	0.25873	-0.0935681	0.925452	0.977374	No-change
Peak_101552	chr3	156300146	156300645	54.6659	0.12943	0.342374	0.378037	0.705403	0.894501	No-change
Peak_101553	chr3	156303996	156304645	48.7769	-1.44028	0.371827	-3.87354	0.000107268	0.00533539	No-change
Peak_101554	chr3	156353415	156353910	118.195	-0.198586	0.238005	-0.834375	0.40407	0.726557	No-change
Peak_101555	chr3	156353994	156354503	31.9955	0.277392	0.449878	0.616594	0.537503	NA	No-change
Peak_101556	chr3	156355467	156356476	474.346	-0.137052	0.132438	-1.03484	0.300743	0.644483	No-change
Peak_101557	chr3	156372952	156374190	237.224	-0.0836618	0.181158	-0.461817	0.644212	0.86615	No-change
Peak_101558	chr3	156477438	156477945	38.682	0.0949026	0.405417	0.234086	0.814918	NA	No-change
Peak_101559	chr3	156559817	156563250	788.06	-0.0699974	0.108254	-0.646601	0.51789	0.800979	No-change
Peak_10156	chr1	181839462	181840475	108.982	0.139167	0.246492	0.564592	0.572351	0.830255	No-change
Peak_101560	chr3	156564743	156565362	94.966	-0.418137	0.261574	-1.59854	0.109923	0.405747	No-change
Peak_101561	chr3	156689275	156689608	24.4437	-0.363593	0.504613	-0.720537	0.471194	NA	No-change
Peak_101562	chr3	156710309	156710978	103.826	-0.0782102	0.266506	-0.293465	0.769167	0.921922	No-change
Peak_101563	chr3	156745295	156745769	37.2321	-0.171733	0.428408	-0.400863	0.688521	NA	No-change
Peak_101564	chr3	156755167	156755476	29.5311	-0.14666	0.460761	-0.3183	0.750257	NA	No-change
Peak_101565	chr3	156786329	156786574	21.6286	-0.80281	0.538642	-1.49043	0.13611	NA	No-change
Peak_101566	chr3	156871785	156872176	52.2702	-0.632446	0.352898	-1.79215	0.0731093	0.330741	No-change
Peak_101567	chr3	156885123	156885645	50.802	0.159895	0.355343	0.449975	0.652729	0.870749	No-change
Peak_101568	chr3	156886336	156886669	29.733	-0.198421	0.460429	-0.430948	0.666506	NA	No-change
Peak_101569	chr3	156945996	156946333	26.0369	0.0682868	0.496592	0.137511	0.890627	NA	No-change
Peak_10157	chr1	181840853	181843608	863.3	-0.0317243	0.1062	-0.298722	0.765152	0.920056	No-change
Peak_101570	chr3	156947373	156947772	30.7429	-0.156483	0.463478	-0.337628	0.735643	NA	No-change
Peak_101571	chr3	156955202	156956489	70.308	0.369845	0.329353	1.12295	0.26146	0.605048	No-change
Peak_101572	chr3	156973886	156974400	39.4026	-0.0620243	0.403296	-0.153794	0.877772	NA	No-change
Peak_101573	chr3	156977537	156977823	27.2465	0.194824	0.482472	0.403804	0.686357	NA	No-change
Peak_101574	chr3	157013350	157013658	24.0929	0.349089	0.520764	0.670339	0.502641	NA	No-change
Peak_101575	chr3	157027118	157027524	44.299	-0.148827	0.388991	-0.382597	0.702019	NA	No-change
Peak_101576	chr3	157049911	157050241	25.8514	1.03141	0.560697	1.83952	0.0658385	NA	No-change
Peak_101577	chr3	157052275	157052660	34.1099	-0.833881	0.434556	-1.91892	0.054994	NA	No-change
Peak_101578	chr3	157083404	157083749	21.5845	1.15404	0.582256	1.98201	0.0474778	NA	No-change
Peak_101579	chr3	157109377	157109774	62.1026	-0.263607	0.322563	-0.817226	0.413799	0.733339	No-change
Peak_10158	chr1	181845158	181845642	42.3105	0.435711	0.407234	1.06993	0.284652	NA	No-change
Peak_101580	chr3	157115024	157115770	55.3885	0.238702	0.346118	0.689656	0.490411	0.784232	No-change
Peak_101581	chr3	157205131	157205449	35.027	-0.860115	0.423273	-2.03206	0.0421478	NA	No-change
Peak_101582	chr3	157232746	157233069	32.0213	-0.103834	0.452634	-0.2294	0.818558	NA	No-change
Peak_101583	chr3	157255458	157256252	138.048	-0.10878	0.220901	-0.492438	0.62241	0.855764	No-change
Peak_101584	chr3	157274721	157275129	24.5932	0.491331	0.51761	0.949231	0.342503	NA	No-change
Peak_101585	chr3	157320895	157321545	127.236	-0.903655	0.229328	-3.94045	8.13302e-05	0.00436991	No-change
Peak_101586	chr3	157356238	157356556	26.1732	0.00969504	0.495254	0.0195759	0.984382	NA	No-change
Peak_101587	chr3	157371736	157372020	18.102	0.527569	0.599397	0.880166	0.37877	NA	No-change
Peak_101588	chr3	157426783	157427724	135.156	0.310529	0.224122	1.38554	0.165888	0.492928	No-change
Peak_101589	chr3	157482929	157483283	24.1112	0.351406	0.542857	0.647327	0.51742	NA	No-change
Peak_10159	chr1	181848133	181848600	62.0833	0.127081	0.341938	0.371648	0.710155	0.896148	No-change
Peak_101590	chr3	157488872	157489159	18.8272	1.09229	0.640683	1.70488	0.0882169	NA	No-change
Peak_101591	chr3	157513614	157514790	252.013	0.278277	0.181453	1.5336	0.125127	0.432512	No-change
Peak_101592	chr3	157520482	157520888	34.1172	0.259376	0.43895	0.590902	0.554586	NA	No-change
Peak_101593	chr3	157522094	157522451	24.9657	0.780153	0.528834	1.47523	0.14015	NA	No-change
Peak_101594	chr3	157533695	157535283	486.588	0.462893	0.134083	3.4523	0.000555837	0.017012	No-change
Peak_101595	chr3	157535864	157536297	23.8733	1.35654	0.549985	2.4665	0.0136439	NA	No-change
Peak_101596	chr3	157564917	157565592	39.8886	0.440729	0.416053	1.05931	0.289459	NA	No-change
Peak_101597	chr3	157566553	157568291	424.241	0.34285	0.148179	2.31375	0.0206813	0.164047	No-change
Peak_101598	chr3	157593192	157593720	54.8765	0.137784	0.34745	0.396557	0.691694	0.887966	No-change
Peak_101599	chr3	157606982	157607399	25.14	0.711366	0.518657	1.37155	0.170202	NA	No-change
Peak_1016	chr1	33956458	33956857	38.6733	0.145815	0.418081	0.348773	0.727259	NA	No-change
Peak_10160	chr1	181849138	181849582	39.4915	0.468689	0.42142	1.11217	0.266067	NA	No-change
Peak_101600	chr3	157717506	157717970	52.7205	0.144316	0.349186	0.413292	0.679393	0.883429	No-change
Peak_101601	chr3	157739560	157739928	27.9536	-0.615519	0.481326	-1.2788	0.200968	NA	No-change
Peak_101602	chr3	157803446	157803714	25.8606	0.204531	0.509702	0.401276	0.688217	NA	No-change
Peak_101603	chr3	157809865	157810286	46.3001	0.288079	0.414841	0.694432	0.487411	0.782269	No-change
Peak_101604	chr3	157813974	157814296	20.7233	0.434178	0.557951	0.778164	0.436472	NA	No-change
Peak_101605	chr3	157848504	157849284	74.8249	0.140062	0.303402	0.461637	0.644342	0.866237	No-change
Peak_101606	chr3	157866236	157867250	207.307	0.115417	0.186913	0.617488	0.536913	0.811956	No-change
Peak_101607	chr3	157876580	157877199	71.5505	0.239038	0.302741	0.78958	0.429773	0.744992	No-change
Peak_101608	chr3	157924462	157925572	686.004	-0.201579	0.112328	-1.79456	0.0727241	0.329784	No-change
Peak_101609	chr3	157931678	157932503	71.0728	0.190647	0.315696	0.603895	0.545913	0.816539	No-change
Peak_10161	chr1	181852989	181853786	83.482	0.375309	0.281911	1.3313	0.18309	0.516093	No-change
Peak_101610	chr3	157934428	157934784	22.6424	0.650711	0.543847	1.1965	0.231503	NA	No-change
Peak_101611	chr3	157946533	157948251	668.332	0.186732	0.117371	1.59095	0.11162	0.408757	No-change
Peak_101612	chr3	158008188	158009224	69.2741	0.210321	0.308018	0.682821	0.49472	0.786593	No-change
Peak_101613	chr3	158009631	158010332	73.8421	-0.147308	0.294835	-0.499628	0.617337	0.8531	No-change
Peak_101614	chr3	158011709	158012185	33.9108	-0.0528069	0.440767	-0.119807	0.904636	NA	No-change
Peak_101615	chr3	158031129	158032863	477.388	0.16982	0.136179	1.24704	0.212384	0.552086	No-change
Peak_101616	chr3	158036005	158037170	525.286	0.118429	0.128744	0.919882	0.357634	0.691637	No-change
Peak_101617	chr3	158068653	158069109	33.8086	-1.07786	0.434029	-2.48338	0.0130142	NA	No-change
Peak_101618	chr3	158105533	158105845	20.5541	0.312348	0.556276	0.561498	0.574458	NA	No-change
Peak_101619	chr3	158168549	158168780	19.537	-0.782469	0.564866	-1.38523	0.165982	NA	No-change
Peak_10162	chr1	181860521	181861078	77.3456	0.042275	0.290372	0.145589	0.884246	0.963949	No-change
Peak_101620	chr3	158191648	158191913	20.214	0.266354	0.56034	0.475343	0.634543	NA	No-change
Peak_101621	chr3	158210057	158210467	68.7811	0.190159	0.319532	0.595117	0.551765	0.819782	No-change
Peak_101622	chr3	158213362	158213763	28.9673	0.429362	0.488348	0.879212	0.379286	NA	No-change
Peak_101623	chr3	158252608	158253051	33.7303	0.0503839	0.436904	0.11532	0.908191	NA	No-change
Peak_101624	chr3	158283263	158283558	27.2888	-0.874313	0.48976	-1.78519	0.0742312	NA	No-change
Peak_101625	chr3	158288556	158288880	28.8279	0.634473	0.480912	1.31931	0.187065	NA	No-change
Peak_101626	chr3	158375958	158376326	36.5965	-0.177054	0.417655	-0.423924	0.671621	NA	No-change
Peak_101627	chr3	158386490	158387532	193.82	0.271552	0.191613	1.41719	0.156426	0.479992	No-change
Peak_101628	chr3	158387889	158388954	188.656	-0.280418	0.202797	-1.38275	0.166741	0.493718	No-change
Peak_101629	chr3	158390093	158390490	32.3532	0.305793	0.449345	0.680532	0.496168	NA	No-change
Peak_10163	chr1	181862614	181863866	180.927	0.105827	0.199457	0.530576	0.595713	0.841811	No-change
Peak_101630	chr3	158404762	158405044	12.2768	0.576725	0.746004	0.773086	0.439472	NA	No-change
Peak_101631	chr3	158405152	158406276	91.2151	0.806765	0.283548	2.84525	0.00443771	0.063839	No-change
Peak_101632	chr3	158441401	158441709	19.6534	1.44091	0.609882	2.3626	0.0181472	NA	No-change
Peak_101633	chr3	158501025	158501530	50.0846	0.488952	0.380681	1.28441	0.198998	0.535678	No-change
Peak_101634	chr3	158559282	158562754	656.971	0.133772	0.119692	1.11763	0.263724	0.607211	No-change
Peak_101635	chr3	158643648	158644384	54.8023	0.865964	0.357968	2.41911	0.0155586	0.139134	No-change
Peak_101636	chr3	158707537	158707909	24.58	1.01798	0.553971	1.83761	0.0661202	NA	No-change
Peak_101637	chr3	158786847	158787266	62.461	-0.511392	0.321759	-1.58936	0.111979	0.409536	No-change
Peak_101638	chr3	158885544	158886532	245.021	-0.0903838	0.17562	-0.514657	0.606793	0.847363	No-change
Peak_101639	chr3	158886740	158887135	35.5042	0.132988	0.422605	0.314685	0.753001	NA	No-change
Peak_10164	chr1	181864929	181865207	25.9858	0.301063	0.522637	0.576047	0.564584	NA	No-change
Peak_101640	chr3	158904775	158905081	22.4703	0.827323	0.567501	1.45783	0.144886	NA	No-change
Peak_101641	chr3	159011104	159011710	141.089	-0.946023	0.231128	-4.09307	4.25708e-05	0.00270279	No-change
Peak_101642	chr3	159056747	159057534	219.195	0.0711867	0.178926	0.397855	0.690737	0.887588	No-change
Peak_101643	chr3	159470026	159470337	22.6993	0.189753	0.545108	0.348102	0.727764	NA	No-change
Peak_101644	chr3	159494980	159496114	465.396	-0.190224	0.133025	-1.42999	0.15272	0.475698	No-change
Peak_101645	chr3	159549356	159550437	101.617	0.158521	0.268136	0.591197	0.554388	0.821076	No-change
Peak_101646	chr3	159631305	159631674	33.5983	0.65091	0.462148	1.40845	0.158999	NA	No-change
Peak_101647	chr3	159681805	159682268	72.4753	-0.404275	0.296936	-1.36149	0.173359	0.502634	No-change
Peak_101648	chr3	159724511	159724986	91.6541	-0.495554	0.267299	-1.85393	0.063749	0.307431	No-change
Peak_101649	chr3	159729965	159730554	45.56	-0.0203945	0.378708	-0.0538528	0.957052	0.986848	No-change
Peak_10165	chr1	181877211	181877499	19.8789	0.427857	0.578806	0.739206	0.459782	NA	No-change
Peak_101650	chr3	159781674	159783187	911.125	-0.293161	0.102386	-2.8633	0.00419253	0.0615432	No-change
Peak_101651	chr3	159833837	159834703	147.233	-0.0485502	0.221841	-0.218851	0.826766	0.943914	No-change
Peak_101652	chr3	159835853	159836417	43.7233	0.613228	0.393971	1.55653	0.119582	NA	No-change
Peak_101653	chr3	159839020	159842156	1228.43	0.0175391	0.0973981	0.180077	0.857092	0.955107	No-change
Peak_101654	chr3	159846502	159847076	52.1997	0.674139	0.366016	1.84183	0.0655003	0.311834	No-change
Peak_101655	chr3	159847507	159848004	115.693	0.0504653	0.246724	0.204542	0.83793	0.948134	No-change
Peak_101656	chr3	159851514	159852420	81.6562	-0.360368	0.286309	-1.25867	0.20815	0.547313	No-change
Peak_101657	chr3	159857103	159857357	22.1587	-0.708201	0.537629	-1.31727	0.187749	NA	No-change
Peak_101658	chr3	159872496	159873200	72.8594	-0.473689	0.299901	-1.57948	0.114225	0.413497	No-change
Peak_101659	chr3	159882603	159883044	33.0248	-0.132679	0.445582	-0.297765	0.765883	NA	No-change
Peak_10166	chr1	181880770	181882078	179.775	0.146335	0.200005	0.731656	0.464378	0.767387	No-change
Peak_101660	chr3	159883296	159883993	83.8309	0.0936648	0.280136	0.334354	0.738112	0.90815	No-change
Peak_101661	chr3	159884764	159886409	298.129	-0.271257	0.157083	-1.72684	0.0841968	0.35484	No-change
Peak_101662	chr3	159926352	159927565	160.171	0.485055	0.221951	2.18542	0.0288584	0.198799	No-change
Peak_101663	chr3	159939182	159939430	24.1034	-0.854267	0.508054	-1.68145	0.0926759	NA	No-change
Peak_101664	chr4	3213795	3214332	65.4769	0.338994	0.342974	0.988397	0.322958	0.663508	No-change
Peak_101665	chr4	3228487	3228922	32.1787	-0.278923	0.440675	-0.632946	0.526769	NA	No-change
Peak_101666	chr4	3229604	3230419	50.5922	0.518776	0.37096	1.39847	0.161972	0.487411	No-change
Peak_101667	chr4	3230785	3231709	170.275	0.219337	0.206153	1.06395	0.287349	0.630986	No-change
Peak_101668	chr4	3232054	3232411	24.4104	-0.110496	0.533023	-0.207302	0.835774	NA	No-change
Peak_101669	chr4	3232697	3233276	49.542	-0.109665	0.379656	-0.288854	0.772693	0.923241	No-change
Peak_10167	chr1	181883848	181884214	33.7793	-0.313985	0.449055	-0.699213	0.484419	NA	No-change
Peak_101670	chr4	3233572	3234780	507.559	-0.15517	0.129324	-1.19986	0.230195	0.572732	No-change
Peak_101671	chr4	3270651	3270983	29.0385	-1.25333	0.470012	-2.66658	0.00766267	NA	No-change
Peak_101672	chr4	3373341	3373734	38.3514	-0.250654	0.418097	-0.599511	0.548832	NA	No-change
Peak_101673	chr4	3392631	3392851	16.7179	-1.65597	0.628586	-2.63443	0.00842784	NA	No-change
Peak_101674	chr4	3402809	3403224	37.3978	-0.16078	0.457659	-0.351309	0.725356	NA	No-change
Peak_101675	chr4	3413648	3414388	91.4001	-0.121979	0.278372	-0.438187	0.661251	0.874982	No-change
Peak_101676	chr4	3419965	3420377	28.657	-0.0999356	0.475725	-0.21007	0.833613	NA	No-change
Peak_101677	chr4	3503837	3504235	32.5686	-0.626987	0.442947	-1.41549	0.156925	NA	No-change
Peak_101678	chr4	3574166	3575452	420.298	0.124746	0.149114	0.836584	0.402827	0.725711	No-change
Peak_101679	chr4	3607155	3607557	44.9898	-0.00884467	0.378338	-0.0233777	0.981349	NA	No-change
Peak_10168	chr1	181888488	181889482	183.213	-0.115206	0.193247	-0.596158	0.55107	0.819608	No-change
Peak_101680	chr4	3677324	3679272	671.427	0.0697619	0.121429	0.574506	0.565626	0.826915	No-change
Peak_101681	chr4	3703557	3703920	31.2587	-0.368655	0.475302	-0.775622	0.437972	NA	No-change
Peak_101682	chr4	3776052	3776508	36.7147	-0.215732	0.426006	-0.506406	0.612572	NA	No-change
Peak_101683	chr4	3797504	3798346	66.0847	0.114589	0.320837	0.357156	0.720975	0.901127	No-change
Peak_101684	chr4	3810271	3810632	36.0402	0.061846	0.423513	0.146031	0.883897	NA	No-change
Peak_101685	chr4	3817717	3818099	28.0998	0.650556	0.484111	1.34382	0.179008	NA	No-change
Peak_101686	chr4	3822748	3823495	58.6791	0.319639	0.334874	0.954506	0.339827	0.677673	No-change
Peak_101687	chr4	3823747	3824172	30.6366	0.153356	0.497513	0.308246	0.757895	NA	No-change
Peak_101688	chr4	3824448	3825737	59.2464	0.519301	0.343988	1.50965	0.131133	0.442128	No-change
Peak_101689	chr4	3826288	3827369	92.2529	0.575188	0.271297	2.12015	0.0339937	0.217831	No-change
Peak_10169	chr1	181898153	181898638	32.8894	0.472147	0.454768	1.03821	0.29917	NA	No-change
Peak_101690	chr4	3829035	3829644	32.8791	0.472759	0.448304	1.05455	0.291631	NA	No-change
Peak_101691	chr4	3829848	3830664	69.0588	-0.0600624	0.31147	-0.192836	0.847088	0.951596	No-change
Peak_101692	chr4	3830806	3831687	54.1219	0.179875	0.358323	0.501992	0.615673	0.852325	No-change
Peak_101693	chr4	3832024	3833656	109.959	-0.0248385	0.258189	-0.0962028	0.92336	0.976533	No-change
Peak_101694	chr4	3834080	3834593	30.7308	0.783554	0.470377	1.6658	0.0957534	NA	No-change
Peak_101695	chr4	3834906	3836250	444.972	0.1191	0.148958	0.799556	0.423968	0.741114	No-change
Peak_101696	chr4	3870403	3872107	483.553	-0.00653498	0.129568	-0.0504366	0.959774	0.987094	No-change
Peak_101697	chr4	3874729	3875771	382.259	0.158134	0.148542	1.06457	0.287069	0.63063	No-change
Peak_101698	chr4	3883456	3883781	21.9485	0.871092	0.553067	1.57502	0.115252	NA	No-change
Peak_101699	chr4	3883992	3884297	19.5178	0.38174	0.57517	0.6637	0.506882	NA	No-change
Peak_1017	chr1	33964644	33965064	37.1174	0.35851	0.449095	0.798294	0.4247	NA	No-change
Peak_10170	chr1	181921471	181922624	217.307	-0.385994	0.188621	-2.0464	0.0407172	0.240444	No-change
Peak_101700	chr4	3916481	3916896	38.8297	-0.310029	0.411703	-0.75304	0.451426	NA	No-change
Peak_101701	chr4	3922208	3922798	48.0378	-0.128086	0.379171	-0.337807	0.735509	0.907055	No-change
Peak_101702	chr4	3929481	3930269	191.844	-0.0768111	0.195171	-0.393557	0.693908	0.888963	No-change
Peak_101703	chr4	3936262	3937116	82.8164	0.328781	0.287274	1.14449	0.252422	0.595714	No-change
Peak_101704	chr4	3937273	3940210	1381.84	-0.189875	0.0932575	-2.03603	0.0417476	0.243725	No-change
Peak_101705	chr4	3953548	3954057	32.8542	1.07235	0.462735	2.31741	0.0204813	NA	No-change
Peak_101706	chr4	3954789	3955479	55.5292	0.395312	0.34432	1.14809	0.25093	0.594213	No-change
Peak_101707	chr4	3967094	3968029	165.173	0.0885194	0.207032	0.427565	0.668968	0.878359	No-change
Peak_101708	chr4	3970856	3971326	42.5639	0.301615	0.397134	0.759478	0.447567	NA	No-change
Peak_101709	chr4	3973694	3974076	35.3076	0.468813	0.429663	1.09112	0.275221	NA	No-change
Peak_10171	chr1	181923392	181923810	47.8036	-0.26658	0.382498	-0.696945	0.485837	0.781298	No-change
Peak_101710	chr4	3975031	3975408	38.5066	0.241503	0.40991	0.58916	0.555754	NA	No-change
Peak_101711	chr4	3984535	3985115	42.3872	-0.23718	0.386264	-0.614037	0.539191	NA	No-change
Peak_101712	chr4	3985700	3986310	108.417	-0.330312	0.255394	-1.29334	0.195893	0.531998	No-change
Peak_101713	chr4	3989741	3990633	65.5707	0.307563	0.321219	0.957486	0.338322	0.676455	No-change
Peak_101714	chr4	3993069	3994272	420.692	-0.0339711	0.140602	-0.241612	0.809081	0.937581	No-change
Peak_101715	chr4	4109791	4110549	89.6652	-0.224895	0.268988	-0.836078	0.403111	0.72593	No-change
Peak_101716	chr4	4130803	4131555	135.027	-0.31127	0.223066	-1.39542	0.16289	0.488891	No-change
Peak_101717	chr4	4137845	4139377	318.642	0.279293	0.15286	1.82712	0.0676818	0.317242	No-change
Peak_101718	chr4	4139788	4140770	138.668	0.0821459	0.221384	0.371056	0.710595	0.896383	No-change
Peak_101719	chr4	4252996	4253543	59.9976	-0.514652	0.326322	-1.57713	0.114765	0.414771	No-change
Peak_10172	chr1	181934236	181934681	91.2293	0.273798	0.27323	1.00208	0.316306	0.6582	No-change
Peak_101720	chr4	4299626	4300006	46.9092	0.065695	0.373158	0.176051	0.860254	0.956121	No-change
Peak_101721	chr4	4331988	4332553	49.2009	0.115395	0.36725	0.314215	0.753358	0.915199	No-change
Peak_101722	chr4	4418795	4419260	51.0633	-0.514268	0.369939	-1.39014	0.164486	0.491068	No-change
Peak_101723	chr4	4424412	4424990	96.8947	0.195604	0.270285	0.723697	0.469252	0.770628	No-change
Peak_101724	chr4	4456166	4457316	158.075	-0.962207	0.207961	-4.62686	3.71247e-06	0.00042222	No-change
Peak_101725	chr4	4465329	4465651	25.8377	-0.343711	0.494727	-0.694749	0.487213	NA	No-change
Peak_101726	chr4	4509227	4509673	36.0507	-0.505139	0.429045	-1.17736	0.239053	NA	No-change
Peak_101727	chr4	4516044	4516305	25.844	-0.109765	0.501521	-0.218865	0.826755	NA	No-change
Peak_101728	chr4	4585023	4585474	32.8637	-0.33451	0.440577	-0.759255	0.4477	NA	No-change
Peak_101729	chr4	4634361	4635030	88.6355	-0.168908	0.279742	-0.603797	0.545979	0.81656	No-change
Peak_10173	chr1	181969964	181971272	157.92	0.267267	0.217184	1.2306	0.218471	0.558899	No-change
Peak_101730	chr4	4635357	4635805	40.6625	-0.375275	0.402539	-0.932271	0.351197	NA	No-change
Peak_101731	chr4	4636004	4636512	38.1826	-0.424508	0.406617	-1.044	0.296485	NA	No-change
Peak_101732	chr4	4687010	4687298	27.4424	-0.30584	0.479311	-0.638082	0.52342	NA	No-change
Peak_101733	chr4	4710393	4711321	143.757	0.152171	0.219775	0.692395	0.488689	0.783061	No-change
Peak_101734	chr4	4729474	4729858	32.1195	-0.0241559	0.47101	-0.0512854	0.959098	NA	No-change
Peak_101735	chr4	4760463	4760683	22.1411	-0.146492	0.532837	-0.274929	0.783371	NA	No-change
Peak_101736	chr4	4789402	4789698	25.1335	-0.601049	0.509405	-1.1799	0.238039	NA	No-change
Peak_101737	chr4	4789919	4790209	23.2087	-0.0108724	0.521782	-0.020837	0.983376	NA	No-change
Peak_101738	chr4	4791932	4794262	577.551	0.236039	0.12416	1.90109	0.0572905	0.290488	No-change
Peak_101739	chr4	4874617	4875012	27.631	-0.512066	0.477756	-1.07181	0.283803	NA	No-change
Peak_10174	chr1	181975435	181975937	49.5988	-0.0708307	0.359846	-0.196836	0.843956	0.950375	No-change
Peak_101740	chr4	4944098	4944952	190.478	-0.108833	0.192757	-0.56461	0.572339	0.830255	No-change
Peak_101741	chr4	5023535	5023966	37.4199	0.332164	0.422864	0.785511	0.432154	NA	No-change
Peak_101742	chr4	5130844	5131153	28.5345	-0.855155	0.491261	-1.74074	0.0817299	NA	No-change
Peak_101743	chr4	5194272	5194738	55.2942	-0.783775	0.363441	-2.15654	0.0310414	0.207018	No-change
Peak_101744	chr4	5250453	5251196	79.2766	0.395414	0.29146	1.35666	0.174888	0.504559	No-change
Peak_101745	chr4	5285972	5286337	26.5513	0.512103	0.50006	1.02408	0.305796	NA	No-change
Peak_101746	chr4	5327177	5327624	42.9436	-1.10067	0.393439	-2.79755	0.00514917	NA	No-change
Peak_101747	chr4	5337145	5337731	36.2039	0.0200318	0.426404	0.0469784	0.96253	NA	No-change
Peak_101748	chr4	5378964	5379712	88.6353	-0.782756	0.274842	-2.84802	0.0043992	0.0635429	No-change
Peak_101749	chr4	5459242	5459679	34.8339	0.430265	0.446771	0.963055	0.33552	NA	No-change
Peak_10175	chr1	181995483	181996688	200.023	0.249007	0.189366	1.31495	0.188527	0.522942	No-change
Peak_101750	chr4	5478705	5479030	24.2691	-0.0522626	0.508266	-0.102825	0.918102	NA	No-change
Peak_101751	chr4	5494684	5495180	25.8156	0.948186	0.521167	1.81935	0.0688581	NA	No-change
Peak_101752	chr4	5510116	5510493	45.5488	-0.513645	0.392636	-1.3082	0.190806	0.525705	No-change
Peak_101753	chr4	5531991	5532501	78.7105	-0.380731	0.306168	-1.24354	0.21367	0.553528	No-change
Peak_101754	chr4	5532902	5533241	28.3384	-0.206156	0.484643	-0.425378	0.670561	NA	No-change
Peak_101755	chr4	5571135	5571383	23.0376	-0.033393	0.526845	-0.063383	0.949461	NA	No-change
Peak_101756	chr4	5643705	5645130	510.339	0.0421777	0.130556	0.323062	0.746649	0.912184	No-change
Peak_101757	chr4	5646151	5646628	73.1472	0.0730402	0.298815	0.244433	0.806895	0.936663	No-change
Peak_101758	chr4	5662843	5663522	58.3421	0.447426	0.34415	1.30009	0.19357	0.529142	No-change
Peak_101759	chr4	5673284	5674255	160.685	-0.689151	0.206386	-3.33913	0.000840401	0.0221689	No-change
Peak_10176	chr1	182018456	182021480	447.295	0.411625	0.135246	3.04352	0.00233828	0.0426279	No-change
Peak_101760	chr4	5700372	5700623	28.9848	-0.0627999	0.474989	-0.132213	0.894815	NA	No-change
Peak_101761	chr4	5739092	5739946	44.0609	0.981376	0.397537	2.46864	0.0135627	NA	No-change
Peak_101762	chr4	5769164	5769484	22.8762	-0.0544569	0.528337	-0.103072	0.917906	NA	No-change
Peak_101763	chr4	5771982	5772780	62.2707	-0.319264	0.329904	-0.967747	0.333171	0.672118	No-change
Peak_101764	chr4	5785719	5786045	33.4088	-0.595147	0.43634	-1.36395	0.172583	NA	No-change
Peak_101765	chr4	5797695	5799147	361.779	-0.174792	0.147674	-1.18364	0.236557	0.579423	No-change
Peak_101766	chr4	5807697	5808185	44.8499	-0.430931	0.374405	-1.15097	0.249743	NA	No-change
Peak_101767	chr4	5941378	5941980	65.4337	-0.102944	0.314822	-0.32699	0.743676	0.91099	No-change
Peak_101768	chr4	5961993	5962979	101.275	-0.10937	0.255523	-0.428025	0.668633	0.878227	No-change
Peak_101769	chr4	5991943	5992394	39.0758	-0.402723	0.405798	-0.992423	0.320991	NA	No-change
Peak_10177	chr1	182021601	182022022	29.3372	0.899886	0.481331	1.86958	0.0615424	NA	No-change
Peak_101770	chr4	6037194	6037578	26.8621	0.948247	0.503252	1.88424	0.0595326	NA	No-change
Peak_101771	chr4	6067641	6068423	44.6585	-0.0782005	0.376201	-0.207869	0.835331	NA	No-change
Peak_101772	chr4	6076837	6077849	210.722	0.645707	0.190197	3.39494	0.000686446	0.0194136	No-change
Peak_101773	chr4	6081732	6082441	81.3549	0.46092	0.28978	1.59058	0.111703	0.408917	No-change
Peak_101774	chr4	6088463	6088792	30.4064	-0.465146	0.469734	-0.990234	0.32206	NA	No-change
Peak_101775	chr4	6093367	6093855	31.4886	0.101807	0.456272	0.223128	0.823436	NA	No-change
Peak_101776	chr4	6105471	6106017	66.4723	-0.614392	0.31566	-1.94637	0.0516097	0.2746	No-change
Peak_101777	chr4	6161833	6162148	21.7573	0.654592	0.563195	1.16228	0.245121	NA	No-change
Peak_101778	chr4	6170697	6172299	129.392	-0.00856542	0.234439	-0.0365358	0.970855	0.992245	No-change
Peak_101779	chr4	6190647	6191691	405.511	0.120298	0.146888	0.818975	0.412801	0.732945	No-change
Peak_10178	chr1	182033867	182034406	55.2356	-0.138666	0.341263	-0.406332	0.684499	0.885729	No-change
Peak_101780	chr4	6192015	6192397	25.8014	0.526621	0.510423	1.03173	0.302196	NA	No-change
Peak_101781	chr4	6213760	6214140	29.5178	0.265934	0.464809	0.572137	0.567229	NA	No-change
Peak_101782	chr4	6218497	6218909	29.5494	-0.216761	0.460035	-0.471183	0.63751	NA	No-change
Peak_101783	chr4	6220398	6220930	59.6792	-0.71374	0.331311	-2.15429	0.0312173	0.207814	No-change
Peak_101784	chr4	6225246	6225633	43.2897	0.0122627	0.397097	0.0308809	0.975364	NA	No-change
Peak_101785	chr4	6337158	6337735	75.2698	-0.725303	0.296231	-2.44844	0.0143476	0.132613	No-change
Peak_101786	chr4	6360988	6361338	28.2759	-0.0634887	0.482072	-0.131699	0.895222	NA	No-change
Peak_101787	chr4	6365119	6366637	609.373	0.0106516	0.129612	0.0821804	0.934503	0.980711	No-change
Peak_101788	chr4	6367541	6367960	35.1473	-0.00898302	0.425508	-0.0211113	0.983157	NA	No-change
Peak_101789	chr4	6369537	6370471	64.6432	0.828989	0.326353	2.54016	0.0110801	0.112733	No-change
Peak_10179	chr1	182036298	182036665	33.7815	-0.131034	0.436074	-0.300485	0.763807	NA	No-change
Peak_101790	chr4	6389621	6390101	49.2165	-0.258874	0.369553	-0.700506	0.483611	0.77974	No-change
Peak_101791	chr4	6427380	6428370	130.78	-0.181081	0.230623	-0.78518	0.432348	0.74663	No-change
Peak_101792	chr4	6442813	6443132	24.9812	-0.2973	0.510166	-0.582751	0.560061	NA	No-change
Peak_101793	chr4	6452368	6454486	585.494	0.0979743	0.126025	0.777422	0.43691	0.749858	No-change
Peak_101794	chr4	6455153	6456615	124.308	0.182414	0.23445	0.778051	0.436539	0.749601	No-change
Peak_101795	chr4	6461922	6462550	35.1445	0.576091	0.434411	1.32614	0.184793	NA	No-change
Peak_101796	chr4	6464342	6464716	36.4107	0.0313099	0.420424	0.0744723	0.940635	NA	No-change
[truncated: 160,192 more rows]
